# Supplementary material for: Comparative Toxicotranscriptomics of Single Cell RNA-Seq and Conventional RNA-Seq in TCDD-Exposed Testicular Tissue
Source: Front Toxicol. 2022 May 9;4:821116. doi: 10.3389/ftox.2022.821116 (PMC9126299; doi:10.3389/ftox.2022.821116)
Supplement: Supplementary file 1 [file Table1.XLSX]

## Sheet: TBxCB_disease & function
Diseases and Bio Functions for My Projects->TCDDBulkOverControlBulk
Categories	Functions	Diseases or Functions Annotation	p-Value	Predicted Activation State	Activation z-score	Notes	Bias-corrected z-score	Molecules	# Molecules
Cancer, Organismal Injury and Abnormalities	non-hematological solid tumor	Non-hematological solid tumor	7.57e-31		0.552		0.527	SLC4A11,HSPA1L,KLF15,ANXA6,LYVE1,TMEM53,LSS,CYB5D1,HOXC13,FRS2,PRSS57,GABRA1,INAVA,MYH7,ABCC2,CTRL,SLC1A2,SYNGR2,PPCS,POU4F3,LLGL2,TUBA4A,TMED1,SPRY4,GPR161,MAB21L3,CDH23,TRPV6,CYB5R1,SH3GL1,ANKRD10,HOXD12,UCMA,MSMO1,SLC6A17,CTU2,ZGPAT,PACSIN3,PTGS2,GFOD2,TFR2,ATP2B3,HAX1,ECHDC2,NHP2,ERC1,IPO11,HMBS,CABLES1,PARS2,BRF2,CCDC90B,EDN1,MOB2,RXFP3,LAMTOR5,ASL,BCOR,SCN3B,NR0B1,TTC14,OBSL1,TGFB2,FGL2,HAU…	497
Cancer, Organismal Injury and Abnormalities	nonhematologic malignant neoplasm	Nonhematologic malignant neoplasm	8.31e-31		0.248		0.242	SLC4A11,HSPA1L,KLF15,ANXA6,LYVE1,TMEM53,LSS,CYB5D1,HOXC13,FRS2,PRSS57,GABRA1,INAVA,MYH7,ABCC2,CTRL,SLC1A2,SYNGR2,PPCS,POU4F3,LLGL2,TUBA4A,TMED1,SPRY4,GPR161,MAB21L3,CDH23,TRPV6,CYB5R1,SH3GL1,ANKRD10,HOXD12,UCMA,MSMO1,SLC6A17,CTU2,ZGPAT,PACSIN3,PTGS2,GFOD2,TFR2,ATP2B3,HAX1,ECHDC2,NHP2,ERC1,IPO11,HMBS,CABLES1,PARS2,BRF2,CCDC90B,EDN1,MOB2,RXFP3,LAMTOR5,ASL,BCOR,SCN3B,NR0B1,TTC14,OBSL1,TGFB2,FGL2,HAU…	496
Cancer, Organismal Injury and Abnormalities	non-melanoma solid tumor	Non-melanoma solid tumor	1.03e-28		0.868		0.819	SLC4A11,HSPA1L,KLF15,ANXA6,LYVE1,TMEM53,LSS,CYB5D1,HOXC13,FRS2,PRSS57,GABRA1,INAVA,MYH7,ABCC2,CTRL,SLC1A2,SYNGR2,PPCS,POU4F3,LLGL2,TUBA4A,TMED1,SPRY4,GPR161,MAB21L3,CDH23,TRPV6,CYB5R1,SH3GL1,ANKRD10,HOXD12,UCMA,MSMO1,SLC6A17,CTU2,ZGPAT,PACSIN3,PTGS2,GFOD2,TFR2,ATP2B3,HAX1,ECHDC2,NHP2,ERC1,IPO11,HMBS,CABLES1,PARS2,BRF2,CCDC90B,EDN1,MOB2,RXFP3,LAMTOR5,ASL,BCOR,SCN3B,NR0B1,TTC14,OBSL1,TGFB2,FGL2,HAU…	493
Cancer, Organismal Injury and Abnormalities	malignant solid tumor	Malignant solid tumor	9.48e-28		0.578		0.589	SLC4A11,HSPA1L,KLF15,ANXA6,LYVE1,TMEM53,LSS,CYB5D1,HOXC13,FRS2,PRSS57,GABRA1,INAVA,MYH7,ABCC2,CTRL,SLC1A2,SYNGR2,PPCS,POU4F3,LLGL2,TUBA4A,TMED1,SPRY4,GPR161,MAB21L3,CDH23,TRPV6,CYB5R1,SH3GL1,ANKRD10,HOXD12,UCMA,MSMO1,SLC6A17,CTU2,ZGPAT,PACSIN3,PTGS2,GFOD2,TFR2,ATP2B3,HAX1,ECHDC2,NHP2,ERC1,IPO11,HMBS,CABLES1,PARS2,BRF2,CCDC90B,EDN1,MOB2,RXFP3,LAMTOR5,ASL,BCOR,SCN3B,NR0B1,TTC14,OBSL1,TGFB2,FGL2,HAU…	497
Cancer, Organismal Injury and Abnormalities	cancer	Cancer	1.35e-27		-0.216		-0.148	SLC4A11,HSPA1L,KLF15,ANXA6,LYVE1,TMEM53,LSS,CYB5D1,HOXC13,FRS2,PRSS57,GABRA1,INAVA,MYH7,ABCC2,CTRL,SLC1A2,SYNGR2,PPCS,POU4F3,LLGL2,TUBA4A,TMED1,SPRY4,GPR161,MAB21L3,CDH23,TRPV6,CYB5R1,SH3GL1,ANKRD10,HOXD12,UCMA,MSMO1,SLC6A17,CTU2,ZGPAT,PACSIN3,PTGS2,GFOD2,TFR2,ATP2B3,HAX1,ECHDC2,NHP2,ERC1,IPO11,HMBS,CABLES1,PARS2,BRF2,CCDC90B,EDN1,MOB2,RXFP3,LAMTOR5,ASL,BCOR,SCN3B,NR0B1,TTC14,OBSL1,TGFB2,FGL2,HAU…	498
Cancer, Organismal Injury and Abnormalities	carcinoma	Carcinoma	1.58e-27		0.074		0.031	SLC4A11,HSPA1L,KLF15,ANXA6,LYVE1,TMEM53,LSS,CYB5D1,HOXC13,FRS2,PRSS57,GABRA1,INAVA,MYH7,ABCC2,CTRL,SLC1A2,SYNGR2,PPCS,POU4F3,LLGL2,TUBA4A,TMED1,SPRY4,GPR161,MAB21L3,CDH23,TRPV6,CYB5R1,SH3GL1,ANKRD10,HOXD12,UCMA,MSMO1,SLC6A17,CTU2,ZGPAT,PACSIN3,PTGS2,GFOD2,TFR2,ATP2B3,HAX1,ECHDC2,NHP2,ERC1,IPO11,HMBS,CABLES1,PARS2,BRF2,CCDC90B,EDN1,MOB2,RXFP3,LAMTOR5,ASL,BCOR,SCN3B,NR0B1,TTC14,OBSL1,TGFB2,FGL2,HAU…	488
Cancer, Organismal Injury and Abnormalities	solid tumor	Solid tumor	1.81e-27		0.209		0.225	SLC4A11,HSPA1L,KLF15,ANXA6,LYVE1,TMEM53,LSS,CYB5D1,HOXC13,FRS2,PRSS57,GABRA1,INAVA,MYH7,ABCC2,CTRL,SLC1A2,SYNGR2,PPCS,POU4F3,LLGL2,TUBA4A,TMED1,SPRY4,GPR161,MAB21L3,CDH23,TRPV6,CYB5R1,SH3GL1,ANKRD10,HOXD12,UCMA,MSMO1,SLC6A17,CTU2,ZGPAT,PACSIN3,PTGS2,GFOD2,TFR2,ATP2B3,HAX1,ECHDC2,NHP2,ERC1,IPO11,HMBS,CABLES1,PARS2,BRF2,CCDC90B,EDN1,MOB2,RXFP3,LAMTOR5,ASL,BCOR,SCN3B,NR0B1,TTC14,OBSL1,TGFB2,FGL2,HAU…	498
Cancer, Organismal Injury and Abnormalities	extracranial solid tumor	Extracranial solid tumor	5.61e-26		-0.885		-0.884	SLC4A11,HSPA1L,KLF15,ANXA6,LYVE1,TMEM53,LSS,CYB5D1,HOXC13,FRS2,PRSS57,GABRA1,INAVA,MYH7,ABCC2,CTRL,SLC1A2,SYNGR2,PPCS,POU4F3,LLGL2,TUBA4A,TMED1,SPRY4,GPR161,MAB21L3,CDH23,TRPV6,CYB5R1,SH3GL1,ANKRD10,HOXD12,UCMA,MSMO1,SLC6A17,CTU2,ZGPAT,PACSIN3,PTGS2,GFOD2,TFR2,ATP2B3,HAX1,ECHDC2,NHP2,ERC1,IPO11,HMBS,CABLES1,PARS2,BRF2,CCDC90B,EDN1,MOB2,RXFP3,LAMTOR5,ASL,BCOR,SCN3B,NR0B1,TTC14,OBSL1,TGFB2,FGL2,HAU…	494
Cancer, Organismal Injury and Abnormalities	head and neck neoplasia	Head and neck tumor	3.13e-24		1.482		1.449	SLC4A11,KLF15,ANXA6,LYVE1,LSS,CYB5D1,HOXC13,FRS2,PRSS57,INAVA,MYH7,ABCC2,SLC1A2,PPCS,POU4F3,LLGL2,TUBA4A,TMED1,SPRY4,GPR161,MAB21L3,CDH23,TRPV6,CYB5R1,SH3GL1,ANKRD10,HOXD12,MSMO1,SLC6A17,CTU2,ZGPAT,PACSIN3,PTGS2,GFOD2,TFR2,ATP2B3,HAX1,ECHDC2,NHP2,ERC1,IPO11,HMBS,CABLES1,PARS2,CCDC90B,EDN1,MOB2,RXFP3,ASL,BCOR,SCN3B,NR0B1,TTC14,OBSL1,TGFB2,FGL2,HAUS5,ESYT3,RASSF1,KDSR,SCN4B,BBS2,CNOT10,S1PR4,COASY,…	450
Cancer, Organismal Injury and Abnormalities	extrapancreatic malignant tumor	Extrapancreatic malignant tumor	1.02e-22		1.106		1.072	SLC4A11,HSPA1L,KLF15,ANXA6,LYVE1,TMEM53,LSS,CYB5D1,HOXC13,FRS2,PRSS57,GABRA1,INAVA,MYH7,ABCC2,CTRL,SLC1A2,SYNGR2,PPCS,POU4F3,LLGL2,TUBA4A,TMED1,SPRY4,GPR161,MAB21L3,CDH23,TRPV6,CYB5R1,SH3GL1,ANKRD10,HOXD12,UCMA,MSMO1,SLC6A17,CTU2,ZGPAT,PACSIN3,PTGS2,GFOD2,TFR2,ATP2B3,HAX1,ECHDC2,NHP2,ERC1,IPO11,HMBS,CABLES1,PARS2,BRF2,CCDC90B,EDN1,MOB2,RXFP3,LAMTOR5,ASL,BCOR,SCN3B,NR0B1,TTC14,OBSL1,TGFB2,FGL2,HAU…	480
Cancer, Organismal Injury and Abnormalities	abdominal carcinoma	Abdominal carcinoma	1.88e-22		0.103		0.039	SLC4A11,HSPA1L,ANXA6,LYVE1,TMEM53,LSS,CYB5D1,HOXC13,FRS2,PRSS57,GABRA1,INAVA,MYH7,ABCC2,CTRL,SLC1A2,SYNGR2,PPCS,POU4F3,LLGL2,TUBA4A,TMED1,SPRY4,GPR161,CDH23,TRPV6,CYB5R1,SH3GL1,ANKRD10,HOXD12,UCMA,MSMO1,SLC6A17,CTU2,ZGPAT,PACSIN3,PTGS2,GFOD2,TFR2,ATP2B3,HAX1,ECHDC2,NHP2,ERC1,IPO11,HMBS,CABLES1,PARS2,BRF2,CCDC90B,EDN1,MOB2,RXFP3,LAMTOR5,ASL,BCOR,SCN3B,NR0B1,TTC14,OBSL1,TGFB2,FGL2,HAUS5,ESYT3,RASSF…	457
Cancer, Organismal Injury and Abnormalities	abdominal cancer	Abdominal cancer	2.27e-21		-0.041		-0.068	SLC4A11,HSPA1L,ANXA6,LYVE1,TMEM53,LSS,CYB5D1,HOXC13,FRS2,PRSS57,GABRA1,INAVA,MYH7,ABCC2,CTRL,SLC1A2,SYNGR2,PPCS,POU4F3,LLGL2,TUBA4A,TMED1,SPRY4,GPR161,CDH23,TRPV6,CYB5R1,SH3GL1,ANKRD10,HOXD12,UCMA,MSMO1,SLC6A17,CTU2,ZGPAT,PACSIN3,PTGS2,GFOD2,TFR2,ATP2B3,HAX1,ECHDC2,NHP2,ERC1,IPO11,HMBS,CABLES1,PARS2,BRF2,CCDC90B,EDN1,MOB2,RXFP3,LAMTOR5,ASL,BCOR,SCN3B,NR0B1,TTC14,OBSL1,TGFB2,FGL2,HAUS5,ESYT3,RASSF…	463
Cancer, Organismal Injury and Abnormalities	abdominal neoplasm	Abdominal neoplasm	3.15e-20		0.6		0.563	SLC4A11,HSPA1L,ANXA6,LYVE1,TMEM53,LSS,CYB5D1,PRSS57,HOXC13,FRS2,GABRA1,INAVA,MYH7,ABCC2,CTRL,SLC1A2,SYNGR2,PPCS,POU4F3,LLGL2,TUBA4A,TMED1,SPRY4,GPR161,CDH23,TRPV6,CYB5R1,SH3GL1,ANKRD10,HOXD12,UCMA,MSMO1,SLC6A17,CTU2,ZGPAT,PACSIN3,PTGS2,GFOD2,TFR2,ATP2B3,HAX1,ECHDC2,NHP2,ERC1,IPO11,HMBS,CABLES1,PARS2,BRF2,CCDC90B,EDN1,MOB2,RXFP3,LAMTOR5,ASL,BCOR,SCN3B,NR0B1,TTC14,OBSL1,TGFB2,FGL2,HAUS5,ESYT3,RASSF…	464
Cancer, Organismal Injury and Abnormalities	cancer	Cancer of secretory structure	5.64e-20		-1.372		-1.328	SLC4A11,KLF15,ANXA6,LYVE1,TMEM53,LSS,CYB5D1,HOXC13,FRS2,PRSS57,GABRA1,INAVA,MYH7,ABCC2,SLC1A2,PPCS,LLGL2,TUBA4A,TMED1,SPRY4,GPR161,MAB21L3,CDH23,TRPV6,CYB5R1,SH3GL1,ANKRD10,HOXD12,MSMO1,SLC6A17,CTU2,ZGPAT,PACSIN3,PTGS2,GFOD2,TFR2,ATP2B3,ECHDC2,ERC1,IPO11,HMBS,CABLES1,PARS2,BRF2,CCDC90B,EDN1,RXFP3,LAMTOR5,ASL,BCOR,NR0B1,TTC14,OBSL1,TGFB2,FGL2,HAUS5,ESYT3,RASSF1,GJB3,KDSR,SCN4B,BBS2,CNOT10,S1PR4,GA…	425
Cancer, Organismal Injury and Abnormalities	adenocarcinoma	Adenocarcinoma	5.99e-19		-1.319		-1.403	SLC4A11,HSPA1L,ANXA6,LYVE1,TMEM53,LSS,HOXC13,FRS2,GABRA1,INAVA,MYH7,ABCC2,CTRL,SLC1A2,SYNGR2,POU4F3,LLGL2,TUBA4A,SPRY4,GPR161,CDH23,TRPV6,CYB5R1,SH3GL1,ANKRD10,HOXD12,UCMA,MSMO1,SLC6A17,CTU2,ZGPAT,PACSIN3,PTGS2,GFOD2,TFR2,ATP2B3,HAX1,ECHDC2,ERC1,IPO11,HMBS,CABLES1,PARS2,BRF2,CCDC90B,EDN1,MOB2,RXFP3,LAMTOR5,ASL,BCOR,SCN3B,NR0B1,TTC14,OBSL1,TGFB2,FGL2,HAUS5,ESYT3,RASSF1,GJB3,ISCA2,KDSR,SCN4B,BBS2,C…	439
Cancer, Organismal Injury and Abnormalities	head and neck cancer	Head and neck cancer	7.07e-19		0.537		0.519	SLC4A11,KLF15,ANXA6,LYVE1,LSS,CYB5D1,HOXC13,FRS2,PRSS57,INAVA,MYH7,ABCC2,SLC1A2,PPCS,LLGL2,TUBA4A,TMED1,SPRY4,GPR161,MAB21L3,CDH23,TRPV6,CYB5R1,SH3GL1,ANKRD10,HOXD12,MSMO1,SLC6A17,CTU2,ZGPAT,PACSIN3,PTGS2,GFOD2,TFR2,ATP2B3,HAX1,ECHDC2,IPO11,HMBS,CABLES1,CCDC90B,EDN1,MOB2,RXFP3,ASL,BCOR,SCN3B,NR0B1,TTC14,OBSL1,TGFB2,FGL2,HAUS5,ESYT3,RASSF1,KDSR,SCN4B,BBS2,CNOT10,S1PR4,COASY,GALNT14,ZMIZ1,ETHE1,GRI…	420
Cancer, Organismal Injury and Abnormalities	abdominal adenocarcinoma	Abdominal adenocarcinoma	3.62e-18		-1.219		-1.24	SLC4A11,HSPA1L,ANXA6,LYVE1,TMEM53,LSS,HOXC13,FRS2,GABRA1,INAVA,MYH7,ABCC2,CTRL,SLC1A2,SYNGR2,POU4F3,LLGL2,TUBA4A,SPRY4,GPR161,CDH23,TRPV6,CYB5R1,SH3GL1,ANKRD10,HOXD12,UCMA,MSMO1,SLC6A17,CTU2,ZGPAT,PACSIN3,PTGS2,GFOD2,TFR2,ATP2B3,HAX1,ECHDC2,ERC1,IPO11,HMBS,CABLES1,PARS2,BRF2,CCDC90B,EDN1,MOB2,RXFP3,LAMTOR5,ASL,BCOR,SCN3B,NR0B1,TTC14,OBSL1,TGFB2,FGL2,HAUS5,ESYT3,RASSF1,GJB3,ISCA2,KDSR,SCN4B,BBS2,C…	431
Cancer, Organismal Injury and Abnormalities	intraabdominal organ tumor	Intraabdominal organ tumor	1.12e-17		0.814		0.756	SLC4A11,HSPA1L,ANXA6,LYVE1,TMEM53,LSS,CYB5D1,HOXC13,FRS2,PRSS57,GABRA1,INAVA,MYH7,ABCC2,CTRL,SLC1A2,SYNGR2,PPCS,POU4F3,LLGL2,TUBA4A,TMED1,SPRY4,GPR161,CDH23,TRPV6,CYB5R1,SH3GL1,ANKRD10,HOXD12,UCMA,MSMO1,SLC6A17,CTU2,ZGPAT,PACSIN3,PTGS2,GFOD2,TFR2,ATP2B3,HAX1,ECHDC2,NHP2,ERC1,IPO11,HMBS,CABLES1,PARS2,BRF2,CCDC90B,EDN1,MOB2,RXFP3,LAMTOR5,ASL,BCOR,SCN3B,NR0B1,TTC14,OBSL1,TGFB2,FGL2,HAUS5,ESYT3,RASSF…	454
Cancer, Endocrine System Disorders, Organismal Injury and Abnormalities	nonpituitary endocrine tumor	Nonpituitary endocrine tumor	1.25e-16					SLC4A11,KLF15,ANXA6,LYVE1,LSS,CYB5D1,HOXC13,FRS2,PRSS57,GABRA1,INAVA,MYH7,ABCC2,SLC1A2,PPCS,LLGL2,TUBA4A,TMED1,SPRY4,GPR161,MAB21L3,CDH23,TRPV6,CYB5R1,SH3GL1,ANKRD10,HOXD12,MSMO1,SLC6A17,CTU2,ZGPAT,PACSIN3,PTGS2,TFR2,ATP2B3,ECHDC2,IPO11,HMBS,CABLES1,CCDC90B,EDN1,MOB2,RXFP3,ASL,BCOR,NR0B1,TTC14,OBSL1,TGFB2,FGL2,HAUS5,ESYT3,RASSF1,KDSR,SCN4B,BBS2,CNOT10,S1PR4,GALNT14,ZMIZ1,ETHE1,GRIA3,PAQR5,ILDR1,L…	394
Cancer, Organismal Injury and Abnormalities	formation	Formation of solid tumor	1.63e-16		1.195		1.07	SLC4A11,HSPA1L,KLF15,LYVE1,TMEM53,LSS,HOXC13,FRS2,PRSS57,GABRA1,INAVA,MYH7,ABCC2,SLC1A2,PPCS,POU4F3,LLGL2,TUBA4A,TMED1,SPRY4,GPR161,CDH23,TRPV6,CYB5R1,SH3GL1,HOXD12,UCMA,MSMO1,SLC6A17,CTU2,ZGPAT,PACSIN3,PTGS2,GFOD2,TFR2,ATP2B3,ECHDC2,NHP2,ERC1,IPO11,HMBS,CABLES1,PARS2,BRF2,CCDC90B,EDN1,RXFP3,BCOR,SCN3B,NR0B1,TTC14,OBSL1,TGFB2,FGL2,HAUS5,ESYT3,RASSF1,GJB3,ISCA2,SCN4B,BBS2,S1PR4,COASY,GALNT14,ZMIZ1…	428
Cancer, Organismal Injury and Abnormalities	neck neoplasm	Neck neoplasm	1.79e-16					SLC4A11,KLF15,ANXA6,LYVE1,LSS,CYB5D1,HOXC13,FRS2,PRSS57,INAVA,MYH7,ABCC2,SLC1A2,PPCS,LLGL2,TUBA4A,TMED1,SPRY4,GPR161,MAB21L3,CDH23,TRPV6,CYB5R1,SH3GL1,ANKRD10,HOXD12,MSMO1,SLC6A17,CTU2,ZGPAT,PACSIN3,PTGS2,TFR2,ATP2B3,ECHDC2,IPO11,HMBS,CABLES1,CCDC90B,EDN1,MOB2,RXFP3,ASL,BCOR,NR0B1,TTC14,OBSL1,TGFB2,FGL2,HAUS5,ESYT3,RASSF1,KDSR,SCN4B,BBS2,CNOT10,S1PR4,GALNT14,ZMIZ1,ETHE1,GRIA3,PAQR5,ILDR1,LGALS3BP…	391
Cancer, Endocrine System Disorders, Organismal Injury and Abnormalities	thyroid gland tumor	Thyroid gland tumor	2.35e-16					SLC4A11,KLF15,ANXA6,LYVE1,LSS,CYB5D1,HOXC13,FRS2,PRSS57,INAVA,MYH7,ABCC2,SLC1A2,PPCS,LLGL2,TUBA4A,TMED1,SPRY4,GPR161,MAB21L3,CDH23,TRPV6,CYB5R1,SH3GL1,ANKRD10,HOXD12,MSMO1,SLC6A17,CTU2,ZGPAT,PACSIN3,PTGS2,TFR2,ATP2B3,ECHDC2,IPO11,HMBS,CABLES1,CCDC90B,EDN1,MOB2,RXFP3,ASL,BCOR,NR0B1,TTC14,OBSL1,TGFB2,FGL2,HAUS5,ESYT3,RASSF1,KDSR,SCN4B,BBS2,CNOT10,S1PR4,GALNT14,ZMIZ1,ETHE1,GRIA3,PAQR5,ILDR1,LGALS3BP…	388
Cancer, Organismal Injury and Abnormalities	head and neck carcinoma	Head and neck carcinoma	2.66e-16					SLC4A11,KLF15,ANXA6,LYVE1,LSS,CYB5D1,HOXC13,FRS2,PRSS57,INAVA,MYH7,ABCC2,SLC1A2,PPCS,LLGL2,TUBA4A,TMED1,SPRY4,GPR161,MAB21L3,CDH23,TRPV6,CYB5R1,SH3GL1,ANKRD10,HOXD12,MSMO1,SLC6A17,CTU2,ZGPAT,PACSIN3,PTGS2,TFR2,ATP2B3,HAX1,ECHDC2,IPO11,HMBS,CABLES1,CCDC90B,EDN1,MOB2,RXFP3,ASL,BCOR,SCN3B,NR0B1,TTC14,OBSL1,TGFB2,FGL2,HAUS5,ESYT3,RASSF1,KDSR,SCN4B,BBS2,CNOT10,S1PR4,GALNT14,ZMIZ1,ETHE1,GRIA3,PAQR5,ILD…	403
Cancer, Gastrointestinal Disease, Organismal Injury and Abnormalities	digestive system cancer	Digestive system cancer	7.36e-16		0.341		0.293	SLC4A11,HSPA1L,ANXA6,LYVE1,TMEM53,LSS,CYB5D1,HOXC13,FRS2,GABRA1,INAVA,MYH7,ABCC2,CTRL,SLC1A2,SYNGR2,POU4F3,LLGL2,TUBA4A,TMED1,SPRY4,GPR161,CDH23,TRPV6,CYB5R1,SH3GL1,ANKRD10,HOXD12,UCMA,SLC6A17,CTU2,ZGPAT,PACSIN3,PTGS2,GFOD2,TFR2,ATP2B3,HAX1,ECHDC2,NHP2,ERC1,IPO11,HMBS,CABLES1,PARS2,BRF2,CCDC90B,MOB2,RXFP3,ASL,BCOR,SCN3B,NR0B1,TTC14,OBSL1,TGFB2,FGL2,HAUS5,ESYT3,RASSF1,GJB3,ISCA2,SCN4B,BBS2,CNOT10,…	433
Cancer, Endocrine System Disorders, Organismal Injury and Abnormalities	thyroid cancer	Thyroid cancer	1.21e-15					SLC4A11,KLF15,ANXA6,LYVE1,LSS,CYB5D1,HOXC13,FRS2,PRSS57,INAVA,MYH7,ABCC2,SLC1A2,PPCS,LLGL2,TUBA4A,TMED1,SPRY4,GPR161,MAB21L3,CDH23,TRPV6,CYB5R1,SH3GL1,ANKRD10,HOXD12,MSMO1,SLC6A17,CTU2,ZGPAT,PACSIN3,PTGS2,TFR2,ATP2B3,ECHDC2,IPO11,HMBS,CABLES1,CCDC90B,EDN1,RXFP3,ASL,BCOR,NR0B1,TTC14,OBSL1,TGFB2,FGL2,HAUS5,ESYT3,RASSF1,KDSR,SCN4B,BBS2,CNOT10,S1PR4,GALNT14,ZMIZ1,ETHE1,GRIA3,PAQR5,ILDR1,LGALS3BP,ALKB…	385
Cancer, Endocrine System Disorders, Organismal Injury and Abnormalities	endocrine gland tumor	Endocrine gland tumor	2.06e-15		0.195		0.119	SLC4A11,KLF15,ANXA6,LYVE1,LSS,CYB5D1,HOXC13,FRS2,PRSS57,GABRA1,INAVA,MYH7,ABCC2,SLC1A2,PPCS,LLGL2,TUBA4A,TMED1,SPRY4,GPR161,MAB21L3,CDH23,TRPV6,CYB5R1,SH3GL1,ANKRD10,HOXD12,MSMO1,SLC6A17,CTU2,ZGPAT,PACSIN3,PTGS2,TFR2,ATP2B3,ECHDC2,ERC1,IPO11,HMBS,CABLES1,CCDC90B,EDN1,MOB2,RXFP3,ASL,BCOR,NR0B1,TTC14,OBSL1,TGFB2,FGL2,HAUS5,ESYT3,RASSF1,KDSR,SCN4B,BBS2,CNOT10,S1PR4,GALNT14,ZMIZ1,ETHE1,GRIA3,PAQR5,IL…	401
Cancer, Endocrine System Disorders, Organismal Injury and Abnormalities	epithelial thyroid cancer	Thyroid carcinoma	4.32e-15					METTL5,IRF1,SLC4A11,CORO1A,DLX5,NUP133,KLF15,NFYC,CHRNA10,ANXA6,SLC23A1,TOX2,KMO,LYVE1,LSS,SMU1,SLC1A7,NDUFA8,CYB5D1,HOXC13,FRS2,PRSS57,LCK,TMEM51,CABP5,GPR143,INAVA,TNFSF13B,MYH7,CALML4,ABCC2,TACR1,F7,FOXN3,LYSMD4,SLC1A2,KBTBD12,INS,HBE1,APEX2,BCL6,FABP1,SLC8A2,PPCS,SUSD6,DNM2,MRPL19,LLGL2,CRYGB,HDDC2,HNF1A,TUBA4A,DPH1,CACNB3,PRPF31,LPCAT4,MMP9,LGALS1,AK6,TMED1,SPATA17,YKT6,RBBP7,SPRY4,GPR161,GU…	383
Cancer, Endocrine System Disorders, Organismal Injury and Abnormalities	endocrine cancer	Endocrine cancer	5.82e-15					SLC4A11,KLF15,ANXA6,LYVE1,LSS,CYB5D1,HOXC13,FRS2,PRSS57,GABRA1,INAVA,MYH7,ABCC2,SLC1A2,PPCS,LLGL2,TUBA4A,TMED1,SPRY4,GPR161,MAB21L3,CDH23,TRPV6,CYB5R1,SH3GL1,ANKRD10,HOXD12,MSMO1,SLC6A17,CTU2,ZGPAT,PACSIN3,PTGS2,TFR2,ATP2B3,ECHDC2,ERC1,IPO11,HMBS,CABLES1,CCDC90B,EDN1,RXFP3,ASL,BCOR,NR0B1,TTC14,OBSL1,TGFB2,FGL2,HAUS5,ESYT3,RASSF1,KDSR,SCN4B,BBS2,CNOT10,S1PR4,GALNT14,ZMIZ1,ETHE1,GRIA3,PAQR5,ILDR1,L…	396
Cancer, Gastrointestinal Disease, Organismal Injury and Abnormalities	digestive organ tumor	Digestive organ tumor	9.21e-15		0.737		0.688	SLC4A11,HSPA1L,ANXA6,LYVE1,TMEM53,LSS,CYB5D1,HOXC13,FRS2,GABRA1,INAVA,MYH7,ABCC2,CTRL,SLC1A2,SYNGR2,POU4F3,LLGL2,TUBA4A,TMED1,SPRY4,GPR161,CDH23,TRPV6,CYB5R1,SH3GL1,ANKRD10,HOXD12,UCMA,SLC6A17,CTU2,ZGPAT,PACSIN3,PTGS2,GFOD2,TFR2,ATP2B3,HAX1,ECHDC2,NHP2,ERC1,IPO11,HMBS,CABLES1,PARS2,BRF2,CCDC90B,MOB2,RXFP3,LAMTOR5,ASL,BCOR,SCN3B,NR0B1,TTC14,OBSL1,TGFB2,FGL2,HAUS5,ESYT3,RASSF1,GJB3,ISCA2,SCN4B,BBS2…	435
Cancer, Endocrine System Disorders, Organismal Injury and Abnormalities	endocrine carcinoma	Endocrine carcinoma	1.9e-14					SLC4A11,KLF15,ANXA6,LYVE1,LSS,CYB5D1,HOXC13,FRS2,PRSS57,GABRA1,INAVA,MYH7,ABCC2,SLC1A2,PPCS,LLGL2,TUBA4A,TMED1,SPRY4,GPR161,MAB21L3,CDH23,TRPV6,CYB5R1,SH3GL1,ANKRD10,HOXD12,MSMO1,SLC6A17,CTU2,ZGPAT,PACSIN3,PTGS2,TFR2,ATP2B3,ECHDC2,ERC1,IPO11,HMBS,CABLES1,CCDC90B,EDN1,RXFP3,ASL,BCOR,NR0B1,TTC14,OBSL1,TGFB2,FGL2,HAUS5,ESYT3,RASSF1,KDSR,SCN4B,BBS2,CNOT10,S1PR4,GALNT14,ZMIZ1,ETHE1,GRIA3,PAQR5,ILDR1,L…	394
Cancer, Gastrointestinal Disease, Organismal Injury and Abnormalities	gastrointestinal carcinoma	Gastrointestinal carcinoma	2.42e-14		1.131		1.071	SLC4A11,HSPA1L,ANXA6,TMEM53,LSS,HOXC13,FRS2,GABRA1,INAVA,MYH7,ABCC2,CTRL,SLC1A2,SYNGR2,POU4F3,LLGL2,TUBA4A,SPRY4,GPR161,CDH23,TRPV6,CYB5R1,SH3GL1,ANKRD10,HOXD12,UCMA,CTU2,ZGPAT,PACSIN3,PTGS2,GFOD2,TFR2,ATP2B3,HAX1,ECHDC2,ERC1,IPO11,HMBS,CABLES1,BRF2,CCDC90B,MOB2,RXFP3,ASL,BCOR,SCN3B,NR0B1,TTC14,OBSL1,TGFB2,FGL2,HAUS5,ESYT3,RASSF1,GJB3,ISCA2,SCN4B,BBS2,CNOT10,S1PR4,GALNT14,ZMIZ1,GRIA3,SLC25A47,ILD…	396
Cancer, Gastrointestinal Disease, Organismal Injury and Abnormalities	gastrointestinal adenocarcinoma	Gastrointestinal adenocarcinoma	3.75e-14					METTL5,SLC4A11,CORO1A,DLX5,HSPA1L,NFYC,CHRNA10,ANXA6,SYT4,SLC23A1,TOX2,KMO,IFT52,WARS2,TMEM53,LSS,SMU1,SLC1A7,HOXC13,FRS2,LCK,GABRA1,HAO1,HIGD2A,GPR143,NPY,INAVA,MYH7,CALML4,ABCC2,TACR1,STPG4,CTRL,F7,FOXN3,LYSMD4,SLC1A2,KBTBD12,HBE1,SYNGR2,BCL6,FABP1,SLC8A2,SUSD6,DNM2,POU4F3,LLGL2,CRYGB,HDDC2,HNF1A,TUBA4A,CACNB3,PRPF31,LPCAT4,MMP9,AK6,SPATA17,YKT6,RBBP7,SIRT4,SPRY4,GPR161,GUCY2F,BCAM,CDH23,MEF2D,…	381
Cancer, Gastrointestinal Disease, Organismal Injury and Abnormalities	gastrointestinal tract cancer	Gastrointestinal tract cancer	8.2e-14		1.287		1.24	SLC4A11,HSPA1L,ANXA6,TMEM53,LSS,HOXC13,FRS2,GABRA1,INAVA,MYH7,ABCC2,CTRL,SLC1A2,SYNGR2,POU4F3,LLGL2,TUBA4A,SPRY4,GPR161,CDH23,TRPV6,CYB5R1,SH3GL1,ANKRD10,HOXD12,UCMA,CTU2,ZGPAT,PACSIN3,PTGS2,GFOD2,TFR2,ATP2B3,HAX1,ECHDC2,ERC1,IPO11,HMBS,CABLES1,BRF2,CCDC90B,MOB2,RXFP3,ASL,BCOR,SCN3B,NR0B1,TTC14,OBSL1,TGFB2,FGL2,HAUS5,ESYT3,RASSF1,GJB3,ISCA2,SCN4B,BBS2,CNOT10,S1PR4,GALNT14,ZMIZ1,GRIA3,SLC25A47,ILD…	405
Cancer, Gastrointestinal Disease, Organismal Injury and Abnormalities	neoplasia	Gastrointestinal tumor	8.98e-14		1.193		1.119	SLC4A11,HSPA1L,ANXA6,TMEM53,LSS,HOXC13,FRS2,GABRA1,INAVA,MYH7,ABCC2,CTRL,SLC1A2,SYNGR2,POU4F3,LLGL2,TUBA4A,SPRY4,GPR161,CDH23,TRPV6,CYB5R1,SH3GL1,ANKRD10,HOXD12,UCMA,CTU2,ZGPAT,PACSIN3,PTGS2,GFOD2,TFR2,ATP2B3,HAX1,ECHDC2,ERC1,IPO11,HMBS,CABLES1,BRF2,CCDC90B,MOB2,RXFP3,ASL,BCOR,SCN3B,NR0B1,TTC14,OBSL1,TGFB2,FGL2,HAUS5,ESYT3,RASSF1,GJB3,ISCA2,SCN4B,BBS2,CNOT10,S1PR4,GALNT14,ZMIZ1,ETHE1,GRIA3,SLC25A…	406
Cancer, Gastrointestinal Disease, Organismal Injury and Abnormalities	large intestine carcinoma	Large intestine carcinoma	6.81e-13					METTL5,SLC4A11,CORO1A,DLX5,HSPA1L,NFYC,CHRNA10,ANXA6,SYT4,SLC23A1,TOX2,KMO,IFT52,WARS2,TMEM53,LSS,SMU1,SLC1A7,HOXC13,FRS2,LCK,GABRA1,HAO1,HIGD2A,GPR143,NPY,INAVA,MYH7,CALML4,ABCC2,TACR1,STPG4,CTRL,F7,FOXN3,LYSMD4,SLC1A2,KBTBD12,HBE1,SYNGR2,BCL6,FABP1,SLC8A2,SUSD6,DNM2,POU4F3,LLGL2,CRYGB,HDDC2,HNF1A,TUBA4A,CACNB3,PRPF31,LPCAT4,MMP9,AK6,SPATA17,YKT6,RBBP7,SIRT4,SPRY4,GPR161,GUCY2F,BCAM,CDH23,MEF2D,…	369
Cancer, Gastrointestinal Disease, Organismal Injury and Abnormalities	large intestine adenocarcinoma	Large intestine adenocarcinoma	2.11e-12					METTL5,SLC4A11,CORO1A,DLX5,HSPA1L,NFYC,CHRNA10,ANXA6,SYT4,SLC23A1,TOX2,KMO,IFT52,WARS2,TMEM53,LSS,SMU1,SLC1A7,HOXC13,FRS2,LCK,GABRA1,HAO1,HIGD2A,GPR143,NPY,INAVA,MYH7,CALML4,ABCC2,TACR1,STPG4,CTRL,F7,FOXN3,LYSMD4,SLC1A2,KBTBD12,HBE1,SYNGR2,BCL6,FABP1,SLC8A2,SUSD6,DNM2,POU4F3,LLGL2,CRYGB,HDDC2,HNF1A,TUBA4A,CACNB3,PRPF31,LPCAT4,MMP9,AK6,SPATA17,YKT6,RBBP7,SIRT4,SPRY4,GPR161,GUCY2F,BCAM,CDH23,MEF2D,…	365
Cancer, Gastrointestinal Disease, Organismal Injury and Abnormalities	intestinal cancer	Intestinal cancer	4.82e-12		1.131		1.088	METTL5,SLC4A11,CORO1A,DLX5,HSPA1L,NFYC,CHRNA10,ANXA6,SYT4,SLC23A1,TOX2,KMO,IFT52,WARS2,TMEM53,LSS,SMU1,SLC1A7,HOXC13,FRS2,LCK,GABRA1,HAO1,HIGD2A,GPR143,NPY,INAVA,MYH7,CALML4,ABCC2,TACR1,STPG4,CDKN2C,CTRL,F7,FOXN3,LYSMD4,SLC1A2,KBTBD12,INS,HBE1,SYNGR2,BCL6,FABP1,SLC8A2,SUSD6,DNM2,POU4F3,LLGL2,CRYGB,HDDC2,HNF1A,TUBA4A,CACNB3,PRPF31,LPCAT4,MMP9,AK6,SPATA17,YKT6,RBBP7,SIRT4,SPRY4,GPR161,GUCY2F,BCAM,C…	379
Cancer, Gastrointestinal Disease, Organismal Injury and Abnormalities	intestinal tumor	Intestinal tumor	6.09e-12		1.546		1.485	METTL5,SLC4A11,CORO1A,DLX5,HSPA1L,NFYC,CHRNA10,ANXA6,SYT4,SLC23A1,TOX2,KMO,IFT52,WARS2,TMEM53,LSS,SMU1,SLC1A7,HOXC13,FRS2,LCK,GABRA1,HAO1,HIGD2A,GPR143,NPY,INAVA,MYH7,CALML4,ABCC2,TACR1,STPG4,CDKN2C,CTRL,F7,FOXN3,LYSMD4,SLC1A2,KBTBD12,INS,HBE1,SYNGR2,BCL6,FABP1,SLC8A2,SUSD6,DNM2,POU4F3,LLGL2,CRYGB,HDDC2,HNF1A,TUBA4A,CACNB3,PRPF31,LPCAT4,MMP9,AK6,SPATA17,YKT6,RBBP7,SIRT4,SPRY4,GPR161,GUCY2F,BCAM,C…	380
Cancer, Gastrointestinal Disease, Organismal Injury and Abnormalities	malignant neoplasm of large intestine	Malignant neoplasm of large intestine	7.69e-12		0.781		0.762	METTL5,SLC4A11,CORO1A,DLX5,HSPA1L,NFYC,CHRNA10,ANXA6,SYT4,SLC23A1,TOX2,KMO,IFT52,WARS2,TMEM53,LSS,SMU1,SLC1A7,HOXC13,FRS2,LCK,GABRA1,HAO1,HIGD2A,GPR143,NPY,INAVA,MYH7,CALML4,ABCC2,TACR1,STPG4,CDKN2C,CTRL,F7,FOXN3,LYSMD4,SLC1A2,KBTBD12,INS,HBE1,SYNGR2,BCL6,FABP1,SLC8A2,SUSD6,DNM2,POU4F3,LLGL2,CRYGB,HDDC2,HNF1A,TUBA4A,CACNB3,PRPF31,LPCAT4,MMP9,AK6,SPATA17,YKT6,RBBP7,SIRT4,SPRY4,GPR161,GUCY2F,BCAM,C…	378
Cancer, Gastrointestinal Disease, Organismal Injury and Abnormalities	large intestine neoplasm	Large intestine neoplasm	8.08e-12		0.927		0.906	METTL5,SLC4A11,CORO1A,DLX5,HSPA1L,NFYC,CHRNA10,ANXA6,SYT4,SLC23A1,TOX2,KMO,IFT52,WARS2,TMEM53,LSS,SMU1,SLC1A7,HOXC13,FRS2,LCK,GABRA1,HAO1,HIGD2A,GPR143,NPY,INAVA,MYH7,CALML4,ABCC2,TACR1,STPG4,CDKN2C,CTRL,F7,FOXN3,LYSMD4,SLC1A2,KBTBD12,INS,HBE1,SYNGR2,BCL6,FABP1,SLC8A2,SUSD6,DNM2,POU4F3,LLGL2,CRYGB,HDDC2,HNF1A,TUBA4A,CACNB3,PRPF31,LPCAT4,MMP9,AK6,SPATA17,YKT6,RBBP7,SIRT4,SPRY4,GPR161,GUCY2F,BCAM,C…	379
Cancer, Organismal Injury and Abnormalities	malignant genitourinary solid tumor	Malignant genitourinary solid tumor	4.23e-10		-0.424		-0.399	IRF1,SLC4A11,DLX5,HSPA1L,NUP133,NFYC,CHRNA10,ANXA6,SYT4,SLC23A1,KMO,IFT52,LYVE1,TMEM53,LSS,SLC1A7,HOXC13,FRS2,PRSS57,LCK,TMEM51,GABRA1,HAO1,HIGD2A,GPR143,INAVA,TNFSF13B,MYH7,ABCC2,TACR1,STPG4,CDKN2C,F7,FOXN3,SLC1A2,INS,HBE1,BCL6,SLC8A2,PPCS,SUSD6,DNM2,POU4F3,MRPL19,LLGL2,CRYGB,HNF1A,TUBA4A,HOXB13,ATPAF2,DPH1,CACNB3,PRPF31,MMP9,LGALS1,SPATA17,YKT6,RHOC,RBBP7,SIRT4,GPR161,GUCY2F,BCAM,CDH23,LAMB2,RO…	354
Cell Death and Survival	apoptosis	Apoptosis	5.7e-10		1.271		1.025	IRF1,EXOC2,EFHC1,CORO1A,KRT8,GRM2,ANXA6,CELA2A,SFRP1,AGTR2,STYXL1,KMO,FRS2,LCK,C19orf12,HIGD2A,MST1,TNFSF13B,TACR1,CDKN2C,PTK6,F7,RCC2,SOCS2,INS,SLC25A27,OXR1,BCL6,FABP1,POU4F3,DNM2,BLOC1S2,HNF1A,STAT5B,HOXB13,LIMS1,EIF2B5,DPH1,MEIG1,CLEC4E,MMP9,LGALS1,SOCS3,RHOC,MAG,SPINT2,SPRY4,MGMT,CAMK2N2,LZTS2,MEF2D,VASH2,FOXO1,ATMIN,LAMB2,DMC1,MAP3K5,IGF2BP1,GPR132,WWTR1,CEBPA,GRK1,PLAGL2,VTN,DPH7,SEPTIN4,P…	153
Cancer, Organismal Injury and Abnormalities	genitourinary carcinoma	Genitourinary carcinoma	7.16e-10		-0.391		-0.389	IRF1,SLC4A11,DLX5,HSPA1L,NUP133,CHRNA10,ANXA6,SLC23A1,SYT4,KMO,IFT52,LYVE1,TMEM53,LSS,SLC1A7,HOXC13,FRS2,PRSS57,LCK,TMEM51,GABRA1,HAO1,HIGD2A,GPR143,INAVA,TNFSF13B,MYH7,ABCC2,TACR1,STPG4,CDKN2C,F7,FOXN3,SLC1A2,HBE1,BCL6,SLC8A2,PPCS,SUSD6,DNM2,POU4F3,MRPL19,LLGL2,CRYGB,HNF1A,TUBA4A,HOXB13,ATPAF2,DPH1,CACNB3,PRPF31,MMP9,LGALS1,SPATA17,YKT6,RHOC,RBBP7,SIRT4,GPR161,GUCY2F,BCAM,CDH23,LAMB2,RORB,FOXC1,…	339
Cancer, Organismal Injury and Abnormalities	incidence	Incidence of tumor	7.45e-10		1.315		1.193	METTL5,IRF1,SLC4A11,CORO1A,DLX5,HSPA1L,NUP133,CHRNA10,SYT4,SLC23A1,TOX2,KMO,IFT52,LYVE1,WARS2,TMEM53,LSS,SLC1A7,HOXC13,FRS2,LCK,TMEM51,GABRA1,HAO1,GPR143,NPY,INAVA,MYH7,ABCC2,TACR1,STPG4,CDKN2C,F7,FOXN3,KBTBD12,INS,HBE1,APEX2,BCL6,SLC8A2,DNM2,POU4F3,LLGL2,CRYGB,HDDC2,HNF1A,TUBA4A,HOXB13,DPH1,CACNB3,PRPF31,MMP9,LGALS1,SPATA17,YKT6,RHOC,RBBP7,SIRT4,SPRY4,GPR161,GUCY2F,BCAM,CDH23,MEF2D,LAMB2,JPH1,RO…	372
Cancer, Organismal Injury and Abnormalities	development	Development of malignant tumor	1.68e-09		1.21		1.072	METTL5,IRF1,SLC4A11,CORO1A,DLX5,HSPA1L,NUP133,CHRNA10,SYT4,SLC23A1,TOX2,KMO,IFT52,WARS2,TMEM53,LSS,SLC1A7,HOXC13,FRS2,LCK,TMEM51,GABRA1,HAO1,GPR143,NPY,INAVA,MYH7,ABCC2,TACR1,STPG4,CDKN2C,F7,FOXN3,KBTBD12,HBE1,APEX2,BCL6,SLC8A2,DNM2,POU4F3,LLGL2,CRYGB,HDDC2,HNF1A,TUBA4A,HOXB13,CACNB3,PRPF31,MMP9,LGALS1,SPATA17,YKT6,RBBP7,SIRT4,SPRY4,GPR161,GUCY2F,BCAM,CDH23,MEF2D,LAMB2,JPH1,RORB,TRPV6,CYB5R1,SH3G…	361
Cancer, Organismal Injury and Abnormalities	frequency	Frequency of tumor	1.71e-09		1.163		1.032	METTL5,IRF1,SLC4A11,CORO1A,DLX5,HSPA1L,NUP133,CHRNA10,SYT4,SLC23A1,TOX2,KMO,IFT52,WARS2,TMEM53,LSS,SLC1A7,HOXC13,FRS2,LCK,TMEM51,GABRA1,HAO1,GPR143,NPY,INAVA,MYH7,ABCC2,TACR1,STPG4,CDKN2C,F7,FOXN3,KBTBD12,HBE1,APEX2,BCL6,SLC8A2,DNM2,POU4F3,LLGL2,CRYGB,HDDC2,HNF1A,TUBA4A,HOXB13,DPH1,CACNB3,PRPF31,MMP9,LGALS1,SPATA17,YKT6,RHOC,RBBP7,SIRT4,SPRY4,GPR161,GUCY2F,BCAM,CDH23,MEF2D,LAMB2,JPH1,RORB,CYB5R1,…	364
Cancer, Organismal Injury and Abnormalities	genitourinary tumor	Genitourinary tumor	2.89e-09		-0.399		-0.362	IRF1,SLC4A11,DLX5,HSPA1L,NUP133,NFYC,CHRNA10,ANXA6,SYT4,SLC23A1,KMO,IFT52,LYVE1,TMEM53,LSS,SLC1A7,HOXC13,FRS2,PRSS57,LCK,TMEM51,GABRA1,HAO1,HIGD2A,GPR143,INAVA,TNFSF13B,MYH7,ABCC2,TACR1,STPG4,CDKN2C,F7,FOXN3,SLC1A2,INS,HBE1,BCL6,SLC8A2,PPCS,SUSD6,DNM2,POU4F3,MRPL19,LLGL2,CRYGB,HNF1A,TUBA4A,HOXB13,ATPAF2,DPH1,CACNB3,PRPF31,MMP9,LGALS1,SPATA17,YKT6,RHOC,RBBP7,SIRT4,GPR161,GUCY2F,BCAM,CDH23,LAMB2,RO…	355
Embryonic Development, Organismal Development	development	Development of head	4.76e-09		0.55		0.786	SLC4A11,DLX5,PLAU,CHRNA10,UFM1,LAMC1,SLC23A1,AGTR2,LYVE1,AGTPBP1,HOXC13,FRS2,LCK,EDN1,GABRA1,BCOR,GPR143,SOX1,PDGFRA,VAX2,LEF1,HSPB8,SEMA6A,TGFB2,SLC1A2,COMMD1,CRYGD,ELOVL4,ALPL,ZIC1,MTHFD1L,CRYGS,POU4F3,SLC1A1,CRYGB,SOX9,HS6ST2,BBS2,DPH1,PRPF31,TTPA,GRIN1,SPRY4,MYT1L,DSCAM,GUCY2F,WLS,CDH23,MEF2D,FOXO1,SPAG6,LAMB2,RORB,FOXC1,ABI2,L2HGDH,SAG,CEBPA,SLC6A17,GRK1,CRYBB2,HLA-A,SEPTIN4,PTGS2,SEMA3A,RAB…	72
Cancer, Organismal Injury and Abnormalities	soft tissue neoplasm	Soft tissue neoplasm	4.97e-09					METTL5,SLC4A11,DLX5,HSPA1L,KLF15,SYT4,TOX2,IFT52,WARS2,TMEM53,LSS,SMU1,SLC1A7,FRS2,LCK,GABRA1,HAO1,CABP5,GPR143,NPY,INAVA,TNFSF13B,MYH7,ABCC2,TACR1,CDKN2C,F7,FOXN3,SLC1A2,KBTBD12,HBE1,BCL6,SLC8A2,PPCS,DNM2,LLGL2,CRYGB,HNF1A,TUBA4A,ATPAF2,CACNB3,PRPF31,LPCAT4,MMP9,LGALS1,SPATA17,RHOC,RBBP7,SPRY4,GUCY2F,MAB21L3,BCAM,CDH23,MEF2D,LAMB2,JPH1,RORB,TRPV6,GNB3,MAP3K5,TENM3,HOXD12,MSMO1,SLC6A17,CACNG2,PLA…	331
Embryonic Development, Organismal Development	development	Development of body axis	5.62e-09		0.55		0.786	SLC4A11,DLX5,PLAU,CHRNA10,UFM1,LAMC1,SFRP1,SLC23A1,AGTR2,IFT52,LYVE1,AGTPBP1,HOXC13,FRS2,LCK,EDN1,GABRA1,BCOR,GPR143,SOX1,PDGFRA,VAX2,LEF1,HSPB8,SEMA6A,TGFB2,SLC1A2,COMMD1,CRYGD,ELOVL4,ALPL,ZIC1,MTHFD1L,CRYGS,POU4F3,SLC1A1,CRYGB,SOX9,HS6ST2,BBS2,DPH1,PRPF31,TTPA,GRIN1,SPRY4,GPR161,MYT1L,DSCAM,GUCY2F,WLS,CDH23,MEF2D,FOXO1,SPAG6,LAMB2,RORB,FOXC1,ABI2,L2HGDH,SAG,CEBPA,SLC6A17,GRK1,CRYBB2,HLA-A,SEPTI…	75
Cancer, Organismal Injury and Abnormalities	tumorigenesis	Tumorigenesis of epithelial neoplasm	5.66e-09		0.638		0.498	METTL5,SLC4A11,CORO1A,DLX5,HSPA1L,NUP133,CHRNA10,SYT4,SLC23A1,TOX2,KMO,IFT52,WARS2,TMEM53,LSS,SLC1A7,HOXC13,FRS2,LCK,TMEM51,GABRA1,HAO1,GPR143,NPY,INAVA,MYH7,ABCC2,TACR1,STPG4,CDKN2C,F7,FOXN3,KBTBD12,HBE1,APEX2,BCL6,SLC8A2,DNM2,POU4F3,LLGL2,CRYGB,HDDC2,HNF1A,TUBA4A,HOXB13,DPH1,CACNB3,PRPF31,MMP9,LGALS1,SPATA17,YKT6,RHOC,RBBP7,SIRT4,SPRY4,GPR161,GUCY2F,BCAM,CDH23,MEF2D,LAMB2,JPH1,RORB,TRPV6,CYB5R1…	359
Hereditary Disorder, Neurological Disease, Organismal Injury and Abnormalities	encephalopathy	Autosomal dominant encephalopathy	5.82e-09					EFHC1,PDYN,PLAU,PACS2,KCNH1,GRIN1,ZMIZ1,MYT1L,SLC1A7,ENO2,GABRA1,C19orf12,SCN1B,RORB,SCN3B,VAMP1,FGF12,GNB3,SCN8A,CDH15,SLC1A2,SAG,KRIT1,ELOVL4,GRK1,CACNG2,ZIC1,GATAD2B,SLC1A1,TUBA4A,SCN4B,ATXN1,GLS	33
Cancer, Organismal Injury and Abnormalities	pelvic cancer	Pelvic cancer	6.72e-09					IRF1,SLC4A11,HSPA1L,NUP133,NFYC,CHRNA10,ANXA6,SYT4,SLC23A1,TOX2,KMO,IFT52,LYVE1,TMEM53,LSS,SLC1A7,HOXC13,FRS2,PRSS57,LCK,GABRA1,HAO1,HIGD2A,GPR143,INAVA,TNFSF13B,MYH7,ABCC2,TACR1,STPG4,CDKN2C,F7,FOXN3,SLC1A2,INS,HBE1,BCL6,PPCS,POU4F3,MRPL19,LLGL2,CRYGB,HNF1A,TUBA4A,HOXB13,ATPAF2,DPH1,CACNB3,PRPF31,MMP9,LGALS1,SPATA17,YKT6,RHOC,RBBP7,SIRT4,GPR161,GUCY2F,CDH23,LAMB2,RORB,FOXC1,TRPV6,SH3GL1,MAP3K5,T…	320
Cancer, Organismal Injury and Abnormalities	development	Development of carcinoma	6.8e-09		0.454		0.316	METTL5,SLC4A11,CORO1A,DLX5,HSPA1L,NUP133,CHRNA10,SYT4,SLC23A1,TOX2,KMO,IFT52,WARS2,TMEM53,LSS,SLC1A7,HOXC13,FRS2,LCK,TMEM51,GABRA1,HAO1,GPR143,NPY,INAVA,MYH7,ABCC2,TACR1,STPG4,CDKN2C,F7,FOXN3,KBTBD12,HBE1,APEX2,BCL6,SLC8A2,DNM2,POU4F3,LLGL2,CRYGB,HDDC2,HNF1A,TUBA4A,HOXB13,CACNB3,PRPF31,MMP9,LGALS1,SPATA17,YKT6,RBBP7,SIRT4,SPRY4,GPR161,GUCY2F,BCAM,CDH23,MEF2D,LAMB2,JPH1,RORB,TRPV6,CYB5R1,SH3GL1,MA…	356
Hereditary Disorder, Neurological Disease, Organismal Injury and Abnormalities	autosomal dominant spinocerebellar ataxia	Autosomal dominant spinocerebellar ataxia	8.52e-09					VAMP1,PDYN,GNB3,SCN8A,SLC1A2,SAG,ELOVL4,GRK1,SLC1A7,ENO2,SLC1A1,SCN4B,SCN1B,SCN3B,ATXN1	15
Hereditary Disorder, Neurological Disease, Organismal Injury and Abnormalities	familial encephalopathy	Familial encephalopathy	1.17e-08					METTL5,EFHC1,GRM2,AP1S1,WARS2,SLC1A7,SMU1,LSS,AGTPBP1,NDUFA8,GABRA1,C19orf12,NPY,MYH7,RAD54L,TACR1,FOXN3,CDH15,SLC1A2,COX20,OXR1,BCL6,CA8,TUBA4A,EIF2B5,CACNB3,MAG,SPRY4,SLC6A8,CDH23,RORB,UGDH,ACOT11,FAM149B1,GNB3,MAP3K5,WWTR1,SAG,SLC6A17,BAIAP2,GRK1,BCS1L,CACNG2,GATAD2B,PROK2,PTGS2,GLRB,HRAS,ATP2B3,DKK3,PLAU,PACS2,UFM1,ERC1,KCNH1,PNKP,PARS2,BACE1,SCN3B,TTC14,OBSL1,FGF12,DAO,SCN8A,CRIM1,ELOVL4,KRI…	101
Cancer, Organismal Injury and Abnormalities	malignant solid organ tumor	Malignant solid organ tumor	1.33e-08					SLC4A11,DLX5,HSPA1L,KLF15,CHRNA10,SYT4,TOX2,KMO,IFT52,LYVE1,WARS2,TMEM53,LSS,SMU1,SLC1A7,FRS2,LCK,GABRA1,HAO1,CABP5,GPR143,NPY,INAVA,TNFSF13B,MYH7,ABCC2,TACR1,F7,FOXN3,SLC1A2,KBTBD12,HBE1,BCL6,SLC8A2,PPCS,DNM2,LLGL2,CRYGB,HNF1A,TUBA4A,HOXB13,ATPAF2,CACNB3,PRPF31,LPCAT4,MMP9,LGALS1,SPATA17,RHOC,RBBP7,SPRY4,GUCY2F,MAB21L3,BCAM,CDH23,MEF2D,LAMB2,JPH1,RORB,FOXC1,TRPV6,CYB5R1,GNB3,MAP3K5,TENM3,HOXD12,…	341
Cancer, Organismal Injury and Abnormalities	anogenital cancer	Anogenital cancer	1.55e-08		-0.208		-0.172	IRF1,SLC4A11,DLX5,HSPA1L,NUP133,NFYC,CHRNA10,ANXA6,SYT4,SLC23A1,KMO,IFT52,LYVE1,TMEM53,LSS,SLC1A7,HOXC13,FRS2,LCK,GABRA1,HAO1,HIGD2A,GPR143,INAVA,TNFSF13B,MYH7,ABCC2,TACR1,STPG4,CDKN2C,F7,FOXN3,SLC1A2,INS,HBE1,BCL6,SLC8A2,SUSD6,POU4F3,MRPL19,LLGL2,HNF1A,TUBA4A,HOXB13,DPH1,CACNB3,PRPF31,MMP9,LGALS1,SPATA17,YKT6,RHOC,RBBP7,SIRT4,GPR161,GUCY2F,BCAM,CDH23,LAMB2,RORB,FOXC1,TRPV6,SH3GL1,GNB3,MAP3K5,TEN…	328
Embryonic Development, Organ Development, Organismal Development, Tissue Development	development	Development of sensory organ	2.85e-08		0.218		0.32	SLC4A11,DLX5,TTPA,CHRNA10,LAMC1,LYVE1,AGTPBP1,DSCAM,GUCY2F,HOXC13,FRS2,LCK,EDN1,CDH23,MEF2D,SPAG6,RORB,LAMB2,GPR143,FOXC1,VAX2,LEF1,SEMA6A,TGFB2,ABI2,SAG,CEBPA,CRYGD,ELOVL4,GRK1,CRYBB2,HLA-A,CRYGS,POU4F3,PTGS2,CRYGB,SOX9,COL2A1,HS6ST2,SV2B,BBS2,ALDH1A3,DPH1,PRPF31,WNT9A	45
Cancer, Organismal Injury and Abnormalities	connective or soft tissue tumor	Connective or soft tissue tumor	3.02e-08		0.551		0.491	METTL5,IRF1,SLC4A11,DLX5,HSPA1L,KLF15,SYT4,TOX2,IFT52,LYVE1,WARS2,TMEM53,LSS,SMU1,SLC1A7,FRS2,LCK,GABRA1,HAO1,CABP5,GPR143,NPY,INAVA,TNFSF13B,MYH7,ABCC2,TACR1,CDKN2C,F7,FOXN3,SLC1A2,KBTBD12,HBE1,BCL6,SLC8A2,PPCS,DNM2,LLGL2,CRYGB,HNF1A,TUBA4A,ATPAF2,CACNB3,PRPF31,LPCAT4,MMP9,LGALS1,SPATA17,RHOC,RBBP7,SPRY4,GUCY2F,MAB21L3,BCAM,CDH23,MEF2D,LAMB2,JPH1,RORB,TRPV6,GNB3,MAP3K5,TENM3,HOXD12,MSMO1,SLC6A17…	334
Cancer, Dermatological Diseases and Conditions, Organismal Injury and Abnormalities	skin cancer	Skin cancer	3.09e-08					SLC4A11,DLX5,HSPA1L,KLF15,CHRNA10,SYT4,TOX2,KMO,IFT52,LYVE1,WARS2,TMEM53,LSS,SMU1,SLC1A7,FRS2,LCK,GABRA1,HAO1,CABP5,GPR143,NPY,INAVA,TNFSF13B,MYH7,ABCC2,TACR1,F7,FOXN3,SLC1A2,KBTBD12,HBE1,BCL6,SLC8A2,PPCS,DNM2,LLGL2,CRYGB,HNF1A,TUBA4A,HOXB13,ATPAF2,CACNB3,PRPF31,LPCAT4,MMP9,LGALS1,SPATA17,RBBP7,SPRY4,GUCY2F,MAB21L3,BCAM,CDH23,MEF2D,LAMB2,JPH1,RORB,FOXC1,TRPV6,CYB5R1,GNB3,MAP3K5,TENM3,HOXD12,UCMA,…	337
Organismal Development	morphology	Morphology of body cavity	3.18e-08					IRF1,KRT8,KLF15,LAMC1,AGTR2,FOXN1,H2AZ1,HOXC13,LCK,FAN1,MST1,INAVA,TNFSF13B,MYH7,ABCC2,CDKN2C,PTK6,CLDN15,INS,BCL6,PPCS,HNF1A,STAT5B,HOXB13,LIMS1,EIF2B5,DPH1,CACNB3,CLEC4E,MMP9,SOCS3,CACNB2,SIRT4,MGMT,SLC6A8,LZTS2,BCAM,MEF2D,ATMIN,FOXO1,LAMB2,DMC1,MAP3K5,IGF2BP1,GPR132,CEBPA,TRIM8,BCS1L,CTU2,PLAGL2,PROK2,PTGS2,PLCG1,HRAS,PLAU,KCNH1,GLRX5,JPH2,CABLES1,EDN1,RIPK1,PCSK2,FGF12,PDGFRA,LEF1,CYP2J2,HSPB…	102
Cancer, Organismal Injury and Abnormalities	malignant soft tissue neoplasm	Malignant soft tissue neoplasm	3.29e-08					METTL5,SLC4A11,DLX5,HSPA1L,KLF15,SYT4,TOX2,IFT52,WARS2,TMEM53,LSS,SMU1,SLC1A7,FRS2,LCK,GABRA1,HAO1,CABP5,GPR143,NPY,INAVA,TNFSF13B,MYH7,ABCC2,TACR1,F7,FOXN3,SLC1A2,KBTBD12,HBE1,BCL6,SLC8A2,PPCS,DNM2,LLGL2,CRYGB,HNF1A,TUBA4A,ATPAF2,CACNB3,PRPF31,LPCAT4,MMP9,LGALS1,SPATA17,RHOC,RBBP7,SPRY4,GUCY2F,MAB21L3,BCAM,CDH23,MEF2D,LAMB2,JPH1,RORB,TRPV6,GNB3,MAP3K5,TENM3,HOXD12,MSMO1,SLC6A17,CACNG2,PLAGL2,ZGP…	327
Hereditary Disorder, Organismal Injury and Abnormalities, Psychological Disorders	familial psychiatric disease	Familial psychiatric disease	3.33e-08					GRM2,AP1S1,DKK3,PLAU,UFM1,ERC1,FOXN1,SLC1A7,AGTPBP1,NDUFA8,GABRA1,C19orf12,BACE1,SCN3B,DEPDC7,NPY,TTC14,FGF12,MYH7,RAD54L,TACR1,DAO,FOXN3,SCN8A,SLC1A2,COX20,OXR1,CRIM1,BCL6,SLC1A1,SOX9,TUBA4A,SCN4B,PGAM2,EIF2B5,SLC18A3,CACNB3,PEX7,TTPA,COASY,GRIN1,MYT1L,ENO2,SLC6A8,CDH23,LGALS3BP,SCN1B,ACOT11,FAM3C,VAMP1,MAP3K5,GHITM,EPHB4,WWTR1,SAT1,SAG,BAIAP2,GRK1,CAV1,PTGS2,SERPINA1,CACNA1C,F3,GLRB,HRAS,ALDH1A…	68
Cancer, Organismal Injury and Abnormalities	malignant connective or soft tissue neoplasm	Malignant connective or soft tissue neoplasm	4.58e-08		1.067		1.001	METTL5,IRF1,SLC4A11,DLX5,HSPA1L,KLF15,SYT4,TOX2,IFT52,WARS2,TMEM53,LSS,SMU1,SLC1A7,FRS2,LCK,GABRA1,HAO1,CABP5,GPR143,NPY,INAVA,TNFSF13B,MYH7,ABCC2,TACR1,CDKN2C,F7,FOXN3,SLC1A2,KBTBD12,HBE1,BCL6,SLC8A2,PPCS,DNM2,LLGL2,CRYGB,HNF1A,TUBA4A,ATPAF2,CACNB3,PRPF31,LPCAT4,MMP9,LGALS1,SPATA17,RHOC,RBBP7,SPRY4,GUCY2F,MAB21L3,BCAM,CDH23,MEF2D,LAMB2,JPH1,RORB,TRPV6,GNB3,MAP3K5,TENM3,HOXD12,MSMO1,SLC6A17,CACNG…	330
Cancer, Organismal Injury and Abnormalities	melanoma	Melanoma	5.35e-08					METTL5,SLC4A11,DLX5,HSPA1L,KLF15,NFYC,SYT4,TOX2,IFT52,WARS2,TMEM53,LSS,SMU1,SLC1A7,FRS2,LCK,GABRA1,HAO1,CABP5,GPR143,NPY,INAVA,TNFSF13B,MYH7,ABCC2,TACR1,F7,FOXN3,SLC1A2,KBTBD12,HBE1,BCL6,SLC8A2,PPCS,DNM2,LLGL2,CRYGB,HNF1A,TUBA4A,ATPAF2,CACNB3,PRPF31,LPCAT4,MMP9,LGALS1,AK6,SPATA17,RBBP7,SPRY4,GUCY2F,MAB21L3,BCAM,CDH23,MEF2D,LAMB2,JPH1,RORB,FOXC1,TRPV6,SLC37A1,MAP3K5,GNB3,TENM3,HOXD12,WWTR1,MSMO1,S…	341
Hereditary Disorder, Ophthalmic Disease, Organismal Injury and Abnormalities	hereditary eye disease	Hereditary Eye Disease	6.17e-08					SLC4A11,PEX7,TTPA,PNKP,LSS,ETHE1,MVK,PRPF8,CDH23,LAMB2,BCOR,GPR143,FOXC1,ESPN,FAM149B1,GNB3,TENM3,SERPINB6,MSMO1,SAG,CRYGD,ELOVL4,KRIT1,GRK1,CRYBB2,CAV1,MTHFD1L,CRYGS,FKBP10,RAB3GAP1,CRYGB,COL2A1,HS6ST2,BBS2,ALDH1A3,P4HA2,KCNJ13,WAC,PRPF31,GLS	40
Connective Tissue Disorders, Inflammatory Disease, Organismal Injury and Abnormalities, Skeletal and Muscular Disorders	rheumatic disease	Rheumatic disease of joint	7.27e-08		0.831		0.847	PLAU,MMP9,SOCS3,SCN8A,TGFB2,SLC1A2,F9,BCL6,SLC1A7,PTGS2,SLC1A1,CPE,COL2A1,TUBA4A,SCN4B,SCN1B,FOXO1,SCN3B,NPY	19
Cancer, Dermatological Diseases and Conditions, Organismal Injury and Abnormalities	cutaneous melanoma	Cutaneous melanoma	1.25e-07					SLC4A11,DLX5,HSPA1L,KLF15,SYT4,TOX2,WARS2,IFT52,TMEM53,LSS,SLC1A7,SMU1,FRS2,LCK,GABRA1,HAO1,CABP5,GPR143,NPY,INAVA,TNFSF13B,MYH7,ABCC2,TACR1,F7,FOXN3,SLC1A2,KBTBD12,HBE1,BCL6,SLC8A2,PPCS,DNM2,LLGL2,CRYGB,HNF1A,TUBA4A,ATPAF2,CACNB3,PRPF31,LPCAT4,MMP9,LGALS1,SPATA17,RBBP7,SPRY4,GUCY2F,MAB21L3,BCAM,CDH23,MEF2D,JPH1,RORB,LAMB2,TRPV6,GNB3,MAP3K5,TENM3,HOXD12,MSMO1,SLC6A17,CACNG2,PLAGL2,ZGPAT,PTGS2,GLR…	314
Developmental Disorder	autism spectrum disorder or intellectual disability	Autism spectrum disorder or intellectual disability	1.41e-07					METTL5,DKK3,PACS2,ERC1,KCNH1,PNKP,FOXN1,WARS2,SLC1A7,LSS,PARS2,EDN1,GABRA1,ATP6V0E1,BCKDK,SCN3B,BCOR,DEPDC7,OBSL1,SCN8A,BEGAIN,CDH15,SLC1A2,ELOVL4,ZIC1,SLC1A1,CA8,HS6ST2,SCN4B,KDSR,PEX7,RHOC,CACNB2,GRIN1,ZMIZ1,MYT1L,GRIA3,DSCAM,ENO2,SLC6A8,SCN1B,UGDH,ADAT3,GYG1,L2HGDH,SLC6A17,CACNG2,BCS1L,GATAD2B,GNG5,RAB3GAP1,SERPINA1,CACNA1C,HRAS,ALDH1A3,WAC,GLS	57
Cancer, Organismal Injury and Abnormalities	pelvic carcinoma	Pelvic carcinoma	1.66e-07					IRF1,SLC4A11,HSPA1L,NUP133,CHRNA10,ANXA6,SYT4,SLC23A1,TOX2,KMO,LYVE1,IFT52,TMEM53,LSS,SLC1A7,FRS2,HOXC13,PRSS57,GABRA1,HAO1,HIGD2A,GPR143,INAVA,TNFSF13B,MYH7,ABCC2,TACR1,STPG4,CDKN2C,F7,FOXN3,SLC1A2,HBE1,BCL6,PPCS,POU4F3,MRPL19,LLGL2,CRYGB,HNF1A,TUBA4A,HOXB13,ATPAF2,CACNB3,PRPF31,DPH1,MMP9,SPATA17,YKT6,RHOC,RBBP7,SIRT4,GPR161,GUCY2F,CDH23,RORB,LAMB2,FOXC1,TRPV6,SH3GL1,MAP3K5,TENM3,GPR132,HOXD12,W…	303
Cell Death and Survival	necrosis	Necrosis	1.92e-07		0.218		0.061	IRF1,EXOC2,CORO1A,KRT8,GRM2,CELA2A,SFRP1,AGTR2,STYXL1,KMO,LSS,AGTPBP1,LCK,GABRA1,BCKDK,NPY,MST1,TNFSF13B,RAD54L,TACR1,CDKN2C,PTK6,F7,SLC1A2,RCC2,INS,SLC25A27,OXR1,BCL6,SYNGR2,FABP1,POU4F3,DNM2,HNF1A,TUBA4A,STAT5B,HOXB13,LIMS1,EIF2B5,CACNB3,DPH1,MMP9,LGALS1,SOCS3,RHOC,SIRT4,CACNB2,MAG,NUP93,MGMT,CAMK2N2,SLC6A8,PRPF8,LZTS2,MEF2D,VASH2,FOXO1,RORB,ATMIN,LAMB2,CYB5R1,MAP3K5,IGF2BP1,GPR132,WWTR1,CEBPA,…	147
Hereditary Disorder, Neurological Disease, Organismal Injury and Abnormalities	familial ataxia	Familial ataxia	1.93e-07					VAMP1,PDYN,ATP2B3,TTPA,GNB3,SCN8A,SLC1A2,SAG,ELOVL4,PNKP,GRK1,SLC1A7,ENO2,SLC1A1,CA8,SCN4B,SCN1B,SCN3B,ATXN1,GLS	20
Hereditary Disorder, Neurological Disease, Organismal Injury and Abnormalities	spinocerebellar ataxia type 2	Spinocerebellar ataxia type 2	1.95e-07					SLC1A7,SLC1A1,SCN8A,SLC1A2,SCN4B,SCN1B,SCN3B	7
Cancer, Organismal Injury and Abnormalities, Reproductive System Disease	genital tract cancer	Genital tract cancer	2.03e-07					IRF1,SLC4A11,HSPA1L,NUP133,NFYC,CHRNA10,ANXA6,SYT4,SLC23A1,KMO,LYVE1,IFT52,TMEM53,LSS,SLC1A7,FRS2,HOXC13,LCK,GABRA1,HAO1,HIGD2A,GPR143,INAVA,TNFSF13B,MYH7,ABCC2,TACR1,STPG4,CDKN2C,F7,FOXN3,SLC1A2,INS,HBE1,POU4F3,MRPL19,LLGL2,HNF1A,TUBA4A,HOXB13,CACNB3,PRPF31,DPH1,MMP9,LGALS1,SPATA17,YKT6,RHOC,RBBP7,SIRT4,GPR161,GUCY2F,CDH23,RORB,LAMB2,FOXC1,TRPV6,SH3GL1,MAP3K5,TENM3,GPR132,HOXD12,WWTR1,MSMO1,SLC6…	296
Hereditary Disorder, Neurological Disease, Organismal Injury and Abnormalities	spinocerebellar ataxia	Spinocerebellar ataxia	2.2e-07					VAMP1,PDYN,ATP2B3,GNB3,SCN8A,SLC1A2,SAG,ELOVL4,GRK1,SLC1A7,ENO2,SLC1A1,SCN4B,SCN1B,SCN3B,ATXN1	16
Neurological Disease	ataxia	Ataxia	2.47e-07		0.282		-0.015	PDYN,ATP2B3,TTPA,GRIN1,PNKP,SLC1A7,ENO2,GABRA1,CTSA,SCN1B,SCN3B,VAMP1,GNB3,CDKN2C,SCN8A,SLC1A2,SAG,ELOVL4,GRK1,CACNG2,ZIC1,SLC1A1,CA8,F3,SCN4B,ATXN1,GLS	27
Organismal Development	morphology	Morphology of head	2.55e-07					SLC4A11,EFHC1,DLX5,ALOX5AP,PLAU,ERC1,PRKG2,LAMC1,SFRP1,AGTR2,HOXC13,LCK,EDN1,BACE1,GPR143,PDGFRA,VAX2,CDKN2C,LEF1,TGFB2,SLC1A2,ELOVL4,ALPL,ZIC1,CRYGS,POU4F3,BLOC1S2,CRYGB,SOX9,BBS2,DPH1,CACNB3,PRPF31,CLEC4E,TTPA,LGALS1,GRIN1,SPRY4,GPR161,DSCAM,GUCY2F,WLS,CTSA,CDH23,MEF2D,FOXO1,ATMIN,LAMB2,FOXC1,CENPN,Cmah,SEMA3B,ABI2,BHMT,SAG,ENTPD2,GRK1,CRYBB2,CAV1,CTU2,PROK2,PTGS2,SEMA3A,COL2A1,SV2B,HRAS,ALDH1A…	70
Cell-To-Cell Signaling and Interaction, Nervous System Development and Function	neurotransmission	Neurotransmission	2.66e-07	Increased	2.529		2.662	GRM2,PLAU,CHRNA10,ERC1,CHRNB1,CACNB2,GRIN1,GRIA3,KCTD12,GABRA1,SCN1B,BACE1,FOXO1,NPY,SH3GL1,FGF12,NPTX1,SCN8A,SLC1A2,BAIAP2,CACNG2,HLA-A,PTGS2,SLC1A1,CACNA1C,CA8,GLRB,PLCG1,SCN4B,SV2B,HRAS,CACNB3,ADORA1,ATXN1,GLS	35
Hereditary Disorder, Neurological Disease, Organismal Injury and Abnormalities	familial cerebellar ataxia	Familial cerebellar ataxia	3.6e-07					VAMP1,PDYN,ATP2B3,TTPA,GNB3,SCN8A,SLC1A2,SAG,ELOVL4,GRK1,SLC1A7,ENO2,SLC1A1,CA8,SCN4B,SCN1B,SCN3B,ATXN1	18
Cell-To-Cell Signaling and Interaction, Nervous System Development and Function	synaptic transmission	Synaptic transmission	4.68e-07	Increased	2.343		2.486	GRM2,PLAU,CHRNA10,ERC1,CHRNB1,CACNB2,GRIN1,GRIA3,GABRA1,BACE1,NPY,SH3GL1,FGF12,NPTX1,SLC1A2,BAIAP2,CACNG2,HLA-A,PTGS2,SLC1A1,CA8,CACNA1C,PLCG1,GLRB,SV2B,HRAS,ADORA1,ATXN1,CACNB3,GLS	30
Nervous System Development and Function	development	Sensory system development	4.92e-07		1.287		1.418	SLC4A11,TTPA,SOCS3,LAMC1,LYVE1,AGTPBP1,DSCAM,GUCY2F,FRS2,LCK,MEF2D,RORB,LAMB2,GPR143,FOXC1,VAX2,LEF1,SEMA6A,TGFB2,ABI2,SAG,CRYGD,ELOVL4,GRK1,CRYBB2,CRYGS,POU4F3,PTGS2,SLC1A1,CRYGB,SOX9,COL2A1,HS6ST2,SV2B,BBS2,ALDH1A3,DPH1,PRPF31,WNT9A	39
Embryonic Development, Nervous System Development and Function, Organ Development, Organismal Development, Tissue Development, Visual System Development and Function	formation	Formation of eye	4.94e-07		0.152		0.264	SLC4A11,TTPA,LAMC1,LYVE1,AGTPBP1,DSCAM,GUCY2F,LCK,FRS2,MEF2D,RORB,LAMB2,FOXC1,GPR143,VAX2,LEF1,SEMA6A,TGFB2,ABI2,SAG,CRYGD,ELOVL4,GRK1,CRYBB2,CRYGS,PTGS2,CRYGB,SOX9,COL2A1,HS6ST2,SV2B,BBS2,ALDH1A3,DPH1,PRPF31,WNT9A	36
Neurological Disease	dyskinesia	Dyskinesia	5.15e-07					GRM2,AP1S1,DKK3,CHRNA10,WARS2,SLC1A7,NDUFA8,GABRA1,SCN3B,NPY,TTC14,FGF12,MYH7,RAD54L,TACR1,FOXN3,SCN8A,SLC1A2,COX20,OXR1,CRIM1,BCL6,SLC1A1,SOX9,SCN4B,PGAM2,SLC18A3,CACNB3,CHRNB1,GRIN1,MYT1L,ENO2,LGALS3BP,SCN1B,ACOT11,FAM3C,VAMP1,MAP3K5,GHITM,EPHB4,SAT1,WWTR1,SAG,GRK1,BAIAP2,CAV1,SERPINA1,GLRB,F3,HRAS,ATXN1	51
Neurological Disease	movement disorder	Movement Disorders	5.22e-07		-0.866		-1.203	EFHC1,GRM2,ATP2B3,AP1S1,DKK3,CHRNA10,PNKP,WARS2,SLC1A7,NDUFA8,EDN1,GABRA1,SCN3B,BACE1,NPY,TTC14,FGF12,MYH7,RAD54L,TACR1,VAX2,CDKN2C,FOXN3,SCN8A,SLC1A2,COX20,OXR1,CRIM1,ELOVL4,BCL6,ZIC1,SLC1A1,SOX9,CA8,TUBA4A,SCN4B,PGAM2,SLC18A3,CACNB3,COLGALT2,PDYN,TTPA,MMP9,CHRNB1,MAG,GRIN1,MYT1L,ETHE1,GRIA3,ENO2,CTSA,MEF2D,LGALS3BP,SCN1B,ACOT11,FAM3C,VAMP1,GNB3,MAP3K5,GHITM,EPHB4,WWTR1,SAT1,SAG,BAIAP2,GRK1,CACN…	78
Developmental Disorder	autism or intellectual disability	Autism or intellectual disability	5.7e-07					METTL5,DKK3,PACS2,ERC1,KCNH1,PNKP,FOXN1,WARS2,SLC1A7,LSS,PARS2,EDN1,GABRA1,BCKDK,SCN3B,BCOR,DEPDC7,OBSL1,SCN8A,BEGAIN,CDH15,SLC1A2,ELOVL4,ZIC1,SLC1A1,CA8,HS6ST2,SCN4B,KDSR,PEX7,GRIN1,ZMIZ1,MYT1L,GRIA3,DSCAM,SLC6A8,SCN1B,UGDH,ADAT3,L2HGDH,SLC6A17,CACNG2,BCS1L,GATAD2B,RAB3GAP1,SERPINA1,CACNA1C,HRAS,ALDH1A3,GLS	50
Embryonic Development, Organismal Development	development	Development of body trunk	6.57e-07		-0.907		-0.642	IRF1,KRT8,DKK3,KLF15,PLAU,ILDR2,LAMC1,SFRP1,SLC23A1,HMBS,JPH2,AGTR2,IFT52,FOXN1,FRS2,LCK,EDN1,ASL,BCOR,NR0B1,MST1,FGF12,MYH7,PDGFRA,CDKN2C,LEF1,DIPK2A,HSPB8,TGFB2,SOCS2,INS,RASSF1,DNM2,SOX9,HNF1A,TUBA4A,STAT5B,LIMS1,EIF2B5,KLF11,LBH,DPH1,S1PR4,MMP9,SOCS3,GRIN1,ZMIZ1,DAZ2,SPRY4,ZP3,LZTS2,WLS,TPM1,FOXO1,ATMIN,FOXC1,DMC1,GCNT4,IGF2BP1,EPHB4,FH,PKLR,WWTR1,CEBPA,CAV1,GNG5,PROK2,PTGS2,CACNA1C,PHB2,COL2…	75
Organismal Development	abnormal morphology	Abnormal morphology of body cavity	7.04e-07					IRF1,KRT8,KLF15,PLAU,LAMC1,GLRX5,JPH2,AGTR2,CABLES1,H2AZ1,HOXC13,LCK,EDN1,FAN1,RIPK1,PCSK2,MST1,INAVA,FGF12,TNFSF13B,MYH7,PDGFRA,PTK6,CDKN2C,LEF1,CYP2J2,HSPB8,TGFB2,CLDN15,SEMA3D,CRIM1,F9,BCL6,ALPL,PPCS,RASSF1,HNF1A,SCN4B,STAT5B,HOXB13,LIMS1,EIF2B5,SLC18A3,DPH1,CACNB3,CLEC4E,MMP9,SOCS3,CACNB2,GRIN1,ZMIZ1,DAZ2,MGMT,ZP3,SLC6A8,LZTS2,NPHS1,BCAM,CTSA,TPM1,MEF2D,FOXO1,ATMIN,LAMB2,DMC1,GCNT4,MAP3K5,BHM…	88
Cancer, Organismal Injury and Abnormalities, Reproductive System Disease	genital tumor	Genital tumor	7.13e-07		1.267		1.23	IRF1,SLC4A11,HSPA1L,NUP133,NFYC,CHRNA10,ANXA6,SYT4,SLC23A1,KMO,LYVE1,IFT52,TMEM53,LSS,SLC1A7,HOXC13,FRS2,LCK,GABRA1,HAO1,HIGD2A,GPR143,INAVA,TNFSF13B,MYH7,ABCC2,TACR1,STPG4,CDKN2C,F7,FOXN3,SLC1A2,INS,HBE1,POU4F3,MRPL19,LLGL2,HNF1A,TUBA4A,HOXB13,CACNB3,PRPF31,DPH1,MMP9,LGALS1,SPATA17,YKT6,RHOC,RBBP7,SIRT4,GPR161,GUCY2F,CDH23,RORB,LAMB2,FOXC1,TRPV6,SH3GL1,MAP3K5,TENM3,GPR132,HOXD12,WWTR1,MSMO1,SLC6…	297
Connective Tissue Disorders, Inflammatory Disease, Inflammatory Response, Neurological Disease, Organismal Injury and Abnormalities, Skeletal and Muscular Disorders	cervical spondylotic myelopathy	Cervical spondylotic myelopathy	7.49e-07					SLC1A7,SLC1A1,SCN8A,SLC1A2,SCN4B,SCN1B,SCN3B	7
Embryonic Development, Nervous System Development and Function, Ophthalmic Disease, Organ Development, Organ Morphology, Organismal Development, Organismal Injury and Abnormalities, Tissue Development, Visual System Development and Function	abnormal morphology	Abnormal morphology of eye	1e-06					SLC4A11,TTPA,LAMC1,DSCAM,GUCY2F,MEF2D,LAMB2,FOXC1,GPR143,VAX2,LEF1,TGFB2,ABI2,SAG,ELOVL4,GRK1,CRYBB2,CRYGS,PTGS2,COL2A1,SV2B,BBS2,ALDH1A3,DPH1,PRPF31	25
Developmental Disorder, Hereditary Disorder, Neurological Disease, Organismal Injury and Abnormalities	familial mental retardation	Familial mental retardation	1.2e-06					METTL5,ERC1,KCNH1,GRIN1,ZMIZ1,WARS2,MYT1L,SLC1A7,LSS,GRIA3,PARS2,SLC6A8,SCN1B,SCN3B,UGDH,OBSL1,ADAT3,SCN8A,CDH15,SLC1A2,L2HGDH,ELOVL4,SLC6A17,CACNG2,ZIC1,GATAD2B,RAB3GAP1,SLC1A1,SERPINA1,CA8,HS6ST2,SCN4B,GLS	33
Tissue Morphology	quantity	Quantity of cells	1.36e-06		-1.109		-0.71	IRF1,KRT8,CORO1A,LAMC1,SFRP1,SPRED2,AGTR2,FOXN1,LCK,GABRA1,FAN1,NPY,MST1,TNFSF13B,CDKN2C,CLDN15,INS,APEX2,BCL6,FABP1,DNM2,POU4F3,BLOC1S2,HNF1A,STAT5B,DPH1,CLEC4E,MMP9,LGALS1,SOCS3,MGMT,DSCAM,GUCY2F,WLS,CDH23,MEF2D,FOXO1,JPH1,LAMB2,DMC1,SH3GL1,GNB3,IGF2BP1,GPR132,CEBPA,GPR183,VTN,HLA-A,PROK2,PTGS2,PLCG1,TFR2,HRAS,HAX1,DKK3,PLAU,KCNH1,NRG2,TMEM178A,EDN1,BACE1,RIPK1,NR0B1,PCSK2,FGF12,PDGFRA,DAO,LEF1…	107
Infectious Diseases	infection	Viral Infection	1.51e-06		-1.501		-0.994	IRF1,KRT8,GRM2,NUP133,AP1S1,KLF15,CHRNA10,ANXA6,AGTR2,MED16,SMU1,FRS2,LCK,HLA-DPA1,GABRA1,HAO1,BCKDK,TNFSF13B,ABCC2,F7,SOCS2,INS,NUP35,HBE1,FABP1,DNM2,TUBA4A,STAT5B,EIF2B5,CACNB3,CLEC4E,MMP9,LGALS1,SOCS3,RHOC,CACNB2,MAG,NUP93,ARVCF,SLC6A8,PRPF8,ATMIN,IGF2BP1,GYG1,UGT1A1,TRIM8,BAIAP2,VTN,ZGPAT,HLA-A,CMAS,PACSIN3,PTGS2,PLCG1,HRAS,ALOX5AP,PLAU,INTS7,RGP1,ERC1,MZT1,PNKP,ATP6V0E1,LAMTOR5,PDGFRA,LEF1,T…	103
Hereditary Disorder, Neurological Disease, Organismal Injury and Abnormalities	spinocerebellar ataxia type 7	Spinocerebellar ataxia type 7	1.52e-06					GRK1,SLC1A7,GNB3,SLC1A1,SCN8A,SLC1A2,SCN4B,SCN1B,SAG,SCN3B	10
Cell Death and Survival, Organismal Injury and Abnormalities	necrosis	Necrosis of epithelial tissue	1.57e-06		-0.666		-0.693	IRF1,KRT8,HAX1,MMP9,PLAU,LGALS1,SOCS3,CELA2A,SFRP1,CDC37,SIRT4,CABLES1,MVK,ALDH3B1,RGMB,EDN1,FOXO1,RIPK1,MST1,FGF12,MAP3K5,TACR1,HSPB8,SEMA3B,SEMA6A,TGFB2,FGL2,CEBPA,ELOVL4,BCL6,CAV1,VTN,RASSF1,PTGS2,SEMA3A,Ang4,SERPINA1,SOX9,F3,PHB2,HOXB13,HRAS,EIF2B5,ADORA1	44
Developmental Disorder, Hereditary Disorder, Organismal Injury and Abnormalities	familial congenital malformation	Familial congenital malformation	1.66e-06		-1.029		-1.296	SLC4A11,DLX5,ATP2B3,NUP133,HAX1,AP1S1,PLAU,PLA1A,ERC1,NHP2,KCNH1,AGTR2,PNKP,IFT52,FOXN1,SLC1A7,LSS,HOXC13,EDN1,B3GAT3,GABRA1,BCOR,BACE1,SCN3B,GPR143,NR0B1,MYH7,ABCC2,VPS35L,PDGFRA,SCN8A,TGFB2,SLC1A2,INS,SEMA3D,CRYGD,ELOVL4,KRIT1,BCL6,ALPL,ZIC1,MTHFD1L,DNM2,CRYGS,STMN2,GJB3,FKBP10,SLC1A1,SOX9,CA8,TUBA4A,SCN4B,KDSR,BBS2,DPH1,COLGALT2,PEX7,MMP9,CHEK2,COASY,ETHE1,NPHS1,CDH23,TPM1,SCN1B,FOXC1,FAM149B1…	88
Hereditary Disorder, Neurological Disease, Organismal Injury and Abnormalities, Psychological Disorders, Skeletal and Muscular Disorders	Huntington disease	Huntington Disease	1.76e-06					GRM2,AP1S1,DKK3,GRIN1,MYT1L,SLC1A7,NDUFA8,ENO2,GABRA1,LGALS3BP,SCN1B,SCN3B,ACOT11,FAM3C,NPY,TTC14,VAMP1,FGF12,MYH7,MAP3K5,RAD54L,GHITM,TACR1,EPHB4,FOXN3,SCN8A,SAT1,WWTR1,SLC1A2,COX20,SAG,OXR1,CRIM1,GRK1,BAIAP2,BCL6,SLC1A1,SERPINA1,SOX9,GLRB,F3,SCN4B,PGAM2,SLC18A3,HRAS,ATXN1,CACNB3	47
Molecular Transport	transport	Transport of molecule	1.77e-06		1.766		2.15	IRF1,SLC4A11,KRT8,CORO1A,GRM2,ATP2B3,MGRN1,NUP133,AP1S1,KLF15,PLA1A,CDK14,COX19,PRKG2,KCNH1,ANXA6,SYT4,SLC23A1,AGTR2,KMO,WARS2,LSS,SLC1A7,TNPO2,EDN1,GABRA1,ATP6V0E1,PPP1R3B,CABP5,SCN3B,NPY,PCSK2,FGF12,ABCC2,TACR1,VPS35L,SCN8A,TGFB2,SLC1A2,COMMD1,INS,NUP35,SLC25A27,FABP1,SLC8A2,ZIC1,DNM2,SLC1A1,HNF1A,SCN4B,SLC18A3,CACNB3,NME2,PDYN,PEX7,TTPA,LGALS1,SOCS3,RHOC,CHRNB1,CACNB2,NUP93,GRIN1,SLC15A1,SLC6A…	93
Neurological Disease, Organismal Injury and Abnormalities	spinocerebellar disease	Spinocerebellar disease	1.79e-06					VAMP1,PDYN,ATP2B3,TTPA,GNB3,SCN8A,SLC1A2,MAG,SAG,ELOVL4,GRK1,SLC1A7,ENO2,SLC1A1,CA8,SCN4B,C19orf12,SCN1B,SCN3B,ATXN1	20
Cellular Development, Connective Tissue Development and Function, Tissue Development	differentiation	Differentiation of connective tissue cells	1.9e-06		0.83		0.955	LGALS9,DLX5,MMP9,KLF15,PLAU,SOCS3,PRKG2,LAMC1,SFRP1,ANXA6,ZNF516,TMEM178A,MYT1L,EDN1,SIGLEC15,MEF2D,LGALS3BP,FOXO1,RORB,NPY,GNB3,EPHB4,PDGFRA,LEF1,MATN1,TMEM120A,UCMA,TGFB2,WWTR1,SBNO2,INS,SLC25A27,CEBPA,CRIM1,GPR183,BCL6,DNM2,PTGS2,SEMA3A,SOX9,COL2A1,FHL2,PLCG1,STAT5B,HRAS,WNT9A	46
Developmental Disorder, Neurological Disease, Organismal Injury and Abnormalities	mental retardation	Mental retardation	2.06e-06					METTL5,PEX7,DKK3,PACS2,ERC1,KCNH1,GRIN1,ZMIZ1,PNKP,WARS2,MYT1L,SLC1A7,LSS,GRIA3,DSCAM,PARS2,SLC6A8,EDN1,GABRA1,BCKDK,SCN1B,SCN3B,BCOR,UGDH,OBSL1,ADAT3,SCN8A,BEGAIN,CDH15,SLC1A2,L2HGDH,ELOVL4,SLC6A17,CACNG2,BCS1L,ZIC1,GATAD2B,RAB3GAP1,SLC1A1,SERPINA1,CACNA1C,CA8,HS6ST2,SCN4B,KDSR,HRAS,GLS	47
Embryonic Development, Nervous System Development and Function, Organ Development, Organ Morphology, Organismal Development, Tissue Development, Visual System Development and Function	morphology	Morphology of eye	2.29e-06					SLC4A11,TTPA,LAMC1,DSCAM,GUCY2F,LCK,MEF2D,LAMB2,FOXC1,GPR143,VAX2,LEF1,TGFB2,ABI2,SAG,ELOVL4,GRK1,CRYBB2,CRYGS,PTGS2,CRYGB,COL2A1,SV2B,BBS2,ALDH1A3,DPH1,PRPF31	27
Connective Tissue Disorders, Organismal Injury and Abnormalities, Skeletal and Muscular Disorders	spondyloarthropathy	Spondyloarthropathy	2.62e-06					SCN8A,TGFB2,SLC1A2,BCL6,SLC1A7,PTGS2,SLC1A1,CPE,COL2A1,SCN4B,SCN1B,SCN3B,NPY	13
Organismal Development, Organismal Injury and Abnormalities	abnormal morphology	Abnormal morphology of head	2.67e-06					SLC4A11,EFHC1,DLX5,PLAU,ERC1,PRKG2,LAMC1,SFRP1,AGTR2,HOXC13,EDN1,GPR143,PDGFRA,VAX2,CDKN2C,LEF1,TGFB2,SLC1A2,ELOVL4,ALPL,ZIC1,CRYGS,POU4F3,BLOC1S2,BBS2,DPH1,CACNB3,PRPF31,TTPA,LGALS1,GRIN1,SPRY4,GPR161,DSCAM,GUCY2F,CTSA,CDH23,MEF2D,ATMIN,LAMB2,FOXC1,CENPN,Cmah,ABI2,BHMT,SAG,ENTPD2,GRK1,CRYBB2,CAV1,CTU2,PROK2,PTGS2,SEMA3A,COL2A1,SV2B,HRAS,ALDH1A3,WAC,ATXN1,WNT9A	61
Connective Tissue Disorders, Inflammatory Disease, Inflammatory Response, Organismal Injury and Abnormalities, Skeletal and Muscular Disorders	spondylarthritis	Spondylarthritis	2.74e-06					BCL6,SLC1A7,PTGS2,SLC1A1,SCN8A,CPE,TGFB2,SLC1A2,SCN4B,SCN1B,SCN3B,NPY	12
Amino Acid Metabolism, Molecular Transport, Small Molecule Biochemistry	uptake	Uptake of amino acids	2.88e-06		0.123		0.337	WARS2,SLC1A7,ABCC2,FH,SLC6A8,SLC1A1,EDN1,RHOC,SLC1A2,INS,HRAS	11
Neurological Disease	neurological signs	Neurological signs	3.14e-06					GRM2,AP1S1,DKK3,CHRNA10,ERC1,WARS2,SLC1A7,NDUFA8,GABRA1,BACE1,SCN3B,NPY,TTC14,FGF12,MYH7,RAD54L,TACR1,FOXN3,SCN8A,SLC1A2,COX20,OXR1,CRIM1,BCL6,SLC1A1,SOX9,SCN4B,PGAM2,SLC18A3,CACNB3,CHRNB1,GRIN1,MYT1L,ENO2,WLS,LGALS3BP,SCN1B,ACOT11,FAM3C,VAMP1,MAP3K5,GHITM,EPHB4,WWTR1,SAT1,SAG,BAIAP2,GRK1,CAV1,PTGS2,SERPINA1,F3,GLRB,HRAS,ATXN1	55
Developmental Disorder, Ophthalmic Disease, Organismal Injury and Abnormalities	congenital anomaly of eye	Congenital anomaly of eye	3.35e-06		0		-0.277	SLC4A11,SOX1,GNB3,TENM3,VAX2,ABI2,MSMO1,CRYGD,CRIM1,GRK1,ETHE1,LSS,CAV1,CRYBB2,MTHFD1L,CRYGS,LCK,PTGS2,FRS2,FKBP10,ALDH1A3,BCOR,FOXC1,GPR143	24
Cellular Function and Maintenance	ion homeostasis	Ion homeostasis of cells	3.39e-06		1.629		1.908	SLC4A11,KRT8,ATP2B3,S1PR4,LGALS1,CHRNA10,COX19,ERC1,CLDN4,ANXA6,TMEM178A,GRIN1,JPH2,AGTR2,LCK,EDN1,GABRA1,BACE1,NPY,TRPV6,ABCC2,GPR132,TACR1,PDGFRA,FTMT,F7,SCN8A,COMMD1,SLC25A27,GPR183,CAV1,SLC8A2,VTN,PROK2,SLC1A1,SERPINA1,CACNA1C,F3,PLCG1,TFR2,NME2,CACNB3	42
Neurological Disease, Organismal Injury and Abnormalities, Psychological Disorders	disorder of basal ganglia	Disorder of basal ganglia	3.47e-06					GRM2,AP1S1,DKK3,SLC1A7,NDUFA8,GABRA1,C19orf12,SCN3B,NPY,TTC14,FGF12,MYH7,RAD54L,TACR1,FOXN3,SCN8A,SLC1A2,COX20,OXR1,CRIM1,BCL6,SLC1A1,SOX9,TUBA4A,SCN4B,BBS2,PGAM2,SLC18A3,CACNB3,COLGALT2,COASY,GRIN1,MYT1L,ENO2,MEF2D,LGALS3BP,SCN1B,ACOT11,FAM3C,VAMP1,MAP3K5,GHITM,EPHB4,WWTR1,SAT1,SAG,BAIAP2,GRK1,CAV1,PTGS2,SERPINA1,CACNA1C,F3,GLRB,HRAS,ADORA1,ATXN1	57
Developmental Disorder, Hereditary Disorder, Neurological Disease, Organismal Injury and Abnormalities	fragile X syndrome	Fragile X syndrome	3.48e-06					SLC1A7,SLC1A1,SCN8A,SERPINA1,SLC1A2,SCN4B,SCN1B,SCN3B	8
Cancer, Organismal Injury and Abnormalities	genitourinary adenocarcinoma	Genitourinary adenocarcinoma	3.49e-06					SLC4A11,HSPA1L,NUP133,CHRNA10,ANXA6,SYT4,SLC23A1,KMO,LYVE1,IFT52,TMEM53,LSS,SLC1A7,HOXC13,FRS2,LCK,TMEM51,GABRA1,HAO1,HIGD2A,GPR143,INAVA,TNFSF13B,MYH7,ABCC2,TACR1,STPG4,CDKN2C,F7,FOXN3,SLC1A2,HBE1,BCL6,POU4F3,MRPL19,DNM2,LLGL2,HNF1A,TUBA4A,HOXB13,CACNB3,PRPF31,DPH1,MMP9,LGALS1,YKT6,RHOC,RBBP7,SIRT4,GPR161,GUCY2F,CDH23,LAMB2,TRPV6,SH3GL1,MAP3K5,TENM3,HOXD12,UCMA,WWTR1,MSMO1,SLC6A17,BAIAP2,PLAGL2,…	284
Behavior	locomotion	Locomotion	3.53e-06		-1.364		-1.348	GRM2,HAX1,MMP9,MAG,GRIN1,AGTPBP1,GRIA3,DSCAM,KCTD12,GABRA1,CDH23,SCN1B,ASL,BACE1,FOXO1,NPY,ESPN,FGF12,SCN8A,OXR1,CAV1,ZIC1,SLC1A1,CACNA1C,GLRB,STAT5B,SLC18A3,ALDH1A3,ATXN1	29
Neurological Disease, Organismal Injury and Abnormalities, Psychological Disorders	multiple system atrophy	Multiple system atrophy	4.6e-06					SLC1A7,SLC1A1,SCN8A,SLC1A2,SCN4B,SCN1B,SCN3B	7
Cellular Movement	cell movement	Cell movement	4.79e-06		-1.642		-1.167	EFHC1,KRT8,CORO1A,KLF15,CDK14,LAMC1,SFRP1,AGTR2,MED16,LYVE1,FRS2,LCK,HAO1,BCKDK,NPY,MST1,TNFSF13B,SOX1,TACR1,CDKN2C,PTK6,F7,SLC1A2,RCC2,SOCS2,INS,BCL6,ELP6,DNM2,POU4F3,PTPRG,HNF1A,STAT5B,LIMS1,FBXL16,CLEC4E,MMP9,LGALS1,SOCS3,CLDN4,RHOC,MAG,SPINT2,SPRY4,GPR161,CAMK2N2,LZTS2,WLS,BCAM,CDH23,MEF2D,VASH2,FOXO1,UGDH,FOXC1,TRPV6,MAP3K5,IGF2BP1,GPR132,WWTR1,SAG,CEBPA,GPR183,BAIAP2,VTN,HLA-A,SEPTIN4,PROK2…	127
Amino Acid Metabolism	quantity	Quantity of amino acids	5.17e-06		-0.687		-0.628	GCNT4,FH,DAO,SLC1A2,BHMT,CEBPA,AGTR2,SLC1A7,BCS1L,CAV1,MTHFD1L,SLC6A8,SLC1A1,HNF1A,BCKDK,ASL,ATXN1,GLS,NPY	19
Cell Death and Survival	cell death	Cell death of tumor cell lines	5.6e-06		-0.028		-0.164	IRF1,EXOC2,HAX1,DKK3,PLAU,PACS2,SFRP1,AGTR2,STYXL1,CABLES1,PNKP,FAHD2A,TNPO2,LCK,EDN1,MOB2,RIPK1,SCN3B,NPY,MST1,TNFSF13B,PDGFRA,CDKN2C,PTK6,LEF1,CYP2J2,HSPB8,TGFB2,RCC2,INS,SLC25A27,OXR1,BCL6,SYNGR2,FABP1,RASSF1,DNM2,SLC1A1,SOX9,HNF1A,STAT5B,LIMS1,EIF2B5,SLC18A3,DPH1,LGALS9,TTPA,CHEK2,LGALS1,SOCS3,RHOC,CDC37,NUP93,MGMT,DPP4,ETHE1,RGMB,LZTS2,MEF2D,LGALS3BP,ATMIN,VASH2,FOXO1,RORB,CYB5R1,MAP3K5,SESN…	93
Organismal Injury and Abnormalities	benign lesion	Benign lesion	5.64e-06		-0.434		-0.657	EXOC2,DLX5,ATP2B3,PLAU,KCNH1,LAMC1,SFRP1,SLC23A1,LYVE1,CRYZ,EDN1,GABRA1,BCOR,NR0B1,PCSK2,TNFSF13B,PDGFRA,CDKN2C,LEF1,ANGPTL2,CRIM1,KRIT1,RASSF1,STMN2,FKBP10,SOX9,HNF1A,TUBA4A,BBS2,KLF11,SLC18A3,DPH1,MMP9,LGALS1,SOCS3,PPP6C,RHOC,CHRNB1,CACNB2,GRIN1,MGMT,ETHE1,PRPF8,LZTS2,CDH23,FOXO1,LAMB2,JPH1,RORB,SH3GL1,MAP3K5,FH,WWTR1,ABI2,GALNT6,BHMT,CEBPA,MINPP1,CAV1,VTN,HLA-A,PTGS2,SERPINA1,COL2A1,PLCG1,HRAS…	67
Neurological Disease, Ophthalmic Disease, Organismal Functions, Organismal Injury and Abnormalities, Psychological Disorders, Skeletal and Muscular Disorders	progressive supranuclear palsy	Progressive supranuclear palsy	5.92e-06					SLC1A7,SLC1A1,SCN8A,TUBA4A,SLC1A2,SCN4B,SCN1B,SCN3B	8
Neurological Disease, Organismal Injury and Abnormalities	degenerative ataxia	Degenerative ataxia	6.37e-06					SLC1A7,TTPA,SLC1A1,SCN8A,SLC1A2,SCN4B,SCN1B,SCN3B,ATXN1	9
Connective Tissue Disorders, Inflammatory Disease, Organismal Injury and Abnormalities, Skeletal and Muscular Disorders	spondylitis	Spondylitis	8.07e-06					SCN8A,TGFB2,SLC1A2,ALPL,BCL6,SLC1A7,PTGS2,SLC1A1,CPE,SCN4B,SCN1B,SCN3B,NPY	13
Organismal Injury and Abnormalities	extraintestinal functional disorder	Extraintestinal functional disorder	8.1e-06		-1.744		-2.051	KLF15,PLAU,CHRNA10,CHRNB1,CACNB2,GRIN1,SLC1A7,DSCAM,GABRA1,SCN1B,SCN3B,VAMP1,SH3GL1,TACR1,SCN8A,TGFB2,SLC1A2,UGT1A1,CEBPA,F9,PTGS2,SLC1A1,CACNA1C,SNRPD3,COL2A1,TUBA4A,SCN4B,ALDH1A3,ADORA1,ATXN1,CACNB3	31
Neurological Disease, Organismal Injury and Abnormalities	cognitive impairment	Cognitive impairment	8.39e-06		-1.698		-1.734	METTL5,DKK3,PACS2,ERC1,KCNH1,PNKP,WARS2,SLC1A7,LSS,PARS2,EDN1,GABRA1,BCKDK,BCOR,BACE1,SCN3B,NPY,OBSL1,SCN8A,BEGAIN,CDH15,SLC1A2,INS,ELOVL4,KRIT1,ZIC1,SLC1A1,CA8,SCN4B,HS6ST2,KDSR,CACNB3,PEX7,CACNB2,GRIN1,ZMIZ1,MYT1L,DPP4,GRIA3,DSCAM,SLC6A8,SCN1B,UGDH,ADAT3,L2HGDH,SLC6A17,BAIAP2,BCS1L,CACNG2,GATAD2B,PTGS2,RAB3GAP1,SERPINA1,CACNA1C,HRAS,ATXN1,GLS	57
Cellular Function and Maintenance	homeostasis	Cellular homeostasis	8.62e-06		0.653		0.99	IRF1,EXOC2,SLC4A11,KRT8,CORO1A,ATP2B3,KLF15,PLAU,CHRNA10,COX19,ERC1,SFRP1,ANXA6,TMEM178A,SPRED2,JPH2,AGTR2,FOXN1,NDUFA8,LCK,EDN1,GABRA1,C19orf12,LAMTOR5,BACE1,RIPK1,BCOR,NPY,TNFSF13B,ABCC2,TACR1,PDGFRA,F7,LEF1,HSPB8,SCN8A,COMMD1,SOCS2,INS,FGL2,SLC25A27,BCL6,FABP1,SLC8A2,SLC1A1,HNF1A,STAT5B,NCAPH2,CACNB3,NME2,LGALS9,CLEC4E,S1PR4,CHEK2,ATG16L1,LGALS1,SOCS3,CLDN4,CHRNB1,GRIN1,ZMIZ1,SLC25A47,ATG4B,FO…	95
Cardiovascular Disease, Organismal Injury and Abnormalities	failure	Failure of heart	8.69e-06		-1.294		-1.514	KRT8,CRLS1,MYH7,PLAU,MMP9,KLF15,INS,CACNB2,JPH2,AGTR2,F9,DPP4,CAV1,PROK2,RASSF1,PTGS2,SOX9,CACNA1C,TUBA4A,GABRA1,LIMS1,SCN3B,ADORA1,CACNB3	24
Cellular Movement	invasion	Invasion of ovarian cancer cell lines	9.66e-06	Decreased	-2.784		-2.601	DPP4,CAV1,MMP9,PLAU,PTGS2,CLDN4,EDN1,NME2	8
Cardiovascular Disease, Organismal Injury and Abnormalities	cardiac lesion	Cardiac lesion	1.09e-05		-0.376		-0.49	IRF1,MAP3K5,PLAU,MMP9,KLF15,HSPB8,CYP2J2,AGTR2,BCL6,BCS1L,CAV1,RASSF1,PTGS2,CACNA1C,F3,CTSA,MEF2D,LIMS1,SLC18A3,HRAS,RIPK1,ADORA1	22
Developmental Disorder, Neurological Disease	congenital neurological disorder	Congenital neurological disorder	1.14e-05		-1.063		-1.383	DLX5,ATP2B3,NUP133,PLAU,ERC1,LAMC1,KCNH1,IPO11,PNKP,SLC1A7,CNN3,BACE1,SCN3B,PDGFRA,SCN8A,TGFB2,SLC1A2,SEMA3D,OXR1,ELOVL4,KRIT1,ZIC1,MTHFD1L,DNM2,SLC1A1,CA8,SCN4B,BBS2,SLC18A3,PEX7,MMP9,COASY,CHRNB1,GRIN1,SPRY4,GPR161,DSCAM,SLC6A8,CTSA,CDH23,SCN1B,ATMIN,FOXC1,VAMP1,FAM149B1,BCS1L,CAV1,PROK2,PTGS2,SEMA3A,RAB3GAP1,SERPINA1,COL2A1,HRAS,WAC	55
Nutritional Disease	weight gain	Weight gain	1.17e-05		0.295		0.339	MMP9,SOCS3,SFRP1,SYT4,AGTR2,BCAM,GABRA1,SCN1B,FOXO1,SCN3B,NPY,GNB3,TACR1,CDKN2C,SAT1,BHMT,CEBPA,CAV1,HLA-A,PLAGL2,ESYT3,PTGS2,PHB2,F3,SCN4B,STAT5B,BBS2	27
Cardiovascular System Development and Function, Organismal Development	vasculogenesis	Vasculogenesis	1.41e-05		-0.607		-0.349	IRF1,SLC4A11,ALOX5AP,PLAU,SFRP1,NRG2,AGTR2,WARS2,FOXN1,LYVE1,FRS2,EDN1,BACE1,RIPK1,NPY,FGF12,PDGFRA,LEF1,SEMA6A,TGFB2,COMMD1,INS,ANGPTL2,SEMA3D,KRIT1,DNM2,ESAM,SLC1A1,TUBA4A,HS6ST2,KLF11,MMP9,LGALS1,SOCS3,ZMIZ1,SPRY4,WLS,VASH2,FOXO1,FOXC1,EPHB4,SEMA3B,WWTR1,CAV1,VTN,PROK2,PTGS2,SEMA3A,F3,PLCG1,ECT2,HRAS,ATXN1	53
Organismal Survival	morbidity or mortality	Morbidity or mortality	1.52e-05		-1.791		-2.892	IRF1,KRT8,DLX5,LAMC1,SFRP1,SLC23A1,SPRED2,AGTR2,H2AZ1,FRS2,HOXC13,GABRA1,BCKDK,FAN1,NPY,TNFSF13B,MYH7,RAD54L,CDKN2C,F7,SLC1A2,SBNO2,INS,BCL6,PPCS,DNM2,BLOC1S2,HNF1A,STAT5B,LIMS1,DPH1,PRPF31,CLEC4E,MMP9,SOCS3,CLDN4,CACNB2,SPINT2,SPRY4,GPR161,MGMT,DSCAM,PRPF8,LZTS2,WLS,MEF2D,ATMIN,FOXO1,JPH1,LAMB2,SH3GL1,IGF2BP1,TENM3,CEBPA,TRIM8,GPR183,BCS1L,PLAGL2,PTGS2,PLCG1,TAF10,SV2B,HRAS,ALDH1A3,HAX1,PLAU,ERC…	128
Cardiovascular Disease, Organismal Injury and Abnormalities	supraventricular arrhythmia	Supraventricular arrhythmia	1.55e-05					MMP9,CACNB2,AGTR2,F9,MYBPC2,PTGS2,SEMA3A,CACNA1C,TUBA4A,GABRA1,SCN4B,SCN1B,SCN3B,ADORA1,ATXN1,CACNB3	16
Molecular Transport	transport	Transport of ion	1.57e-05	Increased	2.067		2.313	SLC4A11,CORO1A,ATP2B3,KCNH1,ANXA6,SLC23A1,CHRNB1,CACNB2,GRIN1,SLC1A7,SLC15A1,EDN1,GABRA1,ATP6V0E1,CDH23,SCN1B,SCN3B,TRPV6,CYB5R1,FGF12,SLC37A1,ABCC2,TMEM120A,SCN8A,SLC1A2,SLC25A27,CAV1,SLC8A2,SLC1A1,CACNA1C,PHB2,GLRB,PLCG1,SCN4B,SLC18A3,ADORA1,CACNB3	37
Hereditary Disorder, Neurological Disease, Organismal Injury and Abnormalities	Tourette syndrome	Tourette syndrome	1.58e-05					PDYN,SLC1A7,SLC1A1,SCN8A,SLC1A2,GABRA1,SCN4B,SCN1B,SCN3B	9
Organismal Injury and Abnormalities	intracranial hemorrhage	Intracranial hemorrhage	1.65e-05		-1.4		-1.633	PLAU,CHRNA10,F7,LAMC1,CHRNB1,CACNB2,INS,F9,ALPL,PTGS2,CACNA1C,F3,GABRA1,ADORA1,CACNB3	15
Developmental Disorder, Hereditary Disorder, Neurological Disease, Organismal Injury and Abnormalities	syndromic X-linked mental retardation	Syndromic X-linked mental retardation	1.8e-05					SLC1A7,GRIA3,SLC6A8,SLC1A1,SCN8A,SERPINA1,SLC1A2,SCN4B,HS6ST2,SCN1B,SCN3B	11
Cellular Movement	migration	Migration of cells	1.81e-05		-1.273		-0.844	EFHC1,KRT8,CORO1A,KLF15,LAMC1,SFRP1,AGTR2,MED16,LYVE1,FRS2,LCK,HAO1,BCKDK,NPY,MST1,TNFSF13B,SOX1,TACR1,CDKN2C,PTK6,F7,SLC1A2,RCC2,INS,BCL6,ELP6,DNM2,POU4F3,HNF1A,STAT5B,FBXL16,CLEC4E,MMP9,LGALS1,SOCS3,CLDN4,RHOC,MAG,SPINT2,SPRY4,GPR161,CAMK2N2,LZTS2,WLS,BCAM,CDH23,MEF2D,VASH2,FOXO1,UGDH,FOXC1,MAP3K5,IGF2BP1,GPR132,WWTR1,SAG,CEBPA,GPR183,VTN,HLA-A,SEPTIN4,PROK2,PTGS2,ARHGAP4,GLRB,PLCG1,HRAS,ALDH1A…	114
Ophthalmic Disease, Organismal Injury and Abnormalities	ocular motility disorder	Ocular motility disorder	1.85e-05					SLC1A7,FAM149B1,SLC1A1,SCN8A,TUBA4A,SLC1A2,GABRA1,SCN4B,SCN1B,SCN3B,GPR143,PNKP	12
Cardiovascular Disease, Organismal Injury and Abnormalities	peripheral vascular disease	Peripheral vascular disease	1.89e-05		-0.961		-0.971	MMP9,PLAU,CHRNA10,CHRNB1,CACNB2,GRIN1,AGTR2,FAHD2A,KCTD12,EDN1,GABRA1,CTSA,SCN1B,NPY,SNRPG,VAMP1,MAP3K5,SEMA3B,TGFB2,SAT1,SLC1A2,INS,ARL4C,KRIT1,F9,BCL6,CAV1,PTGS2,SERPINA1,CACNA1C,CA8,TUBA4A,CACNB3,GLS	34
Cancer, Organismal Injury and Abnormalities, Reproductive System Disease	breast or gynecological cancer	Breast or gynecological cancer	1.89e-05		0.228		0.249	IRF1,SLC4A11,DLX5,HSPA1L,NUP133,NFYC,KMO,LYVE1,IFT52,TMEM53,LSS,SLC1A7,HOXC13,LCK,GABRA1,HAO1,GPR143,INAVA,MYH7,ABCC2,TACR1,STPG4,CDKN2C,F7,INS,HBE1,BCL6,SLC8A2,SUSD6,POU4F3,LLGL2,HNF1A,TUBA4A,HOXB13,PRPF31,MMP9,LGALS1,SPATA17,YKT6,RHOC,RBBP7,SIRT4,GPR161,GUCY2F,BCAM,CDH23,LAMB2,FOXC1,TRPV6,SH3GL1,GNB3,MAP3K5,TENM3,GPR132,HOXD12,UCMA,WWTR1,MSMO1,SLC6A17,BAIAP2,PLAGL2,CTU2,ZGPAT,PTGS2,GLRB,GFOD2,T…	274
Cardiovascular Disease, Organismal Injury and Abnormalities	fibrosis	Fibrosis of heart	2e-05		-0.621		-0.731	IRF1,MAP3K5,PLAU,MMP9,KLF15,HSPB8,AGTR2,BCL6,BCS1L,CAV1,RASSF1,PTGS2,CACNA1C,F3,CTSA,MEF2D,LIMS1,SLC18A3,HRAS,ADORA1	20
Organismal Development, Renal and Urological System Development and Function	morphogenesis	Morphogenesis of urinary tract	2.05e-05					GCNT4,MMP9,WWTR1,HRAS,AGTR2,MST1	6
Neurological Disease	paresis	Paresis	2.26e-05					SLC1A7,TTPA,SLC1A1,SCN8A,TUBA4A,SLC1A2,SCN4B,SCN1B,SCN3B	9
Cellular Development, Tissue Development	differentiation	Differentiation of epithelial cells	2.28e-05		-0.829		-0.662	KRT8,DLX5,PLAU,SOCS3,FOXN1,MVK,HOXC13,WLS,EDN1,FOXC1,NR0B1,NPY,MAP3K5,PTK6,CEBPA,ELOVL4,CAV1,POU4F3,PTGS2,SOX9,HNF1A,TAF10,STAT5B,HOXB13,HRAS,NME2	26
Developmental Disorder, Ophthalmic Disease, Organismal Injury and Abnormalities	cataract	Congenital cataract	2.34e-05					ETHE1,LSS,CAV1,CRYBB2,MTHFD1L,CRYGS,FKBP10,MSMO1,BCOR,CRYGD	10
Infectious Diseases	infection	Infection by RNA virus	2.56e-05		-0.15		0.351	IRF1,KRT8,GRM2,NUP133,INTS7,CHRNA10,RGP1,ERC1,AGTR2,FRS2,HLA-DPA1,GABRA1,BCKDK,TNFSF13B,ABCC2,PDGFRA,F7,INS,THAP3,FGL2,CRIM1,F9,ALPL,FABP1,DNM2,TUBA4A,EIF2B5,CACNB3,LGALS9,MMP9,LGALS1,RHOC,COASY,CHRNB1,CACNB2,GRIN1,DPP4,ETHE1,ARVCF,SLC6A8,PRPF8,KCTD12,LGALS3BP,SCN1B,ATMIN,POLR1E,SAT1,SERPINB6,UGT1A1,ARL4C,TRIM8,BAIAP2,ADAL,VTN,HLA-A,ZGPAT,CMAS,SNU13,PACSIN3,PTGS2,SEMA3A,SERPINA1,CACNA1C,SNRPD3,HR…	66
Cell Death and Survival, Organismal Injury and Abnormalities	cell death	Cell death of epithelial cells	2.58e-05		-0.742		-0.74	IRF1,KRT8,HAX1,PLAU,SOCS3,CELA2A,SFRP1,CDC37,SIRT4,CABLES1,MVK,ALDH3B1,RGMB,EDN1,FOXO1,RIPK1,MST1,FGF12,MAP3K5,TACR1,HSPB8,TGFB2,FGL2,CEBPA,ELOVL4,BCL6,VTN,RASSF1,PTGS2,SOX9,PHB2,F3,HOXB13,HRAS,EIF2B5,ADORA1	36
Nervous System Development and Function	coordination	Coordination	2.75e-05	Increased	2.493		2.933	Cmah,SH3GL1,GRM2,TTPA,HAX1,SYT4,MAG,GALNT14,ALPL,CACNG2,ZIC1,GRIA3,HLA-A,PTPRG,PTGS2,CPE,GABRA1,BACE1,ATXN1	19
Cancer, Neurological Disease, Organismal Injury and Abnormalities	glioma formation	Glioma	2.84e-05		1.107		1.134	METTL5,IRF1,SLC4A11,DLX5,NUP133,KLF15,SLC23A1,WARS2,IFT52,LSS,SLC1A7,PRSS57,LCK,TMEM51,HAO1,INAVA,TNFSF13B,MYH7,CALML4,ABCC2,CDKN2C,F7,LYSMD4,SLC1A2,KBTBD12,HBE1,APEX2,BCL6,SLC8A2,PPCS,POU4F3,DNM2,LLGL2,HNF1A,TUBA4A,ATPAF2,CACNB3,PRPF31,LPCAT4,MMP9,LGALS1,AK6,TMED1,SPATA17,RBBP7,GUCY2F,BCAM,CDH23,MEF2D,JPH1,RORB,LAMB2,TRPV6,SLC37A1,TENM3,GPR132,WWTR1,MSMO1,SLC6A17,BAIAP2,CACNG2,CTU2,ZGPAT,DPH7,PA…	273
Cardiovascular Disease, Neurological Disease, Organismal Injury and Abnormalities	stroke	Stroke	2.91e-05					VAMP1,MMP9,CHRNA10,SLC1A2,CHRNB1,INS,CACNB2,GRIN1,AGTR2,KRIT1,F9,BCL6,PTGS2,SERPINA1,CACNA1C,EDN1,TUBA4A,GABRA1,SCN1B,CACNB3,NPY	21
Organismal Injury and Abnormalities	fatigue	Fatigue	3.05e-05					SLC1A7,KLF15,SLC1A1,SCN8A,TUBA4A,SLC1A2,GABRA1,SCN4B,UGT1A1,SCN1B,SCN3B	11
Cancer, Neurological Disease, Organismal Injury and Abnormalities	nervous system neoplasm	Nervous system neoplasm	3.08e-05		1.107		1.155	METTL5,IRF1,SLC4A11,DLX5,NUP133,KLF15,SLC23A1,WARS2,IFT52,LSS,SLC1A7,PRSS57,LCK,TMEM51,HAO1,INAVA,TNFSF13B,MYH7,CALML4,ABCC2,CDKN2C,F7,LYSMD4,SLC1A2,KBTBD12,HBE1,APEX2,BCL6,SLC8A2,PPCS,POU4F3,DNM2,LLGL2,HNF1A,TUBA4A,ATPAF2,CACNB3,PRPF31,LPCAT4,MMP9,LGALS1,AK6,TMED1,SPATA17,RBBP7,GUCY2F,BCAM,CDH23,MEF2D,JPH1,RORB,LAMB2,TRPV6,SLC37A1,TENM3,GPR132,WWTR1,MSMO1,SLC6A17,BAIAP2,CACNG2,CTU2,ZGPAT,DPH7,PA…	281
Cell-To-Cell Signaling and Interaction, Cellular Assembly and Organization	cell-cell contact	Cell-cell contact	3.14e-05		-1.32		-1.031	CORO1A,HAX1,KLF15,PLAU,KCNH1,LAMC1,NRG2,IGSF21,EDN1,TDRKH,GABRA1,UBXN8,BACE1,F7,LEF1,SBNO2,INS,KRIT1,DNM2,ESAM,SOX9,TALDO1,STAT5B,LIMS1,SLC18A3,LGALS1,CLDN4,RHOC,MAG,GRIN1,SPINT2,DAZ2,ARVCF,NPHS1,BCAM,VASH2,FOXO1,LAMB2,TRPV6,VAMP1,SH3GL1,NPTX1,GALNT6,GPR183,CACNG2,CAV1,SNU13,PTGS2,PLCG1,HRAS	50
Cell Death and Survival, Organismal Injury and Abnormalities	apoptosis	Apoptosis of epithelial cells	3.16e-05		0.374		0.273	IRF1,KRT8,FGF12,MAP3K5,PLAU,TACR1,SOCS3,CELA2A,SFRP1,TGFB2,CDC37,CEBPA,MVK,RGMB,PTGS2,SOX9,EDN1,PHB2,F3,HOXB13,HRAS,RIPK1,ADORA1,MST1	24
Cellular Development, Cellular Growth and Proliferation	cell proliferation	Cell proliferation of hepatoma cell lines	3.16e-05		-1.55		-1.442	IRF1,DKK3,IGF2BP1,LGALS1,SOCS3,CDK14,CYP2J2,KCNH1,WWTR1,INS,CEBPA,CAV1,FABP1,ZGPAT,RASSF1,LZTS2,HNF1A,FHL2,ILF2,HRAS,VASH2	21
Neurological Disease, Psychological Disorders	major depression	Major depression	3.16e-05					PDYN,TACR1,CHRNA10,SCN8A,ANXA6,SLC1A2,CHRNB1,GRIN1,AGTR2,BCL6,SLC1A7,GRIA3,PTGS2,SLC1A1,CACNA1C,GABRA1,SCN4B,SCN1B,SCN3B	19
Cancer, Neurological Disease, Organismal Injury and Abnormalities	central nervous system solid tumor	Central nervous system solid tumor	3.17e-05		1.508		1.542	METTL5,IRF1,SLC4A11,DLX5,NUP133,KLF15,SLC23A1,WARS2,IFT52,LSS,SLC1A7,PRSS57,LCK,TMEM51,HAO1,INAVA,TNFSF13B,MYH7,CALML4,ABCC2,CDKN2C,F7,LYSMD4,SLC1A2,KBTBD12,HBE1,APEX2,BCL6,SLC8A2,PPCS,POU4F3,DNM2,LLGL2,HNF1A,TUBA4A,ATPAF2,CACNB3,PRPF31,LPCAT4,MMP9,LGALS1,AK6,TMED1,SPATA17,RBBP7,GUCY2F,BCAM,CDH23,MEF2D,JPH1,RORB,LAMB2,TRPV6,SLC37A1,TENM3,GPR132,WWTR1,MSMO1,SLC6A17,BAIAP2,CACNG2,CTU2,ZGPAT,DPH7,PA…	279
Cellular Development, Cellular Growth and Proliferation	cell proliferation	Cell proliferation of carcinoma cell lines	3.26e-05		-0.253		-0.052	IRF1,CHEK2,PLAU,SOCS3,CDK14,KCNH1,SFRP1,SIRT4,DPP4,LZTS2,EDN1,LGALS3BP,FOXO1,IGF2BP1,ABCC2,FH,PDGFRA,CYP2J2,SEMA3B,ANGPTL2,CEBPA,ARL4C,APEX2,CAV1,RASSF1,PTGS2,SLC1A1,SOX9,HNF1A,F3,FHL2,PLCG1,SV2B,ECT2,STAT5B,HRAS,FBXL16,GLS	38
Cellular Assembly and Organization, Cellular Function and Maintenance	depolarization	Depolarization of cellular membrane	3.32e-05		1.067		1.161	CACNG2,CAV1,GRIA3,FGF12,SLC15A1,EDN1,SLC1A2,SCN1B,KCNJ13,SCN3B,CACNB3	11
Organismal Survival	organismal death	Organismal death	3.4e-05		-1.529		-2.639	IRF1,KRT8,DLX5,LAMC1,SFRP1,SLC23A1,SPRED2,AGTR2,H2AZ1,FRS2,HOXC13,GABRA1,BCKDK,FAN1,NPY,TNFSF13B,MYH7,RAD54L,CDKN2C,F7,SLC1A2,SBNO2,INS,BCL6,PPCS,DNM2,BLOC1S2,HNF1A,STAT5B,LIMS1,DPH1,PRPF31,MMP9,SOCS3,CLDN4,CACNB2,SPINT2,GPR161,SPRY4,MGMT,DSCAM,PRPF8,LZTS2,WLS,MEF2D,ATMIN,FOXO1,JPH1,LAMB2,SH3GL1,IGF2BP1,TENM3,CEBPA,TRIM8,GPR183,BCS1L,PLAGL2,PTGS2,PLCG1,TAF10,SV2B,HRAS,ALDH1A3,HAX1,PLAU,ERC1,NRG2,…	125
Cardiovascular Disease, Organismal Injury and Abnormalities	arrhythmia	Arrhythmia	3.52e-05					MYH7,MMP9,SCN8A,LAMC1,CACNB2,AGTR2,F9,MYBPC2,PTGS2,SEMA3A,CACNA1C,FHL2,TUBA4A,GABRA1,SCN4B,TPM1,SCN1B,HRAS,SCN3B,ADORA1,ATXN1,CACNB3	22
Cancer, Organismal Injury and Abnormalities	breast or colorectal cancer	Breast or colorectal cancer	3.59e-05		0.303		0.323	METTL5,IRF1,SLC4A11,DLX5,HSPA1L,NFYC,SYT4,SLC23A1,TOX2,LYVE1,IFT52,TMEM53,SLC1A7,HOXC13,FRS2,LCK,HAO1,GPR143,MYH7,ABCC2,TACR1,CDKN2C,F7,FOXN3,KBTBD12,INS,HBE1,BCL6,FABP1,SLC8A2,SUSD6,POU4F3,LLGL2,CRYGB,HDDC2,HNF1A,TUBA4A,HOXB13,CACNB3,MMP9,LGALS1,SPATA17,RHOC,SIRT4,GPR161,SPRY4,BCAM,CDH23,MEF2D,JPH1,RORB,LAMB2,FOXC1,TRPV6,CYB5R1,GNB3,MAP3K5,TENM3,GPR132,HOXD12,UCMA,WWTR1,BAIAP2,CACNG2,PLAGL2,CTU2…	271
Embryonic Development, Organismal Development	morphogenesis	Morphogenesis of head	3.72e-05					DLX5,VAX2,PDGFRA,CHRNA10,LEF1,TGFB2,ABI2,GRK1,CRYBB2,MTHFD1L,POU4F3,HOXC13,RAB3GAP1,SOX9,EDN1,COL2A1,CDH23,BBS2,ALDH1A3,WNT9A	20
Cancer, Hematological Disease, Immunological Disease, Organismal Injury and Abnormalities	lymphocytic leukemia	Lymphocytic leukemia	3.87e-05					PCDHA8,IRF1,KRT8,CHRNA10,ERC1,KCNH1,JPH2,CYP4B1,MVK,HOXC13,LCK,BCOR,SCN3B,RIPK1,GPR143,TTC14,PDGFRA,F7,LEF1,SLC1A2,SEMA3D,HBE1,BCL6,DNM2,STMN2,PTPRG,TUBA4A,STAT5B,BBS2,PDGFRL,LGALS9,LGALS1,YKT6,PPP6C,ZMIZ1,MGMT,DPP4,DSCAM,TP53I11,WLS,ILDR1,FOXO1,LAMB2,RORB,ACOT11,MAP3K5,SESN2,SEMA3B,MSMO1,CEBPA,PLEK2,SEC24D,MYBPC2,PACSIN3,SNRPD3,F3,COL2A1,GLRB,PLCG1,HRAS,P4HA2,WAC,ADORA1,ATXN1	64
Amino Acid Metabolism, Molecular Transport, Small Molecule Biochemistry	secretion	Secretion of L-glutamic acid	3.93e-05					SLC1A7,GRM2,SLC1A1,SLC1A2,SYT4,ADORA1,KMO,GLS	8
Cell-To-Cell Signaling and Interaction, Nervous System Development and Function	membrane repolarization during action potential	Membrane repolarization during action potential	4.01e-05					CAV1,SCN8A,CACNB3	3
Neurological Disease, Organismal Injury and Abnormalities	bleeding	Bleeding of brain	4.14e-05					F9,PLAU,MMP9,PTGS2,F7,CACNA1C,F3,CACNB2,INS,ADORA1	10
Metabolic Disease, Organismal Injury and Abnormalities	disorder of lipid metabolism	Disorder of lipid metabolism	4.28e-05		-0.277		-0.361	HAX1,MMP9,PDGFRA,F7,CELA2A,INS,CACNB2,AGTR2,KRIT1,DPP4,BCS1L,CAV1,FABP1,LCK,PTGS2,CACNA1C,GABRA1,CDH23,HRAS,FOXO1,RIPK1,ATXN1	22
Cancer, Gastrointestinal Disease, Organismal Injury and Abnormalities	development	Development of digestive organ tumor	4.57e-05		0.638		0.519	METTL5,SLC4A11,CORO1A,HSPA1L,CHRNA10,SYT4,SLC23A1,TOX2,KMO,WARS2,IFT52,TMEM53,LSS,SLC1A7,FRS2,HOXC13,LCK,GABRA1,HAO1,GPR143,INAVA,MYH7,TACR1,CDKN2C,F7,FOXN3,KBTBD12,HBE1,BCL6,SLC8A2,POU4F3,LLGL2,CRYGB,HDDC2,HNF1A,TUBA4A,CACNB3,DPH1,MMP9,LGALS1,SPATA17,GPR161,SPRY4,BCAM,CDH23,MEF2D,JPH1,RORB,LAMB2,CYB5R1,MAP3K5,TENM3,GPR132,HOXD12,UCMA,CACNG2,PLAGL2,CTU2,ZGPAT,PACSIN3,PTGS2,GLRB,GFOD2,ABHD3,ALDH1A…	261
Embryonic Development, Organismal Development, Skeletal and Muscular System Development and Function	development	Limb development	4.6e-05		1.718		1.804	DLX5,LEF1,PRKG2,HOXD12,SFRP1,TGFB2,CEBPA,SPRED2,AGTR2,GPR161,IFT52,BCL6,FRS2,SEMA3A,CACNA1C,HNF1A,COL2A1,FOXO1,GPHB5,WNT9A	20
Hereditary Disorder, Ophthalmic Disease, Organismal Injury and Abnormalities	cataract disease	Autosomal dominant cataract disease	4.73e-05					CRYBB2,CAV1,CRYGS,CRYGB,CRYGD,GLS	6
Digestive System Development and Function	development	Development of digestive system	4.85e-05		-0.417		-0.281	KRT8,DLX5,PLAU,MMP9,SOCS3,ILDR2,SFRP1,HMBS,HOXC13,WLS,EDN1,GABRA1,ASL,FOXO1,BCOR,FOXC1,IGF2BP1,FH,PKLR,PDGFRA,LEF1,CEBPA,ALPL,SOX9,HNF1A,COL2A1,TAF10,STAT5B,DPH1	29
Molecular Transport	transmembrane transport	Transmembrane transport of ion	5.43e-05					TRPV6,SLC4A11,ATP2B3,SLC37A1,TMEM120A,KCNH1,ANXA6,SLC1A2,SLC25A27,SLC1A7,SLC8A2,SLC1A1,CACNA1C,GLRB,GABRA1,ATP6V0E1,SCN4B,SCN1B,SCN3B,CACNB3	20
Embryonic Development, Organ Development, Organ Morphology, Organismal Development, Renal and Urological System Development and Function, Tissue Development	morphogenesis	Morphogenesis of kidney	5.61e-05					GCNT4,MMP9,WWTR1,AGTR2,MST1	5
Infectious Diseases	infection	Infection by coronavirus	5.84e-05					LGALS1,CHRNA10,CHRNB1,CACNB2,GRIN1,AGTR2,DPP4,ARVCF,KCTD12,SLC6A8,HLA-DPA1,BCKDK,LGALS3BP,SCN1B,TNFSF13B,PDGFRA,F7,SAT1,FGL2,ARL4C,F9,BAIAP2,ALPL,VTN,DNM2,PTGS2,SEMA3A,CACNA1C,TUBA4A,CACNB3	30
Neurological Disease, Organismal Injury and Abnormalities, Psychological Disorders	cerebral hemorrhage	Cerebral hemorrhage	5.92e-05					F9,PLAU,PTGS2,F7,CACNA1C,F3,CACNB2,INS,ADORA1	9
Cancer, Neurological Disease, Organismal Injury and Abnormalities	brain glioma formation	Brain glioma	5.95e-05					METTL5,IRF1,SLC4A11,DLX5,NUP133,KLF15,SLC23A1,WARS2,IFT52,LSS,SLC1A7,PRSS57,LCK,TMEM51,HAO1,INAVA,TNFSF13B,MYH7,CALML4,ABCC2,CDKN2C,F7,LYSMD4,KBTBD12,HBE1,APEX2,BCL6,SLC8A2,POU4F3,DNM2,LLGL2,HNF1A,TUBA4A,ATPAF2,CACNB3,PRPF31,LPCAT4,MMP9,LGALS1,AK6,TMED1,SPATA17,RBBP7,GUCY2F,BCAM,CDH23,MEF2D,JPH1,RORB,LAMB2,TRPV6,SLC37A1,TENM3,GPR132,WWTR1,MSMO1,SLC6A17,BAIAP2,CTU2,ZGPAT,DPH7,PACSIN3,PTGS2,GLRB,GF…	263
Organismal Injury and Abnormalities	visceromegaly	Visceromegaly	6.01e-05					IRF1,KRT8,KLF15,PLAU,GLRX5,JPH2,AGTR2,H2AZ1,EDN1,MST1,FGF12,TNFSF13B,MYH7,CDKN2C,CYP2J2,HSPB8,F9,PPCS,RASSF1,HNF1A,SCN4B,STAT5B,LIMS1,EIF2B5,SLC18A3,CACNB3,MMP9,SOCS3,CACNB2,DPP4,SLC6A8,CTSA,TPM1,MEF2D,FOXO1,MAP3K5,CEBPA,TRIM8,PLEK2,MYBPC2,CAV1,PTGS2,SEMA3A,CACNA1C,F3,FHL2,HRAS,ADORA1,ATXN1	49
Hereditary Disorder, Neurological Disease, Organismal Injury and Abnormalities	familial generalized epilepsy	Familial generalized epilepsy	6.11e-05					EFHC1,FGF12,PARS2,PACS2,SCN8A,SLC1A2,GABRA1,SCN1B,RORB,UGDH,GLS,PNKP	12
Behavior, Organismal Functions	walking	Walking	6.36e-05					ZIC1,AGTPBP1,GRM2,MMP9,SCN8A,CACNA1C,GLRB,OXR1	8
Neurological Disease, Psychological Disorders	amnesia	Amnesia	6.43e-05					GABRA1,INS,BACE1,ADORA1	4
Cellular Movement	migration	Migration of connective tissue cells	6.58e-05		-0.504		-0.314	PLAU,MMP9,LGALS1,F7,RCC2,AGTR2,CAV1,VTN,DNM2,FRS2,SEMA3A,ARHGAP4,EDN1,F3,TPM1,SPAG6,FOXO1	17
Cardiovascular Disease, Organismal Injury and Abnormalities	valvulopathy	Valvulopathy	6.72e-05					CLEC4E,MYH7,MMP9,KLF15,EPHB4,TGFB2,CACNB2,AGTR2,ZMIZ1,F9,PTGS2,CACNA1C,SOX9,COL2A1,GABRA1,TPM1	16
Developmental Disorder, Neurological Disease, Organismal Injury and Abnormalities	congenital encephalopathy	Congenital encephalopathy	6.87e-05		-0.751		-1.034	DLX5,ATP2B3,PEX7,PLAU,ERC1,LAMC1,KCNH1,IPO11,COASY,GRIN1,SPRY4,GPR161,PNKP,SLC1A7,SLC6A8,CDH23,CNN3,SCN1B,BACE1,ATMIN,SCN3B,FOXC1,FAM149B1,SCN8A,SLC1A2,OXR1,ZIC1,CAV1,MTHFD1L,PROK2,PTGS2,SEMA3A,RAB3GAP1,SLC1A1,SERPINA1,CA8,COL2A1,SCN4B,BBS2	39
Cardiovascular Disease, Cardiovascular System Development and Function, Organ Morphology, Organismal Development, Organismal Injury and Abnormalities	hypertrophy	Hypertrophy of heart	6.89e-05					IRF1,MMP9,KLF15,PLAU,CACNB2,AGTR2,H2AZ1,EDN1,TPM1,MEF2D,FOXO1,FGF12,MYH7,MAP3K5,CYP2J2,HSPB8,TRIM8,CAV1,RASSF1,PTGS2,SEMA3A,CACNA1C,FHL2,SLC18A3,HRAS,EIF2B5,ADORA1	27
Neurological Disease, Organismal Injury and Abnormalities	brain lesion	Brain lesion	6.9e-05		-0.299		-0.284	METTL5,IRF1,SLC4A11,DLX5,NUP133,KLF15,SLC23A1,WARS2,IFT52,LSS,SLC1A7,PRSS57,LCK,TMEM51,HAO1,INAVA,TNFSF13B,MYH7,CALML4,ABCC2,CDKN2C,F7,LYSMD4,KBTBD12,HBE1,APEX2,BCL6,SLC8A2,POU4F3,DNM2,LLGL2,HNF1A,TUBA4A,ATPAF2,CACNB3,PRPF31,LPCAT4,MMP9,LGALS1,AK6,TMED1,SPATA17,RBBP7,GUCY2F,BCAM,CDH23,MEF2D,JPH1,RORB,LAMB2,TRPV6,SLC37A1,TENM3,GPR132,WWTR1,MSMO1,SLC6A17,BAIAP2,CTU2,ZGPAT,DPH7,PACSIN3,PTGS2,GLRB,GF…	267
Cancer, Neurological Disease, Organismal Injury and Abnormalities	brain tumor	Brain tumor	7.28e-05		1.044		1.033	METTL5,IRF1,SLC4A11,DLX5,NUP133,KLF15,SLC23A1,WARS2,IFT52,LSS,SLC1A7,PRSS57,LCK,TMEM51,HAO1,INAVA,TNFSF13B,MYH7,CALML4,ABCC2,CDKN2C,F7,LYSMD4,KBTBD12,HBE1,APEX2,BCL6,SLC8A2,POU4F3,DNM2,LLGL2,HNF1A,TUBA4A,ATPAF2,CACNB3,PRPF31,LPCAT4,MMP9,LGALS1,AK6,TMED1,SPATA17,RBBP7,GUCY2F,BCAM,CDH23,MEF2D,JPH1,RORB,LAMB2,TRPV6,SLC37A1,TENM3,GPR132,WWTR1,MSMO1,SLC6A17,BAIAP2,CTU2,ZGPAT,DPH7,PACSIN3,PTGS2,GLRB,GF…	265
Psychological Disorders	schizophrenia spectrum disorder	Schizophrenia spectrum disorder	7.62e-05					LGALS1,CHRNA10,SYT4,CHRNB1,MAG,GRIN1,FOXN1,GABRA1,SCN1B,SCN3B,DEPDC7,FAM3C,NPY,PCSK2,VAMP1,PTK6,DAO,NPTX1,SLC1A2,INS,CACNG2,CAV1,ESAM,STMN2,PTGS2,PACSIN3,SEMA3A,SLC1A1,CACNA1C,GLRB,SCN4B,ALDH1A3,ATXN1	33
Cardiovascular Disease, Organismal Injury and Abnormalities, Skeletal and Muscular Disorders	intrinsic cardiomyopathy	Intrinsic cardiomyopathy	7.69e-05					IRF1,PLAU,MMP9,GLRX5,CACNB2,JPH2,AGTR2,ETHE1,SLC6A8,EDN1,GABRA1,TPM1,MYH7,MAP3K5,MYBPC2,CAV1,MTHFD1L,PPCS,FKBP10,CACNA1C,FHL2,SCN4B,LIMS1,SLC18A3,HRAS,ADORA1,ATXN1,CACNB3	28
Endocrine System Disorders, Gastrointestinal Disease, Metabolic Disease, Organismal Injury and Abnormalities	diabetes mellitus	Diabetes mellitus	7.88e-05		0.516		0.532	IRF1,KRT8,HSPA1L,DKK3,KLF15,ALOX5AP,ECHDC2,ERC1,AGTR2,KMO,LCK,HLA-DPA1,EDN1,GABRA1,PPP1R3B,ASL,BACE1,NR0B1,MPEG1,NPY,PCSK2,TNFSF13B,CPA2,PDGFRA,VAX2,F7,LEF1,SCN8A,SOCS2,INS,CRIM1,BCL6,ALPL,FABP1,MTHFD1L,HNF1A,STAT5B,NELFCD,PDGFRL,KLF11,LPCAT4,PDYN,DCAKD,MMP9,SOCS3,CACNB2,GRIN1,DAZ2,DPP4,SLC15A1,TRIM2,NPHS1,FBP1,SCN1B,FOXO1,FOXC1,GNB3,MAP3K5,PKLR,MSMO1,GALNT6,BHMT,SLC6A17,MYBPC2,CACNG2,CAV1,HLA-A,…	77
Developmental Disorder, Hereditary Disorder, Neurological Disease, Organismal Injury and Abnormalities	familial neurodevelopmental disorder	Familial neurodevelopmental disorder	8.01e-05					PLAU,PACS2,KCNH1,GRIN1,ZMIZ1,PNKP,WARS2,MYT1L,AGTPBP1,GRIA3,PARS2,SLC6A8,GABRA1,SCN1B,ASL,FOXC1,UGDH,FGF12,SCN8A,TGFB2,SLC1A2,SEMA3D,HS6ST2,HRAS,GLS	25
Metabolic Disease, Organismal Injury and Abnormalities	metabolism	Abnormal metabolism	8.03e-05		-0.277		-0.363	HAX1,MMP9,GLRX2,CELA2A,CACNB2,AGTR2,KMO,DPP4,ETHE1,LCK,GABRA1,CDH23,ASL,FOXO1,RIPK1,PDGFRA,F7,INS,KRIT1,BCS1L,CAV1,FABP1,PTGS2,CACNA1C,FAHD1,HRAS,ATXN1	27
Cancer, Gastrointestinal Disease, Organismal Injury and Abnormalities	non-colon gastrointestinal cancer	Non-colon gastrointestinal cancer	8.41e-05					METTL5,IRF1,SLC4A11,CORO1A,CHRNA10,SYT4,SLC23A1,TOX2,KMO,WARS2,TMEM53,LSS,HOXC13,GABRA1,HAO1,INAVA,MYH7,FOXN3,KBTBD12,HBE1,APEX2,BCL6,SLC8A2,SUSD6,POU4F3,HNF1A,TUBA4A,CACNB3,MMP9,LGALS1,SIRT4,GPR161,SPRY4,BCAM,CDH23,JPH1,LAMB2,MAP3K5,TENM3,HOXD12,WWTR1,CACNG2,PLAGL2,CTU2,ZGPAT,PACSIN3,PTGS2,GLRB,GFOD2,ABHD3,ATP2B3,HAX1,PLAU,PACS2,ZDHHC14,PRKG2,IPO11,ZNF516,CYTH4,BRF2,CLVS2,UBXN8,RXFP3,ASL,RIPK1,B…	213
Tissue Development	formation	Formation of gland	8.58e-05		-1.007		-0.861	DKK3,PLAU,MMP9,PDGFRA,CDKN2C,LEF1,TGFB2,SOCS2,SEMA3D,CAV1,PTGS2,WLS,SOX9,PHB2,STAT5B,HRAS,LBH,NR0B1,MST1	19
Cellular Development, Cellular Growth and Proliferation	cell proliferation	Cell proliferation of tumor cell lines	8.61e-05	Decreased	-2.391		-2.098	IRF1,EXOC2,KRT8,CDK14,SFRP1,ANXA6,H2AZ1,LCK,NPY,TNFSF13B,ABCC2,CDKN2C,PTK6,F7,FOXN3,RCC2,INS,APEX2,BCL6,FABP1,PTPRG,HNF1A,NELFCD,STAT5B,HOXB13,FBXL16,DPH1,PRPF31,MMP9,LGALS1,SOCS3,RHOC,SIRT4,SPRY4,GPR161,MGMT,PRPF8,LZTS2,VASH2,FOXO1,LAMB2,UGDH,FOXC1,SH3GL1,MAP3K5,IGF2BP1,HOXD12,WWTR1,MSMO1,GALNT6,CEBPA,ZGPAT,PTGS2,PLCG1,SV2B,HRAS,DKK3,PLAU,PRKG2,KCNH1,NRG2,CABLES1,EDN1,LAMTOR5,RIPK1,OBSL1,PDGFRA,…	99
Digestive System Development and Function	morphology	Morphology of digestive system	9.01e-05					KRT8,DLX5,PLAU,SOCS3,SIRT4,AGTR2,SPRY4,MGMT,DPP4,HOXC13,WLS,EDN1,BCAM,CTSA,FOXO1,RIPK1,ALKBH7,PCSK2,MST1,GCNT4,INAVA,IGF2BP1,ABCC2,GPR132,PTK6,LEF1,TGFB2,SAT1,CLDN15,INS,BHMT,CEBPA,ENTPD2,ALPL,CAV1,PLAGL2,RASSF1,PTGS2,SOX9,HNF1A,STAT5B,LIMS1,BBS2,DPH1	44
Neurological Disease, Organismal Injury and Abnormalities	subarachnoid hemorrhage	Subarachnoid hemorrhage	9.55e-05					F9,CHRNA10,PTGS2,CACNA1C,GABRA1,CHRNB1,CACNB2,INS,CACNB3	9
Cardiovascular Disease, Organismal Injury and Abnormalities	infarction	Infarction of heart	9.85e-05		-1.276		-1.344	KRT8,SESN2,MMP9,F7,CYP2J2,INS,CACNB2,AGTR2,F9,CAV1,CAMK2N2,RASSF1,LCK,PTGS2,CACNA1C,EDN1,TUBA4A,ALKBH7,ADORA1,NPY	20
Cardiovascular System Development and Function, Ophthalmic Disease, Organismal Development, Organismal Injury and Abnormalities, Visual System Development and Function	laser induced choroidal neovascularization	Laser induced choroidal neovascularization	9.86e-05					CAV1,LGALS1,RIPK1	3
Cardiovascular Disease, Organismal Injury and Abnormalities, Skeletal and Muscular Disorders	atrial fibrillation	Atrial fibrillation	9.88e-05					MMP9,CACNB2,AGTR2,F9,MYBPC2,PTGS2,CACNA1C,TUBA4A,GABRA1,SCN4B,SCN1B,SCN3B,ATXN1,CACNB3	14
Cancer, Neurological Disease, Organismal Injury and Abnormalities	glioma cancer	Glioma cancer	9.89e-05					IRF1,METTL5,SLC4A11,DLX5,NUP133,KLF15,SLC23A1,WARS2,IFT52,LSS,SLC1A7,PRSS57,LCK,TMEM51,HAO1,INAVA,TNFSF13B,MYH7,CALML4,ABCC2,CDKN2C,F7,LYSMD4,KBTBD12,HBE1,APEX2,BCL6,SLC8A2,PPCS,POU4F3,DNM2,LLGL2,HNF1A,TUBA4A,ATPAF2,CACNB3,PRPF31,LPCAT4,MMP9,LGALS1,AK6,TMED1,SPATA17,RBBP7,GUCY2F,BCAM,CDH23,MEF2D,JPH1,RORB,LAMB2,TRPV6,SLC37A1,TENM3,GPR132,WWTR1,MSMO1,SLC6A17,BAIAP2,CTU2,ZGPAT,DPH7,PACSIN3,PTGS2,GL…	265
Organismal Injury and Abnormalities, Renal and Urological Disease	proteinuria	Proteinuria	9.92e-05		0.258		0.13	TNFSF13B,MMP9,FH,F7,CYP2J2,TGFB2,INS,CACNB2,AGTR2,DPP4,PTGS2,NPHS1,CACNA1C,LAMB2,MST1,NPY	16
Cardiovascular Disease, Cardiovascular System Development and Function, Organ Morphology, Organismal Development, Organismal Injury and Abnormalities	enlargement	Enlargement of heart	9.93e-05					IRF1,MMP9,KLF15,PLAU,GLRX5,CACNB2,JPH2,AGTR2,H2AZ1,SLC6A8,EDN1,TPM1,MEF2D,FOXO1,FGF12,MYH7,MAP3K5,CDKN2C,CYP2J2,HSPB8,TRIM8,MYBPC2,CAV1,PPCS,RASSF1,PTGS2,SEMA3A,CACNA1C,F3,FHL2,SCN4B,LIMS1,SLC18A3,HRAS,EIF2B5,ADORA1,ATXN1,CACNB3	38
Cell Morphology, Cellular Function and Maintenance	depolarization	Depolarization of cells	9.93e-05		1.387		1.581	ATP2B3,GRM2,CHRNA10,SCN8A,CACNA1C,INS,HRAS,NPY	8
Cancer, Organismal Injury and Abnormalities	benign neoplasia	Benign Tumors	0.000103		0.677		0.539	EXOC2,ATP2B3,KCNH1,SFRP1,LYVE1,EDN1,BCOR,NR0B1,PCSK2,TNFSF13B,PDGFRA,CDKN2C,LEF1,ANGPTL2,CRIM1,KRIT1,RASSF1,STMN2,FKBP10,SOX9,HNF1A,TUBA4A,KLF11,SLC18A3,DPH1,MMP9,LGALS1,SOCS3,PPP6C,RHOC,CHRNB1,CACNB2,MGMT,ETHE1,PRPF8,CDH23,FOXO1,LAMB2,RORB,MAP3K5,FH,ABI2,GALNT6,BHMT,CEBPA,MINPP1,CAV1,VTN,HLA-A,PTGS2,SERPINA1,COL2A1,PLCG1,HRAS,ALDH1A3	55
Cellular Development, Tissue Development	differentiation	Differentiation of epithelial tissue	0.000105		-0.756		-0.572	KRT8,DLX5,PLAU,SOCS3,SPRED2,FOXN1,MVK,HOXC13,WLS,EDN1,FOXC1,NR0B1,NPY,MAP3K5,PTK6,CEBPA,ELOVL4,CAV1,POU4F3,PTGS2,SOX9,HNF1A,TAF10,STAT5B,HOXB13,HRAS,NME2	27
Molecular Transport	transport	Transport of metal	0.000106		1.428		1.558	SLC4A11,CORO1A,COX19,KCNH1,ANXA6,SLC23A1,CACNB2,GRIN1,CDH23,SCN1B,SCN3B,TRPV6,FGF12,ABCC2,FTMT,SCN8A,SLC1A2,COMMD1,CAV1,SLC8A2,HLA-A,SLC1A1,CACNA1C,PHB2,PLCG1,SCN4B,TFR2,ADORA1,CACNB3	29
Cardiovascular System Development and Function	morphology	Morphology of cardiovascular system	0.00011					IRF1,SLC4A11,DLX5,KLF15,PLAU,GLRX5,JPH2,AGTR2,H2AZ1,EDN1,FGF12,MYH7,PDGFRA,CDKN2C,F7,LEF1,CYP2J2,HSPB8,TGFB2,SEMA3D,KRIT1,BCL6,PPCS,RASSF1,SCN4B,LIMS1,EIF2B5,SLC18A3,CACNB3,CLEC4E,MMP9,CACNB2,ZMIZ1,SLC6A8,BCAM,CTSA,TPM1,MEF2D,FOXO1,ALKBH7,MAP3K5,TRIM8,MYBPC2,CAV1,VTN,GNG5,PTGS2,SEMA3A,CACNA1C,F3,FHL2,COL2A1,HRAS,ADORA1,ATXN1	55
Tissue Development	growth	Growth of epithelial tissue	0.00011		-0.108		0.069	DLX5,TNFRSF14,MMP9,PLAU,LGALS1,SOCS3,LAMC1,SFRP1,CDC37,NRG2,AGTR2,SPINT2,SPRY4,IFT52,FRS2,EDN1,VASH2,FOXO1,NR0B1,MST1,MAP3K5,TACR1,EPHB4,PTK6,CDKN2C,SEMA6A,TGFB2,WWTR1,CLDN15,CEBPA,KRIT1,CAV1,PROK2,PTGS2,SEMA3A,SOX9,HNF1A,F3,FHL2,PLCG1,HOXB13,LIMS1,HRAS,NME2	44
Developmental Disorder, Neurological Disease, Organismal Injury and Abnormalities	neurodevelopmental disorder with seizures	Neurodevelopmental disorder with seizures	0.000113					WARS2,FGF12,PARS2,PACS2,SCN8A,SLC1A2,GABRA1,SCN1B,UGDH,GLS,PNKP	11
Behavior, Nervous System Development and Function	startle response	Startle response	0.000114		0.447		0.52	Cmah,POU4F3,PTPRG,KCNH1,GLRB,BBS2,MAG,GRIN1,BACE1,AGTR2	10
Cardiovascular System Development and Function, Cell Morphology, Organ Morphology, Organismal Development, Skeletal and Muscular System Development and Function, Tissue Morphology	morphology	Morphology of cardiomyocytes	0.000118					MAP3K5,PLAU,MMP9,KLF15,HSPB8,JPH2,AGTR2,TRIM8,CAV1,H2AZ1,RASSF1,EDN1,FHL2,CTSA,LIMS1,HRAS,EIF2B5,FOXO1,ADORA1	19
Cellular Movement	migration	Migration of tumor cell lines	0.000119		-0.422		-0.078	KRT8,HAX1,PLAU,ERC1,KCNH1,SFRP1,MED16,LYVE1,LCK,EDN1,BCKDK,MST1,TACR1,PDGFRA,F7,LEF1,CYP2J2,RCC2,INS,PRSS27,RASSF1,DNM2,SOX9,HNF1A,FBXL16,NME2,MMP9,LGALS1,SOCS3,CLDN4,RHOC,GPR161,DPP4,LZTS2,BCAM,MEF2D,LGALS3BP,FOXO1,UGDH,FOXC1,IGF2BP1,FH,WWTR1,ARL4C,CEBPA,CAV1,VTN,PTGS2,SEMA3A,SERPINA1,F3,FHL2,PHB2,PLCG1,ECT2,HRAS,ALDH1A3	57
Cell Death and Survival, Organismal Injury and Abnormalities, Renal and Urological Disease	necrosis	Necrosis of kidney	0.000124		-0.654		-0.55	IRF1,HAX1,PLAU,SFRP1,SIRT4,CABLES1,KMO,ALDH3B1,RGMB,NPHS1,EDN1,FOXO1,RIPK1,LAMB2,MST1,MAP3K5,F7,ELOVL4,BCL6,VTN,RASSF1,PTGS2,F3,HRAS,ADORA1,GLS	26
Metabolic Disease, Organismal Injury and Abnormalities	glucose metabolism disorder	Glucose metabolism disorder	0.00013		-0.648		-0.822	IRF1,KRT8,HSPA1L,HAX1,DKK3,KLF15,ALOX5AP,ECHDC2,ERC1,CELA2A,ZNF516,AGTR2,KMO,LCK,HLA-DPA1,EDN1,GABRA1,PPP1R3B,LAMTOR5,ASL,BACE1,NR0B1,MPEG1,NPY,PCSK2,TNFSF13B,CPA2,PDGFRA,VAX2,F7,LEF1,SCN8A,SOCS2,INS,CRIM1,BCL6,ALPL,FABP1,ESYT3,MTHFD1L,HNF1A,STAT5B,NELFCD,PDGFRL,KLF11,CACNB3,LPCAT4,PDYN,DCAKD,MMP9,SOCS3,CACNB2,GRIN1,GALNT14,DAZ2,MGMT,DPP4,SLC15A1,TRIM2,NPHS1,FBP1,SCN1B,FOXO1,FOXC1,GNB3,MAP3K5,PKL…	87
Cardiovascular Disease, Organismal Injury and Abnormalities	infarction	Infarction	0.000132		-1.526		-1.53	IRF1,KRT8,MMP9,CHEK2,CACNB2,GRIN1,AGTR2,CAMK2N2,LCK,EDN1,RIPK1,ALKBH7,NPY,SESN2,F7,CYP2J2,INS,KRIT1,F9,CAV1,HLA-A,RASSF1,PTGS2,CACNA1C,TUBA4A,ADORA1,CACNB3	27
Dermatological Diseases and Conditions, Organismal Injury and Abnormalities	formation	Formation of blister	0.000134					PLAU,PDGFRA,SERPINA1,CRIM1	4
Cardiovascular Disease, Organismal Survival	cardiovascular death	Cardiovascular death	0.000137					F9,DPP4,MYH7,PTGS2,CACNA1C,CACNB2,INS,SCN3B,AGTR2	9
Organismal Injury and Abnormalities, Psychological Disorders	social anxiety disorder	Social anxiety disorder	0.000137					SLC1A7,SLC1A1,SCN8A,SLC1A2,GABRA1,SCN4B,SCN1B,SCN3B,GRIN1	9
Molecular Transport	transport	Transport of cation	0.00014	Increased	2.2		2.45	SLC4A11,CORO1A,KCNH1,ANXA6,SLC23A1,CHRNB1,CACNB2,GRIN1,ATP6V0E1,CDH23,SCN1B,SCN3B,TRPV6,FGF12,SCN8A,SLC1A2,SLC25A27,CAV1,SLC8A2,SLC1A1,CACNA1C,PHB2,PLCG1,SCN4B,SLC18A3,ADORA1,CACNB3	27
Cancer, Organismal Injury and Abnormalities	development	Development of adenocarcinoma	0.00014		-1.161		-1.291	SLC4A11,DLX5,NUP133,CHRNA10,TOX2,KMO,IFT52,TMEM53,LSS,SLC1A7,FRS2,HOXC13,LCK,TMEM51,GABRA1,HAO1,GPR143,NPY,INAVA,MYH7,ABCC2,TACR1,STPG4,CDKN2C,F7,HBE1,APEX2,BCL6,POU4F3,DNM2,HNF1A,TUBA4A,HOXB13,PRPF31,MMP9,YKT6,RBBP7,SIRT4,GPR161,GUCY2F,CDH23,LAMB2,TRPV6,SH3GL1,MAP3K5,TENM3,HOXD12,WWTR1,MSMO1,SLC6A17,BAIAP2,PLAGL2,CTU2,PTGS2,GLRB,GFOD2,ABHD3,TFR2,ALDH1A3,ATP2B3,ECHDC2,ERC1,ZDHHC14,PRKG2,ZNF516,CY…	247
Cell Death and Survival, Organismal Injury and Abnormalities, Renal and Urological Disease	cell death	Cell death of kidney cells	0.000141		-0.868		-0.742	IRF1,HAX1,SFRP1,SIRT4,CABLES1,KMO,ALDH3B1,RGMB,NPHS1,EDN1,FOXO1,RIPK1,LAMB2,MST1,MAP3K5,F7,ELOVL4,BCL6,VTN,RASSF1,PTGS2,F3,HRAS,ADORA1,GLS	25
Nervous System Development and Function	development	Development of central nervous system	0.000143		1.222		1.459	DLX5,UFM1,LAMC1,SLC23A1,MAG,GRIN1,AGTR2,SPRY4,MYT1L,AGTPBP1,FRS2,WLS,FOXO1,LAMB2,RORB,FOXC1,SH3GL1,SOX1,VAX2,PDGFRA,NPTX1,LEF1,HSPB8,SLC1A2,COMMD1,L2HGDH,SLC6A17,ZIC1,VTN,SEPTIN4,BLOC1S2,SEMA3A,RAB3GAP1,SLC1A1,SOX9,COL2A1,F3,BBS2,ALDH1A3,EIF2B5,ATXN1	41
Cardiovascular Disease, Hereditary Disorder, Organismal Injury and Abnormalities, Skeletal and Muscular Disorders	familial cardiomyopathy	Familial cardiomyopathy	0.000143					MYH7,CACNB2,JPH2,ETHE1,MTHFD1L,PPCS,FKBP10,CACNA1C,FHL2,SCN4B,TPM1,SCN1B,HRAS,SCN3B	14
Infectious Diseases	COVID-19	COVID-19	0.000148					LGALS1,CHRNA10,CHRNB1,CACNB2,GRIN1,AGTR2,ARVCF,KCTD12,SLC6A8,HLA-DPA1,BCKDK,LGALS3BP,TNFSF13B,PDGFRA,F7,SAT1,FGL2,ARL4C,F9,BAIAP2,ALPL,VTN,PTGS2,SEMA3A,CACNA1C,TUBA4A,CACNB3	27
Cell Morphology, Cellular Assembly and Organization	morphology	Morphology of filaments	0.000149					CAV1,MYH7,DNM2,SFRP1,RHOC,TPM1,SEMA3D,HRAS,SPAG6	9
Cellular Movement	cell movement	Cell movement of connective tissue cells	0.00015		-0.699		-0.478	PLAU,MMP9,LGALS1,F7,RCC2,AGTR2,GPR183,CAV1,VTN,DNM2,FRS2,SEMA3A,ARHGAP4,EDN1,F3,TPM1,HRAS,FOXO1,SPAG6	19
Cancer, Cardiovascular Disease, Organismal Injury and Abnormalities	malignant vascular neoplasm	Malignant vascular neoplasm	0.00015					PDGFRA,LLGL2,PTGS2,LCK,FKBP10,PLCG1,TUBA4A,HRAS	8
Cardiovascular System Development and Function, Organismal Development	angiogenesis	Angiogenesis	0.000154		-0.138		0.117	IRF1,SLC4A11,ALOX5AP,PLAU,LAMC1,SFRP1,NRG2,AGTR2,WARS2,FOXN1,LYVE1,FRS2,EDN1,BACE1,RIPK1,NPY,FGF12,PDGFRA,LEF1,SEMA6A,TGFB2,COMMD1,INS,ANGPTL2,SEMA3D,KRIT1,DNM2,ESAM,SLC1A1,TUBA4A,HS6ST2,KLF11,S1PR4,MMP9,LGALS1,SOCS3,ZMIZ1,SPRY4,WLS,VASH2,FOXO1,FOXC1,EPHB4,NPTX1,SEMA3B,WWTR1,CAV1,VTN,PROK2,PTGS2,SEMA3A,Ang4,F3,FHL2,PLCG1,ECT2,HRAS,ATXN1	58
Cancer, Organismal Injury and Abnormalities	benign solid tumor	Benign solid tumor	0.000154		1.114		0.969	EXOC2,ATP2B3,KCNH1,SFRP1,LYVE1,BCOR,NR0B1,PCSK2,TNFSF13B,PDGFRA,CDKN2C,LEF1,ANGPTL2,CRIM1,KRIT1,RASSF1,STMN2,FKBP10,SOX9,HNF1A,TUBA4A,KLF11,SLC18A3,DPH1,MMP9,LGALS1,SOCS3,PPP6C,RHOC,CHRNB1,CACNB2,MGMT,ETHE1,PRPF8,CDH23,FOXO1,LAMB2,RORB,MAP3K5,FH,ABI2,GALNT6,BHMT,CEBPA,MINPP1,CAV1,VTN,HLA-A,PTGS2,SERPINA1,COL2A1,PLCG1,HRAS,ALDH1A3	54
Cell-To-Cell Signaling and Interaction	binding	Binding of leukemia cell lines	0.000155		-0.675		-0.477	HAX1,PLAU,KLF15,F7,DIPK2A,WWTR1,VTN,HLA-A,LCK,B3GAT3,PLCG1,HRAS,UGDH	13
Embryonic Development, Organ Development, Organismal Development, Skeletal and Muscular System Development and Function, Tissue Development	formation	Formation of muscle	0.000157		-0.757		-0.586	KRT8,PLAU,KCNH1,CHRNB1,JPH2,FRS2,NPHS1,EDN1,MEF2D,TPM1,FOXO1,LAMB2,JPH1,FOXC1,MYH7,MAP3K5,PDGFRA,LEF1,SCN8A,WWTR1,SOCS2,INS,CAV1,DNM2,FHL2,HRAS,EIF2B5	27
Organismal Development, Organismal Injury and Abnormalities	abnormal morphology	Abnormal morphology of thoracic cavity	0.000162					IRF1,KLF15,PLAU,LAMC1,GLRX5,JPH2,AGTR2,H2AZ1,LCK,EDN1,RIPK1,FGF12,MYH7,CDKN2C,CYP2J2,HSPB8,TGFB2,SEMA3D,BCL6,ALPL,PPCS,RASSF1,SCN4B,STAT5B,LIMS1,EIF2B5,SLC18A3,CACNB3,CLEC4E,MMP9,CACNB2,GRIN1,ZMIZ1,SLC6A8,TPM1,MEF2D,FOXO1,ATMIN,MAP3K5,CEBPA,TRIM8,MYBPC2,CAV1,GNG5,PTGS2,SEMA3A,CACNA1C,F3,FHL2,COL2A1,HRAS,ADORA1,ATXN1	53
Cell-To-Cell Signaling and Interaction	synaptic depression	Synaptic depression	0.000164		0.311		0.508	SH3GL1,GRM2,MMP9,CACNB2,INS,GRIN1,CAV1,GRIA3,HLA-A,SCN4B,SV2B,BACE1,ADORA1	13
Organismal Injury and Abnormalities, Renal and Urological Disease	urination disorder	Urination disorder	0.000164		-0.411		-0.648	TNFSF13B,MMP9,FH,F7,CYP2J2,TGFB2,SLC23A1,L2HGDH,INS,CACNB2,AGTR2,DPP4,MVK,PTGS2,NPHS1,SLC1A1,HNF1A,CACNA1C,SCN1B,ASL,LAMB2,MST1,NPY	23
Cell-To-Cell Signaling and Interaction, Nervous System Development and Function	synaptic transmission	Synaptic transmission of brain cells	0.000166		1.664		1.818	CACNG2,SH3GL1,GRIA3,PLAU,ERC1,GRIN1,ADORA1,ATXN1	8
Organismal Development	length	Length of absolute anatomical region	0.000167					GRK1,GPR132,PTK6,SEMA3A,SOX9,SFRP1,COL2A1,LAMB2,SPRED2,GPHB5	10
Organismal Injury and Abnormalities	hypertrophy	Hypertrophy	0.000168					IRF1,LGALS9,MMP9,KLF15,PLAU,PRKG2,CACNB2,JPH2,AGTR2,DPP4,H2AZ1,EDN1,TPM1,MEF2D,FOXO1,FGF12,MYH7,MAP3K5,CYP2J2,HSPB8,TRIM8,CAV1,RASSF1,PTGS2,SEMA3A,SOX9,CACNA1C,FHL2,SLC18A3,HRAS,EIF2B5,ADORA1,CACNB3	33
Molecular Transport	secretion	Secretion of molecule	0.000169		-0.174		0.04	IRF1,KRT8,PDYN,ATP2B3,GRM2,TTPA,LGALS1,SOCS3,PRKG2,ANXA6,SYT4,AGTR2,KMO,SLC1A7,EDN1,FOXO1,CABP5,NPY,PCSK2,ABCC2,TACR1,TGFB2,SLC1A2,INS,FABP1,PTGS2,RAB3GAP1,SLC1A1,CPE,HNF1A,PLCG1,SLC18A3,HRAS,ADORA1,GLS	35
Neurological Disease, Organismal Injury and Abnormalities, Psychological Disorders	tauopathy	Tauopathy	0.000172					MMP9,PLAU,LGALS1,CHRNA10,PACS2,CHRNB1,CACNB2,MAG,GRIN1,SLC1A7,LSS,GRIA3,MVK,GABRA1,LGALS3BP,SCN1B,BACE1,SCN3B,FAM3C,NPY,FH,NPTX1,SCN8A,SLC1A2,INS,GPR183,MYBPC2,CAV1,PTGS2,PTPRG,SLC1A1,SERPINA1,GLRB,F3,TUBA4A,SCN4B,LIMS1,ADORA1,ATXN1	39
Cardiovascular Disease, Cardiovascular System Development and Function, Organ Morphology, Organismal Development, Organismal Injury and Abnormalities	ventricular hypertrophy	Ventricular hypertrophy	0.000173					FGF12,MYH7,PLAU,KLF15,CACNB2,AGTR2,CAV1,PTGS2,SEMA3A,CACNA1C,EDN1,TPM1,FOXO1	13
Molecular Transport	transport	Transport of inorganic cation	0.000174		1.964		2.194	SLC4A11,CORO1A,KCNH1,ANXA6,SLC23A1,CACNB2,GRIN1,ATP6V0E1,CDH23,SCN1B,SCN3B,TRPV6,FGF12,SCN8A,SLC1A2,SLC25A27,CAV1,SLC8A2,SLC1A1,CACNA1C,PHB2,PLCG1,SCN4B,ADORA1,CACNB3	25
Cardiovascular Disease, Cardiovascular System Development and Function	abnormal morphology	Abnormal morphology of cardiovascular system	0.000175					IRF1,SLC4A11,DLX5,KLF15,PLAU,GLRX5,JPH2,AGTR2,H2AZ1,EDN1,FGF12,MYH7,CDKN2C,F7,LEF1,CYP2J2,HSPB8,TGFB2,SEMA3D,BCL6,PPCS,RASSF1,SCN4B,LIMS1,EIF2B5,SLC18A3,CACNB3,CLEC4E,MMP9,CACNB2,ZMIZ1,SLC6A8,BCAM,TPM1,MEF2D,FOXO1,MAP3K5,TRIM8,MYBPC2,CAV1,GNG5,PTGS2,SEMA3A,CACNA1C,F3,FHL2,COL2A1,HRAS,ADORA1,ATXN1	50
Cardiovascular Disease, Cardiovascular System Development and Function, Organ Morphology, Organismal Development, Organismal Injury and Abnormalities	abnormal morphology	Abnormal morphology of heart	0.000177					IRF1,CLEC4E,MMP9,KLF15,PLAU,GLRX5,CACNB2,JPH2,AGTR2,ZMIZ1,H2AZ1,SLC6A8,EDN1,TPM1,MEF2D,FOXO1,FGF12,MYH7,MAP3K5,CDKN2C,CYP2J2,HSPB8,TGFB2,SEMA3D,TRIM8,BCL6,MYBPC2,CAV1,GNG5,PPCS,RASSF1,PTGS2,SEMA3A,CACNA1C,COL2A1,F3,FHL2,SCN4B,LIMS1,SLC18A3,HRAS,EIF2B5,ADORA1,ATXN1,CACNB3	45
Cancer, Organismal Injury and Abnormalities	pelvic adenocarcinoma	Pelvic adenocarcinoma	0.000178					SLC4A11,NUP133,CHRNA10,ANXA6,SYT4,SLC23A1,TOX2,KMO,LYVE1,IFT52,TMEM53,LSS,SLC1A7,FRS2,HOXC13,GABRA1,HAO1,HIGD2A,GPR143,INAVA,TNFSF13B,MYH7,ABCC2,TACR1,STPG4,CDKN2C,F7,FOXN3,SLC1A2,HBE1,POU4F3,MRPL19,LLGL2,HNF1A,TUBA4A,HOXB13,CACNB3,PRPF31,DPH1,MMP9,YKT6,RHOC,RBBP7,SIRT4,GPR161,GUCY2F,CDH23,LAMB2,TRPV6,SH3GL1,MAP3K5,TENM3,HOXD12,WWTR1,MSMO1,SLC6A17,BAIAP2,PLAGL2,CTU2,PTGS2,GLRB,GFOD2,ABHD3,TFR2,MG…	257
Embryonic Development, Organismal Development	development	Development of abdomen	0.000178		0.47		0.659	KRT8,DKK3,MMP9,PLAU,SOCS3,LAMC1,ILDR2,SFRP1,HMBS,AGTR2,DAZ2,ZP3,LZTS2,ASL,FOXO1,FOXC1,NR0B1,DMC1,MST1,GCNT4,IGF2BP1,PKLR,FH,PDGFRA,TGFB2,WWTR1,INS,CEBPA,CAV1,PTGS2,SOX9,HNF1A,TAF10,STAT5B,HRAS,ALDH1A3,EIF2B5	37
Cell-To-Cell Signaling and Interaction	interaction	Interaction of tumor cell lines	0.000181		-1.608		-1.347	HAX1,DKK3,KLF15,PLAU,PRKG2,DPP4,LCK,B3GAT3,LGALS3BP,FOXO1,UGDH,TRPV6,F7,LEF1,DIPK2A,CYP2J2,WWTR1,INS,GALNT6,F9,CAV1,VTN,HLA-A,RASSF1,SEMA3A,F3,PLCG1,HS6ST2,HRAS	29
Cell Morphology, Cellular Assembly and Organization	morphology	Morphology of actin cytoskeleton	0.000183					CAV1,DNM2,SFRP1,RHOC,ECT2,TPM1,HRAS,SEMA3D	8
Nervous System Development and Function, Neurological Disease, Organ Morphology, Organismal Development, Organismal Injury and Abnormalities	abnormal morphology	Abnormal morphology of hippocampal CA1 region	0.000185					CAV1,SLC1A2,ABI2,AGTR2	4
Renal and Urological System Development and Function, Tissue Morphology	quantity	Quantity of kidney cell lines	0.000185		-0.686		-0.564	BCL6,PTGS2,EDN1,MST1	4
Cancer, Organismal Injury and Abnormalities, Reproductive System Disease	tumorigenesis	Tumorigenesis of reproductive tract	0.000187					IRF1,SLC4A11,HSPA1L,NUP133,KMO,LYVE1,IFT52,TMEM53,LSS,SLC1A7,HOXC13,LCK,GABRA1,HAO1,GPR143,INAVA,MYH7,ABCC2,TACR1,STPG4,CDKN2C,F7,INS,HBE1,POU4F3,LLGL2,HNF1A,TUBA4A,HOXB13,PRPF31,MMP9,SPATA17,YKT6,RBBP7,SIRT4,GPR161,GUCY2F,CDH23,RORB,LAMB2,TRPV6,SH3GL1,MAP3K5,TENM3,GPR132,HOXD12,WWTR1,MSMO1,SLC6A17,BAIAP2,PLAGL2,CTU2,PTGS2,GLRB,GFOD2,TFR2,ATP2B3,PLAU,ECHDC2,ERC1,ZDHHC14,PRKG2,CYTH4,CABLES1,BRF2,C…	232
Connective Tissue Disorders, Inflammatory Disease, Organismal Injury and Abnormalities, Skeletal and Muscular Disorders	rheumatic disease	Rheumatic Disease	0.000187	Decreased	-2.852		-2.817	IRF1,HSPA1L,DKK3,ALOX5AP,PLAU,GLRX5,TMEM178A,SPRED2,SLC1A7,CYB5D1,LCK,TMEM51,HLA-DPA1,GABRA1,SCN3B,NPY,TNFSF13B,ABCC2,TACR1,PDGFRA,F7,HSPB8,SCN8A,TGFB2,SLC1A2,SBNO2,INS,FGL2,F9,OLAH,BCL6,ALPL,SLC1A1,TUBA4A,SCN4B,TALDO1,STAT5B,PDGFRL,LBH,LGALS9,CLEC4E,MMP9,CHEK2,LGALS1,SOCS3,CACNB2,DPP4,GRIA3,SLC15A1,CTSA,CDH23,SCN1B,FOXO1,CENPN,MAP3K5,PPIL6,BHMT,SAG,MYBPC2,CRYBB2,VTN,HLA-A,PROK2,PTGS2,CPE,CACNA1C…	70
Hereditary Disorder, Neurological Disease, Organismal Injury and Abnormalities	autosomal recessive neurological disorder	Autosomal recessive neurological disorder	0.000191					METTL5,SLC4A11,DLX5,TTPA,UFM1,ERC1,COASY,CHRNB1,MAG,GRIN1,PNKP,WARS2,LSS,ETHE1,AGTPBP1,PARS2,TRIM2,CTSA,CDH23,C19orf12,ILDR1,SCN1B,UGDH,VAMP1,ESPN,OBSL1,FAM149B1,ADAT3,SERPINB6,L2HGDH,OXR1,ELOVL4,SLC6A17,BCS1L,CAV1,POU4F3,DNM2,GJB3,RAB3GAP1,CA8,GLRB,BBS2,SLC18A3,EIF2B5,GLS	45
Cancer, Neurological Disease, Organismal Injury and Abnormalities	central nervous system cancer	Central nervous system cancer	0.000192		0.436		0.462	IRF1,METTL5,SLC4A11,DLX5,NUP133,KLF15,SLC23A1,WARS2,IFT52,LSS,SLC1A7,PRSS57,LCK,TMEM51,HAO1,INAVA,TNFSF13B,MYH7,CALML4,ABCC2,CDKN2C,F7,LYSMD4,KBTBD12,HBE1,APEX2,BCL6,SLC8A2,PPCS,POU4F3,DNM2,LLGL2,HNF1A,TUBA4A,ATPAF2,CACNB3,PRPF31,LPCAT4,MMP9,LGALS1,AK6,TMED1,SPATA17,RBBP7,GUCY2F,BCAM,CDH23,MEF2D,JPH1,RORB,LAMB2,TRPV6,SLC37A1,TENM3,GPR132,WWTR1,MSMO1,SLC6A17,BAIAP2,CTU2,ZGPAT,DPH7,PACSIN3,PTGS2,GL…	267
Developmental Disorder, Neurological Disease, Organismal Injury and Abnormalities	syndromic developmental disorder with epilepsy	Syndromic developmental disorder with epilepsy	0.000193					FGF12,PARS2,PACS2,SCN8A,SLC1A2,GABRA1,SCN1B,OXR1,UGDH,GLS,PNKP	11
Cardiovascular Disease, Organismal Injury and Abnormalities	supra-aortic artery disease	Supra-aortic artery disease	0.000193		-0.762		-0.774	MAP3K5,PLAU,KLF15,PTGS2,CACNA1C,SERPINA1,EDN1,GABRA1,CACNB2,GRIN1	10
Cancer, Organismal Injury and Abnormalities	neoplasia	Neoplasia of cells	0.000199		0.636		0.787	IRF1,CORO1A,HSPA1L,KLF15,CHRNA10,ANXA6,SLC23A1,TOX2,KMO,FRS2,HOXC13,PRSS57,LCK,GABRA1,HAO1,GPR143,TNFSF13B,MYH7,ABCC2,TACR1,STPG4,CDKN2C,F7,SLC1A2,HBE1,APEX2,BCL6,SLC8A2,POU4F3,DNM2,LLGL2,HNF1A,TUBA4A,HOXB13,MMP9,LGALS1,SPATA17,YKT6,RHOC,SIRT4,GPR161,SPRY4,MAB21L3,CDH23,MEF2D,JPH1,RORB,LAMB2,FOXC1,TRPV6,SH3GL1,MAP3K5,TENM3,GPR132,WWTR1,MSMO1,CACNG2,PLAGL2,CTU2,PACSIN3,PTGS2,GLRB,TFR2,ALDH1A3,ATP2…	243
Cancer, Organismal Injury and Abnormalities, Reproductive System Disease	female genital neoplasm	Female genital neoplasm	0.000204					IRF1,SLC4A11,HSPA1L,NUP133,KMO,LYVE1,IFT52,TMEM53,LSS,SLC1A7,HOXC13,LCK,GABRA1,HAO1,GPR143,INAVA,MYH7,STPG4,ABCC2,TACR1,CDKN2C,F7,INS,HBE1,POU4F3,LLGL2,HNF1A,TUBA4A,HOXB13,PRPF31,MMP9,SPATA17,YKT6,RBBP7,SIRT4,GPR161,GUCY2F,CDH23,RORB,LAMB2,TRPV6,SH3GL1,MAP3K5,TENM3,GPR132,HOXD12,WWTR1,MSMO1,SLC6A17,BAIAP2,PLAGL2,CTU2,PTGS2,GLRB,GFOD2,TFR2,ATP2B3,PLAU,ECHDC2,ERC1,ZDHHC14,PRKG2,CYTH4,CABLES1,BRF2,C…	232
Neurological Disease, Psychological Disorders	schizophrenia	Schizophrenia	0.000206					LGALS1,CHRNA10,SYT4,CHRNB1,MAG,GRIN1,GABRA1,SCN1B,SCN3B,FAM3C,NPY,PCSK2,VAMP1,PTK6,DAO,NPTX1,SLC1A2,INS,CACNG2,CAV1,ESAM,STMN2,PTGS2,PACSIN3,SEMA3A,SLC1A1,CACNA1C,GLRB,SCN4B,ATXN1	30
Ophthalmic Disease, Organismal Injury and Abnormalities	lens disorder	Lens disorder	0.000208					SOX1,GLRX2,TGFB2,MSMO1,CRYGD,ETHE1,LSS,CAV1,CRYBB2,MTHFD1L,CRYGS,FKBP10,CRYGB,BCOR,GLS	15
Cancer, Endocrine System Disorders, Gastrointestinal Disease, Organismal Injury and Abnormalities	formation	Formation of pancreatic tumor	0.000209		-1.009		-0.972	MMP9,LGALS1,PTGS2,LZTS2,HNF1A,RIPK1	6
Skeletal and Muscular System Development and Function	contraction	Muscle contraction	0.000218		1.502		1.58	MYH7,HAX1,TACR1,ANXA6,CHRNB1,MYBPC2,CAV1,PROK2,SLC6A8,PTGS2,CACNA1C,EDN1,SCN4B,TPM1,PGAM2,LIMS1,SCN1B,SCN3B,ADORA1	19
Connective Tissue Disorders, Organismal Injury and Abnormalities, Skeletal and Muscular Disorders	articular rigidity	Articular rigidity	0.000221					SLC1A7,DNM2,SLC1A1,SCN8A,SLC1A2,SCN4B,SCN1B,SCN3B	8
Cancer, Gastrointestinal Disease, Organismal Injury and Abnormalities	upper gastrointestinal tract tumor	Upper gastrointestinal tract tumor	0.000224		0		-0.077	METTL5,IRF1,SLC4A11,CORO1A,CHRNA10,SYT4,SLC23A1,KMO,WARS2,TMEM53,LSS,HOXC13,GABRA1,HAO1,INAVA,MYH7,CDKN2C,FOXN3,KBTBD12,HBE1,APEX2,BCL6,SLC8A2,SUSD6,POU4F3,HNF1A,TUBA4A,CACNB3,MMP9,LGALS1,SIRT4,GPR161,SPRY4,BCAM,JPH1,LAMB2,MAP3K5,TENM3,HOXD12,WWTR1,CACNG2,PLAGL2,CTU2,ZGPAT,PACSIN3,PTGS2,GLRB,GFOD2,ABHD3,ATP2B3,HAX1,PLAU,PACS2,ZDHHC14,PRKG2,IPO11,ZNF516,CYTH4,BRF2,CLVS2,UBXN8,RXFP3,ASL,RIPK1,BCOR,…	202
Neurological Disease	axonal neuropathy	Axonal neuropathy	0.000226					DNM2,TRIM2,HSPB8,COASY,C19orf12,JPH1,PNKP	7
Cancer, Organismal Injury and Abnormalities, Reproductive System Disease	female genital tract cancer	Female genital tract cancer	0.000229					IRF1,SLC4A11,HSPA1L,NUP133,KMO,IFT52,TMEM53,LSS,SLC1A7,HOXC13,LCK,GABRA1,HAO1,GPR143,INAVA,MYH7,ABCC2,TACR1,STPG4,CDKN2C,F7,INS,HBE1,POU4F3,LLGL2,HNF1A,TUBA4A,HOXB13,PRPF31,MMP9,SPATA17,YKT6,RBBP7,SIRT4,GPR161,GUCY2F,CDH23,LAMB2,TRPV6,SH3GL1,MAP3K5,TENM3,GPR132,HOXD12,WWTR1,MSMO1,SLC6A17,BAIAP2,PLAGL2,CTU2,PTGS2,GLRB,GFOD2,TFR2,ATP2B3,PLAU,ECHDC2,ERC1,ZDHHC14,PRKG2,CYTH4,CABLES1,BRF2,CCDC90B,CLVS…	227
Carbohydrate Metabolism	uptake	Uptake of carbohydrate	0.000232		1.141		1.305	TNFSF13B,ABCC2,KLF15,PLAU,SOCS3,CYP2J2,SLC23A1,SLC1A2,INS,UGT1A1,CEBPA,DPP4,CAV1,PROK2,PTGS2,NPHS1,EDN1,ARHGAP4,HNF1A,FBP1,BACE1,NPY	22
Respiratory Disease	acute respiratory disorder	Acute respiratory disorder	0.000232					CLEC4E,CHRNA10,LEF1,GYG1,MZT1,GLRX5,CHRNB1,HBE1,GRIN1,AGTR2,ARL4C,MED16,DPP4,CAV1,H2BC21,LCK,PTGS2,SERPINA1,F3,GABRA1,TALDO1,SCN1B,ADORA1	23
Cellular Movement, Connective Tissue Development and Function	cell movement	Cell movement of fibroblast cell lines	0.000234		-0.63		-0.39	HAX1,PLAU,GPR132,MMP9,FH,PDGFRA,RHOC,INS,BAIAP2,VTN,RASSF1,PTGS2,FHL2,CNN3,HRAS,MST1	16
Cellular Movement	cell movement	Cell movement of tumor cell lines	0.000235		-0.891		-0.515	KRT8,HAX1,DKK3,PLAU,CDK14,ERC1,KCNH1,SFRP1,MED16,LYVE1,LCK,EDN1,BCKDK,GALNT4,MST1,TACR1,PDGFRA,F7,LEF1,CYP2J2,TGFB2,RCC2,INS,PRSS27,RASSF1,DNM2,SOX9,HNF1A,FBXL16,NME2,MMP9,LGALS1,SOCS3,CLDN4,RHOC,GPR161,DPP4,LZTS2,BCAM,TPM1,MEF2D,LGALS3BP,FOXO1,UGDH,FOXC1,IGF2BP1,GPR132,FH,WWTR1,ARL4C,CEBPA,CAV1,VTN,PTGS2,SEMA3A,SERPINA1,F3,FHL2,PHB2,PLCG1,ECT2,HRAS,ALDH1A3	63
Psychological Disorders	depressive disorder	Depressive disorder	0.000236					PDYN,GRM2,TACR1,CHRNA10,SCN8A,ANXA6,SLC1A2,CHRNB1,CACNB2,GRIN1,AGTR2,BCL6,SLC1A7,GRIA3,PTGS2,SLC1A1,CACNA1C,GABRA1,SCN4B,SCN1B,SCN3B	21
Cardiovascular Disease, Organismal Injury and Abnormalities, Skeletal and Muscular Disorders	nonischemic cardiomyopathy	Nonischemic cardiomyopathy	0.000237					IRF1,MYH7,MMP9,CACNB2,JPH2,ETHE1,MTHFD1L,FKBP10,CACNA1C,FHL2,GABRA1,TPM1,SLC18A3,HRAS	14
Cancer, Neurological Disease, Organismal Injury and Abnormalities	astrocytoma	Astrocytoma	0.000238					METTL5,IRF1,SLC4A11,NUP133,KLF15,SLC23A1,WARS2,IFT52,LSS,SLC1A7,PRSS57,LCK,HAO1,INAVA,TNFSF13B,MYH7,CALML4,ABCC2,CDKN2C,LYSMD4,SLC1A2,KBTBD12,HBE1,APEX2,BCL6,SLC8A2,PPCS,DNM2,HNF1A,TUBA4A,CACNB3,LPCAT4,MMP9,LGALS1,AK6,TMED1,SPATA17,RBBP7,GUCY2F,BCAM,CDH23,MEF2D,JPH1,RORB,LAMB2,TRPV6,SLC37A1,TENM3,GPR132,WWTR1,MSMO1,BAIAP2,CTU2,ZGPAT,DPH7,PTGS2,GFOD2,TFR2,MGRN1,ATP2B3,PLAU,NHP2,ERC1,PRKG2,IPO11,ZN…	210
Cell-To-Cell Signaling and Interaction	binding	Binding of tumor cell lines	0.00024		-1.794		-1.533	HAX1,DKK3,KLF15,PLAU,PRKG2,DPP4,LCK,B3GAT3,LGALS3BP,FOXO1,UGDH,F7,LEF1,DIPK2A,CYP2J2,WWTR1,INS,GALNT6,F9,CAV1,VTN,HLA-A,RASSF1,SEMA3A,F3,PLCG1,HS6ST2,HRAS	28
Hereditary Disorder, Neurological Disease, Organismal Injury and Abnormalities	seizures	Autosomal dominant seizures	0.00024					FGF12,PACS2,SCN8A,SLC1A2,GABRA1,SCN1B	6
Cancer, Gastrointestinal Disease, Hepatic System Disease, Organismal Injury and Abnormalities	development	Development of liver tumor	0.000242		1.548		1.431	MGMT,SOCS3,RASSF1,FTMT,PTGS2,LZTS2,KCNH1,LIMS1,HRAS,BHMT,DPH1,MST1	12
Connective Tissue Disorders, Inflammatory Disease, Inflammatory Response, Organismal Injury and Abnormalities, Skeletal and Muscular Disorders	inflammation	Inflammation of joint	0.000243	Decreased	-2.692		-2.633	IRF1,HSPA1L,ALOX5AP,PLAU,GLRX5,TMEM178A,SLC1A7,CYB5D1,TMEM51,HLA-DPA1,GABRA1,SCN3B,NPY,TNFSF13B,ABCC2,PDGFRA,F7,HSPB8,SCN8A,TGFB2,SLC1A2,INS,FGL2,F9,OLAH,BCL6,ALPL,SLC1A1,TUBA4A,SCN4B,TALDO1,STAT5B,PDGFRL,LBH,CLEC4E,MMP9,CHEK2,LGALS1,SOCS3,CACNB2,DPP4,SLC15A1,SCN1B,FOXO1,PPIL6,BHMT,MYBPC2,HLA-A,PTGS2,CPE,CACNA1C,PHB2,COL2A1,ATXN1,WNT9A	55
Ophthalmic Disease, Organismal Injury and Abnormalities	cataract disease	Cataract disease	0.000249					SOX1,GLRX2,MSMO1,CRYGD,ETHE1,LSS,CAV1,CRYBB2,MTHFD1L,CRYGS,FKBP10,CRYGB,BCOR,GLS	14
Cardiovascular System Development and Function, Embryonic Development, Organ Development, Organismal Development, Tissue Development	cardiogenesis	Cardiogenesis	0.00025					KRT8,S1PR4,MMP9,KLF15,JPH2,AGTR2,ZMIZ1,IFT52,FRS2,EDN1,TPM1,FOXO1,BCOR,FOXC1,FGF12,MYH7,EPHB4,PDGFRA,DIPK2A,HSPB8,TGFB2,CAV1,GNG5,RASSF1,DNM2,PROK2,SOX9,CACNA1C,COL2A1,TUBA4A,LIMS1,HRAS,EIF2B5,KLF11	34
Cellular Development, Cellular Growth and Proliferation, Embryonic Development, Organ Development, Organismal Development, Skeletal and Muscular System Development and Function, Tissue Development	formation	Formation of muscle cells	0.00025		-1.252		-1.094	KRT8,MAP3K5,PLAU,PDGFRA,WWTR1,CHRNB1,SOCS2,JPH2,EDN1,FHL2,TPM1,HRAS,EIF2B5,FOXO1,LAMB2	15
Cell Death and Survival	apoptosis	Apoptosis of tumor cell lines	0.000253		0.431		0.32	IRF1,EXOC2,HAX1,DKK3,PLAU,PACS2,SFRP1,AGTR2,STYXL1,PNKP,LCK,EDN1,MOB2,RIPK1,SCN3B,TNFSF13B,PDGFRA,CDKN2C,PTK6,LEF1,CYP2J2,HSPB8,TGFB2,RCC2,INS,BCL6,FABP1,RASSF1,DNM2,SLC1A1,SOX9,HNF1A,STAT5B,LIMS1,EIF2B5,SLC18A3,DPH1,LGALS9,TTPA,CHEK2,LGALS1,SOCS3,RHOC,CDC37,DPP4,ETHE1,LGALS3BP,ATMIN,VASH2,FOXO1,MAP3K5,IGF2BP1,GPR132,EPHB4,SEMA3B,SAT1,WWTR1,CEBPA,CAV1,VTN,PLAGL2,SEPTIN4,PTGS2,SEMA3A,CPE,ARHGAP4,P…	71
Organismal Injury and Abnormalities	degeneration	Organ Degeneration	0.000255		0.508		0.11	TTPA,MMP9,PLAU,LAMC1,GRIN1,AGTPBP1,GUCY2F,MVK,PRPF8,CDH23,MEF2D,BACE1,RIPK1,NR0B1,Cmah,ESPN,SH3GL1,GNB3,CDKN2C,SLC1A2,SERPINB6,SAG,ELOVL4,GRK1,BCL6,CAV1,POU4F3,PTGS2,SLC1A1,COL2A1,BBS2,KCNJ13,ADORA1,DPH1,ATXN1,PRPF31	36
Developmental Disorder, Hereditary Disorder, Neurological Disease, Organismal Injury and Abnormalities	Ohtahara syndrome	Ohtahara syndrome	0.000257					FGF12,PARS2,PACS2,SCN8A,SLC1A2,GABRA1,SCN1B,UGDH,GLS,PNKP	10
Cellular Movement, Hematological System Development and Function, Immune Cell Trafficking	cell movement	Cell movement of antigen presenting cells	0.000257	Decreased	-2.153		-1.908	LGALS9,S1PR4,MMP9,KLF15,PLAU,LGALS1,SFRP1,SPINT2,DPP4,WLS,EDN1,RIPK1,NPY,MST1,MAP3K5,F7,ANGPTL2,SAG,GPR183,BCL6,CAV1,VTN,PTGS2,GLRB,FHL2,HRAS,ADORA1	27
Cancer, Gastrointestinal Disease, Organismal Injury and Abnormalities	upper gastrointestinal tract cancer	Upper gastrointestinal tract cancer	0.000259					METTL5,IRF1,SLC4A11,CORO1A,CHRNA10,SYT4,SLC23A1,KMO,WARS2,TMEM53,LSS,HOXC13,GABRA1,HAO1,INAVA,MYH7,FOXN3,KBTBD12,HBE1,APEX2,BCL6,SLC8A2,SUSD6,POU4F3,HNF1A,TUBA4A,CACNB3,MMP9,LGALS1,SIRT4,GPR161,SPRY4,BCAM,JPH1,LAMB2,MAP3K5,TENM3,HOXD12,WWTR1,CACNG2,PLAGL2,CTU2,ZGPAT,PACSIN3,PTGS2,GLRB,GFOD2,ABHD3,ATP2B3,HAX1,PLAU,PACS2,ZDHHC14,PRKG2,IPO11,ZNF516,CYTH4,BRF2,CLVS2,UBXN8,RXFP3,ASL,RIPK1,BCOR,TTC14,F…	201
Developmental Disorder, Hereditary Disorder, Neurological Disease, Organismal Injury and Abnormalities	familial syndromic intellectual disability	Familial syndromic intellectual disability	0.000265					OBSL1,SCN8A,KCNH1,SLC1A2,ELOVL4,SLC1A7,GRIA3,SLC6A8,RAB3GAP1,SLC1A1,SERPINA1,CA8,HS6ST2,SCN4B,SCN1B,SCN3B	16
Cancer, Organismal Injury and Abnormalities	breast or pancreatic cancer	Breast or pancreatic cancer	0.000271		-1.181		-1.134	IRF1,SLC4A11,DLX5,HSPA1L,NFYC,KMO,LYVE1,WARS2,LSS,SLC1A7,HOXC13,LCK,GABRA1,GPR143,TNFSF13B,MYH7,ABCC2,TACR1,CDKN2C,F7,FOXN3,SLC1A2,INS,HBE1,BCL6,FABP1,SLC8A2,SUSD6,POU4F3,DNM2,HDDC2,HNF1A,TUBA4A,HOXB13,MMP9,LGALS1,SPATA17,RHOC,SIRT4,GPR161,GUCY2F,BCAM,CDH23,MEF2D,RORB,LAMB2,FOXC1,SH3GL1,GNB3,MAP3K5,TENM3,GPR132,UCMA,WWTR1,BAIAP2,PLAGL2,CTU2,ZGPAT,PTGS2,GFOD2,TFR2,ALDH1A3,ATP2B3,HAX1,PLAU,PACS2,ER…	215
Cell Morphology, Cellular Assembly and Organization	morphology	Morphology of actin filaments	0.000275					DNM2,SFRP1,RHOC,TPM1,HRAS,SEMA3D	6
Cardiovascular System Development and Function, Organ Morphology, Organismal Development	morphology	Morphology of heart	0.000276					IRF1,CLEC4E,MMP9,KLF15,PLAU,GLRX5,CACNB2,JPH2,AGTR2,ZMIZ1,H2AZ1,SLC6A8,EDN1,CTSA,TPM1,MEF2D,FOXO1,ALKBH7,FGF12,MYH7,MAP3K5,CDKN2C,CYP2J2,HSPB8,TGFB2,SEMA3D,TRIM8,BCL6,MYBPC2,CAV1,GNG5,PPCS,RASSF1,PTGS2,SEMA3A,CACNA1C,F3,FHL2,COL2A1,SCN4B,LIMS1,HRAS,EIF2B5,SLC18A3,ADORA1,ATXN1,CACNB3	47
Nutritional Disease	obesity	Obesity	0.000278		0.995		1.002	MMP9,KLF15,RETSAT,CHRNA10,SOCS3,COX19,UFM1,SYT4,CHRNB1,SIRT4,CACNB2,AGTR2,MGMT,DPP4,GABRA1,SCN1B,FOXO1,SCN3B,ALKBH7,ACOT11,NPY,GPHB5,GNB3,INS,ANGPTL2,CAV1,FABP1,ESYT3,PTGS2,CPE,CACNA1C,SCN4B,STAT5B,BBS2,P4HA2,ADORA1,CACNB3	37
Psychological Disorders	psychological disorder	Severe psychological disorder	0.000281					PDYN,LGALS1,CHRNA10,ANXA6,SYT4,CHRNB1,CACNB2,MAG,GRIN1,AGTR2,SLC1A7,GRIA3,GABRA1,SCN1B,SCN3B,FAM3C,NPY,PCSK2,VAMP1,TACR1,PTK6,DAO,NPTX1,SCN8A,SLC1A2,INS,BCL6,CACNG2,CAV1,ESAM,STMN2,PTGS2,PACSIN3,SEMA3A,SLC1A1,MRPS33,CACNA1C,GLRB,SCN4B,ADORA1,ATXN1	41
Neurological Disease, Organismal Injury and Abnormalities	generalized seizures	Generalized seizures	0.000287					FGF12,PACS2,SCN8A,SLC1A2,GRIN1,PNKP,PARS2,PTGS2,GABRA1,SCN4B,SCN1B,SCN3B,UGDH,GLS	14
Cellular Development, Cellular Growth and Proliferation, Connective Tissue Development and Function, Tissue Development	development	Development of connective tissue cells	0.000297		-1.251		-1.13	DLX5,SOCS3,SFRP1,TGFB2,TMEM178A,CEBPA,GPR183,MYT1L,BCL6,CAV1,PROK2,PTGS2,FRS2,SOX9,EDN1,FHL2,SIGLEC15,HRAS,FOXO1,ADORA1,MST1	21
Cardiovascular System Development and Function	development	Development of vasculature	0.000298		-0.138		0.118	IRF1,SLC4A11,DLX5,ALOX5AP,PLAU,LAMC1,SFRP1,NRG2,AGTR2,WARS2,FOXN1,LYVE1,FRS2,EDN1,BACE1,RIPK1,NPY,FGF12,PDGFRA,F7,LEF1,SEMA6A,TGFB2,COMMD1,INS,ANGPTL2,SEMA3D,KRIT1,DNM2,ESAM,SLC1A1,TUBA4A,HS6ST2,KLF11,CACNB3,S1PR4,MMP9,LGALS1,SOCS3,ZMIZ1,SPRY4,WLS,BCAM,VASH2,FOXO1,FOXC1,EPHB4,NPTX1,SEMA3B,WWTR1,CAV1,VTN,PROK2,PTGS2,SEMA3A,Ang4,F3,FHL2,PLCG1,ECT2,HRAS,ATXN1	62
Cellular Development, Cellular Growth and Proliferation	cell proliferation	Cell proliferation of breast cancer cell lines	0.000298		-0.999		-0.737	IRF1,KRT8,PLAU,LGALS1,KCNH1,NRG2,GPR161,H2AZ1,TPM1,LAMTOR5,FOXO1,FOXC1,OBSL1,IGF2BP1,PTK6,PDGFRA,HSPB8,SEMA3B,SAT1,WWTR1,INS,GALNT6,CEBPA,CAV1,ZGPAT,RASSF1,PTPRG,SOX9,F3,NELFCD,STAT5B,HRAS,FBXL16,GLS	34
Cardiovascular System Development and Function, Organ Morphology, Organismal Development	enlargement	Enlargement of heart ventricle	0.000298					FGF12,MYH7,PLAU,MMP9,KLF15,CACNB2,AGTR2,CAV1,PTGS2,SEMA3A,CACNA1C,EDN1,TPM1,FOXO1,ADORA1	15
Cardiovascular System Development and Function, Hematological System Development and Function	mean arterial pressure	Mean arterial pressure	0.000299		0.029		-0.009	PLAU,FH,SOCS3,PTGS2,CYP2J2,CACNA1C,EDN1,INS,AGTR2,ADORA1,PCSK2	11
Visual System Development and Function	vision	Vision	0.000299					CRYBB2,GUCY2F,POU4F3,CRYZ,COL2A1,GLRB,BBS2,CACNB2,LAMB2,CRYGD,GPR143	11
Cardiovascular Disease, Cardiovascular System Development and Function, Organ Morphology, Organismal Development, Organismal Injury and Abnormalities, Skeletal and Muscular Disorders	dilated cardiomyopathy	Dilated cardiomyopathy	0.000305					IRF1,MYH7,MAP3K5,PLAU,MMP9,GLRX5,CACNB2,JPH2,AGTR2,MYBPC2,CAV1,PPCS,SLC6A8,CACNA1C,EDN1,FHL2,SCN4B,TPM1,LIMS1,SLC18A3,ADORA1,ATXN1,CACNB3	23
Cardiovascular System Development and Function, Organ Morphology, Organismal Development, Skeletal and Muscular System Development and Function	morphology	Morphology of cardiac muscle	0.000306					MAP3K5,PLAU,MMP9,KLF15,HSPB8,TGFB2,JPH2,AGTR2,TRIM8,CAV1,H2AZ1,RASSF1,PTGS2,EDN1,FHL2,CTSA,LIMS1,HRAS,EIF2B5,FOXO1,ADORA1	21
Cancer, Organismal Injury and Abnormalities	head and neck oncocytoma	Head and neck oncocytoma	0.000312					EXOC2,GNB3,PDGFRA,PTK6,PTGS2,LCK,HRAS	7
Cardiovascular Disease, Organismal Injury and Abnormalities, Skeletal and Muscular Disorders	primary cardiomyopathy	Primary cardiomyopathy	0.000313					MYH7,CACNB2,JPH2,MYBPC2,ETHE1,MTHFD1L,PPCS,FKBP10,CACNA1C,FHL2,SCN4B,TPM1,SCN1B,HRAS,SCN3B,ATXN1	16
Molecular Transport	transport	Transport of metal ion	0.000314		1.964		2.19	TRPV6,SLC4A11,CORO1A,FGF12,SCN8A,KCNH1,ANXA6,SLC23A1,SLC1A2,CACNB2,GRIN1,CAV1,SLC8A2,SLC1A1,CACNA1C,PHB2,PLCG1,SCN4B,CDH23,SCN1B,SCN3B,ADORA1,CACNB3	23
Neurological Disease	epilepsy or neurodevelopmental disorder	Epilepsy or neurodevelopmental disorder	0.000316					EFHC1,HSPA1L,PDYN,PLAU,PACS2,SOCS3,KCNH1,GRIN1,ZMIZ1,PNKP,WARS2,MYT1L,AGTPBP1,GRIA3,DSCAM,PARS2,SLC6A8,GABRA1,ASL,SCN1B,SCN3B,RORB,UGDH,FOXC1,FGF12,ABCC2,OPLAH,SCN8A,SEMA3B,TGFB2,WWTR1,SLC1A2,SEMA3D,OXR1,BAIAP2,PTGS2,SLC1A1,CACNA1C,HS6ST2,SCN4B,HRAS,GLS	42
Cellular Movement	invasion	Invasion of epithelial cell lines	0.000317		-1.383		-1.206	PLAU,MMP9,RASSF1,LGALS1,PTGS2,STAT5B,WAC,UGDH	8
Cellular Movement	cell movement	Cell movement of hepatoma cell lines	0.00032		-0.212		-0.088	LYVE1,KRT8,CAV1,IGF2BP1,SOCS3,CDK14,CYP2J2,LZTS2,KCNH1,HNF1A,FHL2,RHOC	12
Cardiovascular Disease, Neurological Disease, Organismal Injury and Abnormalities	cerebrovascular dysfunction	Cerebrovascular dysfunction	0.000327		-1.068		-1.095	VAMP1,MMP9,CHRNA10,SLC1A2,CHRNB1,INS,CACNB2,GRIN1,AGTR2,KRIT1,F9,BCL6,CAV1,PTGS2,SERPINA1,CACNA1C,EDN1,TUBA4A,GABRA1,SCN1B,CACNB3,NPY	22
Cancer, Organismal Injury and Abnormalities, Reproductive System Disease	prostate cancer	Prostate cancer	0.000327					IRF1,EXOC2,SLC4A11,KRT8,GRM2,NUP133,NFYC,CHRNA10,CELA2A,SFRP1,ANXA6,SYT4,SLC23A1,SPRED2,LYVE1,TMEM53,LSS,FRS2,HAO1,BCKDK,HIGD2A,HS3ST4,MST1,INAVA,TNFSF13B,MYH7,OLFML2B,CDKN2C,FOXN3,SLC1A2,RCC2,INS,HBE1,MRPL19,LLGL2,ACOT8,HNF1A,TUBA4A,STAT5B,HOXB13,FBXL16,DPH1,CACNB3,MMP9,LGALS1,SOCS3,RHOC,MAG,SPINT2,EFCAB2,MGMT,DSCAM,ARVCF,SLC15A1,PRPF8,LZTS2,CDH23,ATMIN,LAMB2,RORB,UGDH,FOXC1,DMC1,IGF2BP1,TENM3,U…	159
Organismal Survival	survival	Survival of organism	0.000328		-0.471		-0.282	IRF1,LGALS9,MMP9,CHEK2,ATG16L1,LGALS1,SOCS3,LAMC1,AGTR2,PNKP,MYT1L,MGMT,ETHE1,DSCAM,KCTD12,FOXO1,RIPK1,TNFSF13B,RAD54L,SESN2,GPR132,CDKN2C,F7,SLC1A2,INS,ANGPTL2,UGT1A1,FGL2,CEBPA,F9,BCL6,BCS1L,CAV1,HLA-A,RASSF1,PTGS2,SEMA3A,CACNA1C,F3,PLCG1,TFR2,STAT5B,HOXB13,HRAS,ADORA1,ATXN1,GLS	47
Cancer, Organismal Injury and Abnormalities	liquid tumor	Liquid tumor	0.000337		0.486		0.458	IRF1,KRT8,CORO1A,CHRNA10,AGTR2,HOXC13,LCK,GABRA1,GPR143,TNFSF13B,ABCC2,TACR1,STPG4,F7,SLC1A2,INS,HBE1,BCL6,DNM2,PTPRG,TUBA4A,NELFCD,STAT5B,HOXB13,MMP9,LGALS1,YKT6,SPRY4,SLC25A43,MGMT,DSCAM,TP53I11,SLC6A8,PRPF8,WLS,MAB21L3,MEF2D,FOXO1,LAMB2,RORB,ACOT11,SH3GL1,MAP3K5,TENM3,GYG1,MSMO1,CEBPA,HLA-A,PLAGL2,SEPTIN4,PACSIN3,PTGS2,GLRB,PLCG1,TFR2,HRAS,TBC1D22A,PCDHA8,ERC1,DCAF5,KCNH1,IPO11,JPH2,CYP4B1,MVK…	111
Cancer, Hematological Disease, Immunological Disease, Organismal Injury and Abnormalities	acute lymphoblastic leukemia	Acute lymphoblastic leukemia	0.000338					IRF1,PCDHA8,KRT8,LGALS1,CHRNA10,YKT6,KCNH1,ZMIZ1,MGMT,TP53I11,HOXC13,LCK,WLS,SCN3B,RIPK1,RORB,LAMB2,BCOR,GPR143,ACOT11,TTC14,MAP3K5,SESN2,PDGFRA,LEF1,SEMA3B,SLC1A2,PLEK2,BCL6,DNM2,PTPRG,PACSIN3,SNRPD3,COL2A1,GLRB,F3,TUBA4A,PDGFRL,STAT5B,BBS2,P4HA2,WAC,ADORA1,ATXN1	44
Cellular Movement	chemotaxis	Chemotaxis	0.00034		-0.564		-0.163	LGALS9,CORO1A,TNFRSF14,MMP9,PLAU,LGALS1,SOCS3,DPP4,FRS2,LCK,EDN1,SCN1B,NPY,MST1,MAP3K5,IGF2BP1,GPR132,PDGFRA,F7,NPTX1,LEF1,SEMA3B,ANGPTL2,SEMA3D,GPR183,CAV1,VTN,PROK2,PTGS2,SEMA3A,SERPINA1,GLRB,HRAS,ADORA1	34
Cardiovascular Disease, Organismal Injury and Abnormalities, Respiratory Disease	pulmonary vascular disease	Pulmonary vascular disease	0.000346	Decreased	-2		-2.038	FGF12,PDGFRA,CHRNA10,F7,TGFB2,CHRNB1,SEMA3D,AGTR2,CAV1,CACNA1C,EDN1,GABRA1,SCN1B,FOXO1	14
Renal and Urological System Development and Function	homeostasis	Homeostasis of urine	0.000346					SLC4A11,ETHE1,PTGS2,SLC23A1,SIGLEC15,BHMT,AGTR2	7
Neurological Disease, Organismal Injury and Abnormalities	childhood encephalopathy	Childhood encephalopathy	0.000362					FGF12,PACS2,SCN8A,SLC1A2,GRIN1,PNKP,AGTPBP1,PARS2,PTGS2,TUBA4A,GABRA1,SCN1B,UGDH,GLS	14
Cellular Movement, Hematological System Development and Function, Immune Cell Trafficking	cell movement	Cell movement of leukocytes	0.000371	Decreased	-2.759		-2.474	LGALS9,CORO1A,TNFRSF14,S1PR4,MMP9,KLF15,ALOX5AP,PLAU,LGALS1,SOCS3,SFRP1,SPINT2,DPP4,CAMK2N2,LCK,WLS,EDN1,FOXO1,RIPK1,NPY,MST1,TNFSF13B,MAP3K5,TACR1,GPR132,F7,CYP2J2,INS,ANGPTL2,FGL2,SAG,CEBPA,GPR183,BCL6,CAV1,VTN,HLA-A,PROK2,PTGS2,SEMA3A,SERPINA1,F3,FHL2,GLRB,PLCG1,STAT5B,HRAS,ADORA1	48
Amino Acid Metabolism, Molecular Transport, Small Molecule Biochemistry	transport	Transport of amino acids	0.000376		0.466		0.738	WARS2,SLC1A7,ABCC2,FH,SLC6A8,SLC1A1,EDN1,RHOC,SLC1A2,INS,HRAS,SLC6A17	12
Cellular Movement, Hematological System Development and Function, Immune Cell Trafficking, Inflammatory Response	cellular infiltration	Cellular infiltration by phagocytes	0.000381	Decreased	-2.627		-2.497	CORO1A,MAP3K5,S1PR4,ALOX5AP,PLAU,MMP9,TACR1,KLF15,LGALS1,SOCS3,F7,CYP2J2,SFRP1,SPINT2,DPP4,CAV1,PTGS2,WLS,SERPINA1,EDN1,HRAS,RIPK1	22
Cardiovascular System Development and Function, Ophthalmic Disease, Organismal Development, Organismal Injury and Abnormalities, Visual System Development and Function	neovascularization	Neovascularization of choroid	0.000383		-1.35		-1.267	CAV1,MMP9,PLAU,LGALS1,PTGS2,F3,RIPK1	7
Cancer, Cardiovascular Disease, Organismal Injury and Abnormalities	angiosarcoma	Angiosarcoma	0.000384					IRF1,PDGFRA,LLGL2,CDKN2C,LCK,FKBP10,PLCG1,TUBA4A,HRAS	9
Cell Signaling, Cellular Function and Maintenance, Molecular Transport, Vitamin and Mineral Metabolism	flux	Flux of Ca2+	0.000395		0.681		0.938	TRPV6,GPR132,LGALS1,F7,ERC1,TMEM178A,GRIN1,SLC25A27,GPR183,CAV1,SLC8A2,VTN,LCK,SERPINA1,CACNA1C,EDN1,F3,PLCG1,BACE1,NME2,NPY	21
Skeletal and Muscular System Development and Function	function	Function of muscle	0.000397		-0.261		-0.034	MYH7,TTPA,MAP3K5,PLAU,MMP9,KLF15,HSPB8,ANXA6,ANGPTL2,CAV1,HLA-A,RASSF1,PTGS2,EDN1,F3,STAT5B,TPM1,LIMS1,FOXO1,JPH1,ADORA1,CACNB3,NPY	23
Free Radical Scavenging	metabolism	Metabolism of reactive oxygen species	0.000412		1.229		1.387	PDYN,CLEC4E,PLAU,ATG16L1,SOCS3,GRIN1,PNKP,LCK,EDN1,FBP1,MEF2D,FOXO1,RIPK1,NPY,CYB5R1,INAVA,MAP3K5,SESN2,GPR132,F7,SAT1,INS,SLC25A27,GRK1,CAV1,PLAGL2,DNM2,PTGS2,SLC1A1,SERPINA1,PLCG1,PGAM2,HRAS,PRELID1	34
Cardiovascular Disease, Hematological Disease, Metabolic Disease, Organismal Injury and Abnormalities	hypercholesterolemia	Hypercholesterolemia	0.000413					DPP4,FABP1,PTGS2,F7,CACNA1C,GABRA1,CACNB2,INS,AGTR2	9
Cancer, Organismal Injury and Abnormalities, Reproductive System Disease	development	Development of genital tumor	0.000418					IRF1,SLC4A11,HSPA1L,NUP133,KMO,LYVE1,IFT52,TMEM53,LSS,SLC1A7,HOXC13,LCK,GABRA1,HAO1,GPR143,INAVA,MYH7,ABCC2,TACR1,STPG4,CDKN2C,F7,INS,HBE1,POU4F3,LLGL2,HNF1A,TUBA4A,HOXB13,PRPF31,MMP9,SPATA17,YKT6,RBBP7,SIRT4,GPR161,GUCY2F,CDH23,RORB,LAMB2,TRPV6,SH3GL1,MAP3K5,TENM3,HOXD12,WWTR1,MSMO1,SLC6A17,BAIAP2,PLAGL2,CTU2,PTGS2,GLRB,GFOD2,TFR2,ATP2B3,ECHDC2,ERC1,ZDHHC14,PRKG2,CYTH4,CABLES1,BRF2,CCDC90B,CLVS2…	225
Organ Morphology, Organismal Development, Organismal Injury and Abnormalities, Reproductive System Development and Function, Reproductive System Disease	abnormal morphology	Abnormal morphology of uterine gland	0.000418					CAV1,LCK,LEF1,CABLES1	4
Hematological System Development and Function, Organismal Functions	coagulation	Coagulation of plasma	0.000418					F9,F7,F3,SPINT2	4
Cancer, Hematological Disease, Immunological Disease, Organismal Injury and Abnormalities	MLL rearrangement positive acute leukemia	MLL rearrangement positive acute leukemia	0.000423					BCL6,PDGFRA,LGALS1,LCK,TUBA4A,HOXB13,ADORA1	7
Cancer, Organismal Injury and Abnormalities	extraadrenal retroperitoneal tumor	Extraadrenal retroperitoneal tumor	0.000424		-0.521		-0.523	KRT8,CHRNA10,LAMC1,SFRP1,MED16,STYXL1,KMO,WARS2,FOXN1,LSS,HOXC13,LCK,TMEM51,GABRA1,GPR143,MST1,TNFSF13B,SOX1,MYH7,RAD54L,TACR1,CDKN2C,F7,FOXN3,SLC1A2,RCC2,SOCS2,INS,HBE1,FABP1,SLC8A2,TSPAN1,DNM2,PTPRG,ERCC6L2,HDDC2,ACOT8,HNF1A,TUBA4A,STAT5B,HOXB13,LIMS1,EIF2B5,COLGALT2,MMP9,LGALS1,SOCS3,SPATA17,CLDN4,NUP93,GPR161,SLC25A43,MGMT,DSCAM,GUCY2F,SLC6A8,LZTS2,WLS,CDH23,MEF2D,FOXO1,RORB,LAMB2,UGDH,ACOT11…	161
Developmental Disorder, Neurological Disease, Organismal Injury and Abnormalities	syndromic mental retardation	Syndromic mental retardation	0.000424					OBSL1,SCN8A,ERC1,KCNH1,SLC1A2,ELOVL4,ZMIZ1,LSS,SLC1A7,GRIA3,SLC6A8,RAB3GAP1,SLC1A1,SERPINA1,CA8,HS6ST2,SCN4B,SCN1B,SCN3B	19
Cell Morphology, Cellular Assembly and Organization, Cellular Compromise	loss	Loss of filaments	0.000431					CAV1,SFRP1,RHOC,SEMA3D,SPAG6	5
Cancer, Immunological Disease, Organismal Injury and Abnormalities	neoplasia	Neoplasia of lymphoid organ	0.000432		-1.264		-1.283	TNFRSF14,PLAU,PDGFRA,CEBPA,GPR183,MGMT,BCL6,LCK,PTGS2,LZTS2,EDN1,TUBA4A,STAT5B,MEF2D,HRAS,NCAPH2,FOXC1	17
Cancer, Hematological Disease, Immunological Disease, Organismal Injury and Abnormalities	leukemia	Leukemia	0.000433		0.486		0.466	IRF1,KRT8,CORO1A,CHRNA10,AGTR2,HOXC13,LCK,GABRA1,GPR143,TNFSF13B,ABCC2,TACR1,STPG4,F7,SLC1A2,INS,HBE1,BCL6,DNM2,PTPRG,TUBA4A,NELFCD,STAT5B,HOXB13,MMP9,LGALS1,YKT6,SPRY4,SLC25A43,MGMT,DSCAM,TP53I11,SLC6A8,PRPF8,WLS,MAB21L3,FOXO1,LAMB2,RORB,ACOT11,SH3GL1,MAP3K5,TENM3,GYG1,MSMO1,CEBPA,HLA-A,PLAGL2,SEPTIN4,PACSIN3,GLRB,PLCG1,TFR2,HRAS,TBC1D22A,PCDHA8,ERC1,DCAF5,KCNH1,IPO11,JPH2,CYP4B1,MVK,RIPK1,BCOR,…	105
Renal and Urological System Development and Function	morphology	Morphology of urinary system	0.000433					GCNT4,PDGFRA,CDKN2C,KCNH1,CLDN4,LAMC1,TGFB2,INS,AGTR2,CRIM1,BCS1L,CAV1,CTU2,PROK2,PTGS2,NPHS1,LZTS2,EDN1,BCAM,FOXO1,FAN1,LAMB2,PCSK2	23
Cancer, Neurological Disease, Organismal Injury and Abnormalities	high grade astrocytoma	High grade astrocytoma	0.000433					METTL5,IRF1,SLC4A11,NUP133,KLF15,SLC23A1,IFT52,WARS2,LSS,SLC1A7,PRSS57,LCK,HAO1,INAVA,TNFSF13B,MYH7,CALML4,ABCC2,CDKN2C,LYSMD4,KBTBD12,HBE1,APEX2,BCL6,SLC8A2,PPCS,DNM2,HNF1A,TUBA4A,CACNB3,LPCAT4,MMP9,LGALS1,AK6,TMED1,SPATA17,RBBP7,GUCY2F,BCAM,CDH23,MEF2D,JPH1,RORB,LAMB2,TRPV6,SLC37A1,TENM3,GPR132,WWTR1,MSMO1,BAIAP2,CTU2,ZGPAT,DPH7,GFOD2,TFR2,MGRN1,ATP2B3,PLAU,NHP2,ERC1,PRKG2,IPO11,ZNF516,CYTH4,CA…	207
Cardiovascular Disease, Hematological Disease, Metabolic Disease, Organismal Injury and Abnormalities	hyperlipoproteinemia	Hyperlipoproteinemia	0.000435					DPP4,FABP1,PTGS2,F7,CACNA1C,GABRA1,CACNB2,INS,AGTR2,ATXN1	10
Lipid Metabolism, Molecular Transport, Small Molecule Biochemistry	concentration	Concentration of lipid	0.000436		-0.624		-0.549	HAX1,DKK3,KLF15,ALOX5AP,PLAU,PLA1A,ANXA6,SPRED2,AGTR2,LCK,EDN1,NR0B1,NPY,ABCC2,TACR1,PDGFRA,CDKN2C,F7,SLC1A2,INS,ELOVL4,FABP1,ESYT3,DNM2,SLC1A1,HNF1A,BBS2,PGAM2,TTPA,MMP9,SIRT4,MAG,NPHS1,FOXO1,ACOT11,GNB3,SAT1,UGT1A1,BHMT,CEBPA,CAV1,VTN,PLAGL2,PTGS2,SERPINA1,CPE,HRAS,ADORA1,GLS	49
Cellular Movement	homing	Homing of cells	0.000439		-0.219		0.197	LGALS9,CORO1A,TNFRSF14,MMP9,PLAU,LGALS1,SOCS3,DPP4,FRS2,LCK,EDN1,SCN1B,FOXO1,NPY,MST1,MAP3K5,IGF2BP1,GPR132,PDGFRA,F7,NPTX1,LEF1,SEMA3B,ANGPTL2,SEMA3D,GPR183,CAV1,VTN,PROK2,PTGS2,SEMA3A,SERPINA1,GLRB,HRAS,ADORA1	35
Metabolic Disease, Organismal Injury and Abnormalities, Renal and Urological Disease	albuminuria	Albuminuria	0.000443					DPP4,PTGS2,F7,CACNA1C,CACNB2,INS,AGTR2,LAMB2,NPY	9
Cancer, Organismal Injury and Abnormalities, Reproductive System Disease	uterine cancer	Uterine cancer	0.000447					IRF1,HSPA1L,NUP133,KMO,IFT52,TMEM53,LSS,HOXC13,LCK,GABRA1,HAO1,GPR143,INAVA,MYH7,ABCC2,TACR1,STPG4,INS,HBE1,POU4F3,LLGL2,HNF1A,TUBA4A,HOXB13,PRPF31,MMP9,SPATA17,YKT6,RBBP7,GPR161,GUCY2F,CDH23,LAMB2,TRPV6,MAP3K5,TENM3,HOXD12,WWTR1,MSMO1,SLC6A17,BAIAP2,CTU2,PTGS2,GLRB,GFOD2,ATP2B3,ECHDC2,ERC1,ZDHHC14,PRKG2,CYTH4,CABLES1,BRF2,CCDC90B,CLVS2,RXFP3,RIPK1,BCOR,NR0B1,OBSL1,FGF12,CPA2,PDGFRA,METTL16,MATN1…	198
Cancer, Hematological Disease, Organismal Injury and Abnormalities	myelodysplastic syndrome or leukemia	Myelodysplastic syndrome or leukemia	0.000461		0.486		0.459	IRF1,KRT8,CORO1A,CHRNA10,AGTR2,HOXC13,LCK,GABRA1,GPR143,TNFSF13B,ABCC2,TACR1,STPG4,F7,SLC1A2,INS,HBE1,BCL6,DNM2,PTPRG,TUBA4A,NELFCD,STAT5B,HOXB13,MMP9,LGALS1,YKT6,SPRY4,SLC25A43,MGMT,DSCAM,TP53I11,SLC6A8,PRPF8,WLS,MAB21L3,FOXO1,LAMB2,RORB,ACOT11,SH3GL1,MAP3K5,TENM3,GYG1,MSMO1,CEBPA,HLA-A,PLAGL2,SEPTIN4,PACSIN3,GLRB,PLCG1,TFR2,HRAS,TBC1D22A,PCDHA8,ERC1,DCAF5,KCNH1,IPO11,JPH2,CYP4B1,MVK,RIPK1,BCOR,…	108
Cardiovascular Disease, Organismal Injury and Abnormalities	right ventricular abnormality	Right ventricular abnormality	0.000464					CAV1,FGF12,MYH7,GNG5,PTGS2,SEMA3A,TGFB2,EDN1,FHL2,TPM1,CACNB2,FOXO1	12
Neurological Disease, Organismal Injury and Abnormalities	seizure disorder	Seizure disorder	0.00047	Decreased	-2.007		-2.234	EFHC1,HSPA1L,PDYN,AP1S1,MMP9,PACS2,SOCS3,GRIN1,PNKP,WARS2,PARS2,GABRA1,CDH23,SCN1B,BACE1,SCN3B,RORB,UGDH,NPY,SH3GL1,FGF12,ABCC2,OPLAH,SCN8A,WWTR1,SLC1A2,INS,OXR1,ELOVL4,BAIAP2,ALPL,PTGS2,SLC1A1,CACNA1C,SCN4B,SV2B,GLS	37
Auditory Disease, Auditory and Vestibular System Development and Function, Connective Tissue Development and Function, Connective Tissue Disorders, Organ Morphology, Organismal Development, Organismal Injury and Abnormalities, Skeletal and Muscular Disorders, Skeletal and Muscular System Development and Function, Tissue Development	abnormal morphology	Abnormal morphology of rosenthal canal	0.000471					POU4F3,TGFB2	2
Cell Cycle	G2/M phase transition	Arrest in G2/M phase transition of leukemia cell lines	0.000471					DPP4,CEBPA	2
Cellular Assembly and Organization	association	Association of actin filaments	0.000471					DNM2,TPM1	2
Cardiovascular Disease, Organismal Injury and Abnormalities	binding	Binding of blood clot	0.000471					VTN,F3	2
Cell-To-Cell Signaling and Interaction, Cellular Assembly and Organization, Cellular Movement, Nervous System Development and Function	chemorepulsion	Chemorepulsion of sympathetic neurites	0.000471					SEMA3B,SEMA3A	2
Embryonic Development	condensation	Condensation of prechondrogenic mesenchyme	0.000471					PTGS2,SOX9	2
Cell Morphology, Skeletal and Muscular System Development and Function	contraction	Contraction of vascular smooth muscle cells	0.000471					PTGS2,EDN1	2
Organismal Injury and Abnormalities	deposition	Deposition of fibrin clot	0.000471					PLAU,F3	2
Lipid Metabolism, Nucleic Acid Metabolism, Small Molecule Biochemistry	hydrolysis	Hydrolysis of palmitoyl-coenzyme A	0.000471					ACOT8,ACOT11	2
Hereditary Disorder, Ophthalmic Disease, Organismal Injury and Abnormalities	oguchi disease type 2	Oguchi disease type 2	0.000471					GRK1,SAG	2
Cardiovascular Disease, Hereditary Disorder, Organismal Injury and Abnormalities	short-QT syndrome 4	Short-QT syndrome 4	0.000471					CACNA1C,CACNB2	2
Respiratory Disease	respiratory distress	Respiratory distress	0.000471					CLEC4E,CHRNA10,LEF1,GYG1,MZT1,CHRNB1,HBE1,AGTR2,ARL4C,MED16,H2BC21,LCK,PTGS2,SERPINA1,F3,GABRA1,TALDO1,SCN1B	18
Neurological Disease, Organismal Injury and Abnormalities	syndromic encephalopathy	Syndromic encephalopathy	0.000474					CHRNA10,PACS2,ERC1,KCNH1,CHRNB1,GRIN1,ZMIZ1,PNKP,WARS2,SMU1,SLC1A7,LSS,AGTPBP1,GRIA3,PARS2,SLC6A8,GABRA1,SCN1B,SCN3B,UGDH,OBSL1,FGF12,FAM149B1,SCN8A,SLC1A2,OXR1,ELOVL4,KRIT1,RAB3GAP1,SLC1A1,SERPINA1,CA8,HS6ST2,SCN4B,BBS2,GLS	36
Cancer, Organismal Injury and Abnormalities, Respiratory Disease	non-small cell lung cancer	Non-small cell lung carcinoma	0.000475		-0.277		-0.429	IRF1,KRT8,DLX5,GRM2,NUP133,KLF15,LAMC1,SFRP1,ANXA6,TOX2,AGTPBP1,HOXC13,FRS2,PRSS57,LCK,TMEM51,GABRA1,HAO1,NPY,MYH7,RAD54L,ABCC2,CDKN2C,PTK6,HBE1,APEX2,BCL6,SERPINA9,TUBA4A,HOXB13,MMP9,YKT6,CLDN4,RHOC,MAG,NUP93,MGMT,DSCAM,GUCY2F,CDH23,ATMIN,MAP3K5,TENM3,FTMT,ABI2,UGT1A1,CEBPA,GATAD2B,HLA-A,PTGS2,PLCG1,ABHD3,SV2B,HRAS,ALDH1A3,PCDHA8,SAMD10,GLRX5,TMEM178A,PARS2,BRF2,CRYZ,RXFP3,RIPK1,BCOR,MPEG1,METAP…	115
Cell Cycle	G1 phase	G1 phase	0.000476		0.22		0.292	DKK3,CHEK2,LGALS1,PRKG2,PPP6C,NRG2,CABLES1,PRPF8,EDN1,FOXO1,MAP3K5,IGF2BP1,GPR132,CDKN2C,FH,PDGFRA,LEF1,HOXD12,INS,CEBPA,PLAGL2,RASSF1,LLGL2,SOX9,RPA3,HNF1A,TAF10,HOXB13,HRAS	29
Cell Death and Survival	cell viability	Cell viability	0.000485		-0.083		0.443	EXOC2,PLAU,PACS2,UFM1,SFRP1,PNKP,LSS,AGTPBP1,MVK,LCK,EDN1,BCKDK,RIPK1,FAN1,NPY,TNFSF13B,RAD54L,PDGFRA,CDKN2C,F7,LEF1,HSPB8,LSM8,SEMA6A,TGFB2,SLC1A2,SOCS2,INS,APEX2,BCL6,RASSF1,DNM2,PTPRG,SOX9,HNF1A,STAT5B,LIMS1,DPH1,CACNB3,MMP9,CHEK2,SOCS3,GLRX2,CLDN4,PPP6C,NUP93,DAZ2,MGMT,DPP4,SLC6A8,PRPF8,NPHS1,LGALS3BP,ATG4B,ATMIN,FOXO1,SNRPG,TRPV6,MAP3K5,SESN2,IGF2BP1,EPHB4,FH,PKLR,LEPROT,SAT1,MINPP1,CAV1,HLA…	79
Cardiovascular System Development and Function, Organismal Development, Visual System Development and Function	neovascularization	Neovascularization of eye	0.000493		-0.619		-0.482	CAV1,PLAU,MMP9,LGALS1,SOCS3,PTGS2,SEMA3A,SFRP1,F3,RIPK1	10
Neurological Disease, Skeletal and Muscular Disorders	neuromuscular disease	Neuromuscular disease	0.0005					GRM2,AP1S1,DKK3,SLC1A7,NDUFA8,MVK,GABRA1,SCN3B,NPY,TTC14,FGF12,MYH7,RAD54L,TACR1,FOXN3,SCN8A,SLC1A2,COX20,OXR1,CRIM1,ELOVL4,BCL6,SLC1A1,SOX9,SCN4B,PGAM2,SLC18A3,CACNB3,COLGALT2,CHRNB1,GRIN1,MYT1L,ENO2,MEF2D,LGALS3BP,SCN1B,ACOT11,FAM3C,VAMP1,MAP3K5,GHITM,GPR132,EPHB4,WWTR1,SAT1,SAG,BAIAP2,GRK1,PTGS2,SERPINA1,CACNA1C,F3,GLRB,HRAS,ADORA1,ATXN1	56
Organismal Development	growth	Growth of organism	0.000509		1.608		1.906	KRT8,S1PR4,TTPA,MMP9,LGALS1,SOCS3,PRKG2,NRG2,GRIN1,SPINT2,PNKP,FRS2,LZTS2,WLS,EDN1,SCN1B,FOXO1,LAMB2,PCSK2,IGF2BP1,PDGFRA,PTK6,CDKN2C,DAO,WWTR1,SLC1A2,SOCS2,INS,ETNK2,BHMT,AGO4,BCS1L,ZIC1,GNG5,HLA-A,LLGL2,PTGS2,SOX9,HNF1A,F3,PLCG1,TAF10,STAT5B,HOXB13,LIMS1,HRAS,ADORA1	47
Gene Expression	transcription	Transcription of RNA	0.000518		0.685		0.923	IRF1,DLX5,HAX1,DKK3,NFYC,KLF15,CELA2A,SFRP1,ZNF516,TOX2,JPH2,AGTR2,MED16,FOXN1,H2AZ1,HOXC13,BRF2,LCK,EDN1,MED10,RIPK1,BCOR,NR0B1,SOX1,Skor1,VAX2,CDKN2C,LEF1,FOXN3,SOCS2,SBNO2,INS,THAP3,HBE1,BCL6,ZIC1,POU4F3,BLOC1S2,SOX9,HNF1A,STAT5B,NELFCD,HOXB13,LIMS1,KLF11,EIF2B5,LBH,NME2,LGALS9,CHEK2,LGALS1,SOCS3,RHOC,RBBP7,GRIN1,ZMIZ1,MYT1L,POLR2B,ZP3,RGMB,FBP1,ZNF704,MEF2D,ATMIN,FOXO1,RORB,FOXC1,POLR1E,MAP3K…	86
Cardiovascular Disease, Organismal Injury and Abnormalities	damage	Damage of heart	0.000521		-0.782		-0.905	CAV1,MYH7,MAP3K5,CAMK2N2,PLAU,MMP9,CACNA1C,ADORA1	8
Cellular Development, Embryonic Development, Organismal Development, Tissue Development	differentiation	Differentiation of embryonic tissue	0.000523		1.643		1.857	SLC4A11,MAP3K5,S1PR4,MMP9,PDGFRA,EPHB4,SOCS3,TGFB2,WWTR1,CEBPA,MYT1L,CAV1,VTN,SOX9,EDN1,LIMS1,HRAS,FOXO1,BCOR,FOXC1	20
Digestive System Development and Function	ingestion	Ingestion by rodents	0.000524		-0.111		-0.206	SOCS3,SYT4,INS,GRIN1,AGTR2,DPP4,CAV1,FABP1,SEMA3A,CPE,HRAS,ASL,FOXO1,ALKBH7,ACOT11,NPY	16
Cardiovascular Disease, Organismal Injury and Abnormalities, Skeletal and Muscular Disorders	hypertrophic cardiomyopathy	Hypertrophic cardiomyopathy	0.000525					IRF1,MYH7,MMP9,CACNB2,JPH2,ETHE1,MTHFD1L,FKBP10,CACNA1C,FHL2,GABRA1,TPM1,HRAS	13
Cardiovascular Disease, Organismal Injury and Abnormalities	repetitive paroxysmal supraventricular tachycardia	Repetitive paroxysmal supraventricular tachycardia	0.000526					CACNA1C,CACNB2,CACNB3	3
Cellular Movement	cellular infiltration	Cellular infiltration by myeloid cells	0.000528	Decreased	-2.756		-2.637	CORO1A,CLEC4E,MAP3K5,S1PR4,MMP9,KLF15,ALOX5AP,PLAU,TACR1,LGALS1,SOCS3,F7,CYP2J2,SFRP1,SPINT2,DPP4,CAV1,PTGS2,WLS,SERPINA1,EDN1,HRAS,RIPK1	23
Tissue Development	development	Development of epithelial tissue	0.000528		-1.001		-0.807	KRT8,DLX5,MMP9,PLAU,LGALS1,LAMC1,NRG2,AGTR2,SPRY4,FRS2,EDN1,VASH2,FOXO1,GPR143,NR0B1,MST1,EPHB4,SEMA6A,TGFB2,WWTR1,KRIT1,CAV1,VTN,CRYGS,PROK2,PTGS2,SEMA3A,SOX9,F3,PLCG1,ECT2,HOXB13,HRAS	33
Cancer, Organismal Injury and Abnormalities, Reproductive System Disease	uterine tumor	Uterine tumor	0.00053					IRF1,HSPA1L,NUP133,KMO,LYVE1,IFT52,TMEM53,LSS,HOXC13,LCK,GABRA1,HAO1,GPR143,INAVA,MYH7,ABCC2,TACR1,STPG4,INS,HBE1,POU4F3,LLGL2,HNF1A,TUBA4A,HOXB13,PRPF31,MMP9,SPATA17,YKT6,RBBP7,GPR161,GUCY2F,CDH23,RORB,LAMB2,TRPV6,MAP3K5,TENM3,HOXD12,WWTR1,MSMO1,SLC6A17,BAIAP2,CTU2,PTGS2,GLRB,GFOD2,ATP2B3,ECHDC2,ERC1,ZDHHC14,PRKG2,CYTH4,CABLES1,BRF2,CCDC90B,CLVS2,RXFP3,RIPK1,BCOR,NR0B1,OBSL1,FGF12,CPA2,PDGFRA,ME…	202
Lipid Metabolism, Small Molecule Biochemistry	synthesis	Synthesis of lipid	0.000552		0.146		0.465	LPCAT4,PEX7,S1PR4,DKK3,MMP9,NFYC,ALOX5AP,PLAU,SOCS3,PRKG2,ST8SIA5,SIRT4,AGTR2,DPP4,LSS,MVK,ALDH3B1,EDN1,FOXO1,NR0B1,CRLS1,MAP3K5,TACR1,PKLR,INS,MSMO1,ETNK2,BHMT,CEBPA,ELOVL4,OLAH,CAV1,FABP1,VTN,PPCS,PTGS2,SEMA3A,SLC1A1,SERPINA1,ACOT8,HNF1A,PLCG1,ABHD3,KDSR,STAT5B,KLF11,ALDH1A3	47
Embryonic Development, Nervous System Development and Function, Ophthalmic Disease, Organ Development, Organ Morphology, Organismal Development, Organismal Injury and Abnormalities, Tissue Development, Visual System Development and Function	abnormal morphology	Abnormal morphology of retina	0.00056					TTPA,VAX2,LAMC1,TGFB2,SAG,ELOVL4,GRK1,DSCAM,GUCY2F,SV2B,BBS2,MEF2D,LAMB2,PRPF31,GPR143	15
Cardiovascular Disease, Organismal Injury and Abnormalities	arteriosclerosis	Arteriosclerosis	0.00056		0.548		0.607	TTPA,MMP9,ALOX5AP,PLAU,SOCS3,CACNB2,GRIN1,EDN1,TDRKH,GABRA1,FOXO1,PCSK2,F7,WWTR1,ABI2,INS,SNRPD2,F9,CAV1,MTHFD1L,DNM2,PTGS2,CACNA1C,HNF1A,COL2A1,F3,PLCG1,TUBA4A,ADORA1	29
Cellular Movement	migration	Migration of hepatoma cell lines	0.000562		0.083		0.199	LYVE1,KRT8,CAV1,IGF2BP1,SOCS3,CYP2J2,LZTS2,KCNH1,HNF1A,FHL2,RHOC	11
Cancer, Endocrine System Disorders, Organismal Injury and Abnormalities	follicular thyroid cancer	Follicular thyroid carcinoma	0.000564					MMP9,EPHB4,PDGFRA,PTK6,PTGS2,LCK,HRAS,MINPP1	8
Neurological Disease, Organismal Injury and Abnormalities	headache	Headache	0.000567					F9,TACR1,PTGS2,CACNA1C,SNRPD3,GABRA1,SCN4B,CACNB2,SCN1B,SCN3B,ADORA1,CACNB3	12
Cellular Movement	cellular infiltration	Cellular infiltration by blood cells	0.000574	Decreased	-2.849		-2.779	CORO1A,CLEC4E,S1PR4,MMP9,KLF15,ALOX5AP,PLAU,LGALS1,SOCS3,SFRP1,SPINT2,DPP4,WLS,EDN1,RIPK1,MAP3K5,GPR132,TACR1,F7,CYP2J2,FGL2,CEBPA,CAV1,HLA-A,PTGS2,SERPINA1,F3,STAT5B,HRAS	29
Developmental Disorder, Organismal Injury and Abnormalities	syndromic developmental disorder with congenital malformation	Syndromic developmental disorder with congenital malformation	0.000576					SCN8A,ERC1,KCNH1,SLC1A2,SLC1A7,RAB3GAP1,SLC1A1,SERPINA1,SCN4B,SCN1B,WAC,SCN3B,DPH1	13
Amino Acid Metabolism, Molecular Transport, Small Molecule Biochemistry	concentration	Concentration of L-glutamic acid	0.000577		0.152		0.227	BCS1L,SLC1A7,SLC1A1,SLC1A2,ATXN1,GLS	6
Organismal Injury and Abnormalities, Renal and Urological Disease	failure	Failure of kidney	0.000579		-0.52		-0.678	CLEC4E,MMP9,CHRNA10,LAMC1,WWTR1,CHRNB1,CACNB2,AGTR2,F9,FABP1,PTGS2,NPHS1,CACNA1C,EDN1,GABRA1,SCN1B,ADORA1,MST1	18
Cardiovascular Disease	disorder of blood pressure	Disorder of blood pressure	0.000581	Decreased	-2.398		-2.464	PDYN,ATP2B3,MMP9,KLF15,LGALS1,CHRNA10,KCNH1,CHRNB1,ZNF516,CACNB2,GRIN1,AGTR2,EDN1,GABRA1,SCN1B,FOXO1,ATMIN,FOXC1,NPY,FGF12,TNFSF13B,CALML4,OLFML2B,GNB3,EPHB4,PDGFRA,F7,CYP2J2,INS,ANGPTL2,MSMO1,PRRG1,SEC24D,ALPL,CAV1,FABP1,TMED5,SEPTIN4,PTGS2,CACNA1C,F3,PLCG1,SCN4B,CACNB3	44
Cellular Movement, Immune Cell Trafficking	migration	Leukocyte migration	0.000582	Decreased	-2.763		-2.451	CORO1A,KLF15,ALOX5AP,PLAU,SFRP1,LCK,EDN1,HAO1,RIPK1,NPY,MST1,TNFSF13B,TACR1,F7,CYP2J2,INS,ANGPTL2,FGL2,BCL6,ESAM,STAT5B,LGALS9,CLEC4E,TNFRSF14,S1PR4,MMP9,ATG16L1,LGALS1,SOCS3,MAG,SPINT2,DPP4,ZP3,CAMK2N2,WLS,FOXO1,MAP3K5,GPR132,SAG,CEBPA,GPR183,CAV1,VTN,HLA-A,PROK2,PTGS2,SEMA3A,SERPINA1,F3,FHL2,GLRB,PLCG1,HRAS,ADORA1	54
Gastrointestinal Disease, Inflammatory Disease, Inflammatory Response, Organismal Injury and Abnormalities	appendicitis	Appendicitis	0.000587					CHRNA10,PTGS2,GABRA1,CHRNB1,SCN1B	5
Organismal Survival	sudden death	Sudden death	0.000587					MYH7,CACNA1C,SCN4B,HRAS,SCN3B	5
Cellular Assembly and Organization, Cellular Function and Maintenance	organization	Organization of cytoplasm	0.000591		0.492		0.86	EXOC2,EFHC1,CORO1A,DLX5,DKK3,PLAU,ERC1,KCNH1,LAMC1,SFRP1,AGTR2,IFT52,AGTPBP1,LCK,EDN1,MOB2,BACE1,NR0B1,NPY,ESPN,OBSL1,FGF12,PDGFRA,VAX2,F7,SEMA6A,TGFB2,INS,SEMA3D,BCL6,RASSF1,DNM2,POU4F3,STMN2,SOX9,TUBA4A,SCN4B,BBS2,SLC18A3,PEX7,MMP9,ATG16L1,RHOC,SIRT4,MAG,GRIN1,DSCAM,RGMB,NPHS1,SIGLEC15,TPM1,SCN1B,SPAG6,LAMB2,GHITM,FAM149B1,SESN2,IGF2BP1,SEMA3B,WWTR1,ABI2,CEBPA,PLEK2,BAIAP2,BCS1L,CAV1,VTN,FGD3,S…	80
Auditory and Vestibular System Development and Function, Embryonic Development, Organ Development, Organismal Development, Tissue Development	development	Development of ear	0.000602					DLX5,CHRNA10,TGFB2,CEBPA,HLA-A,POU4F3,FRS2,SOX9,EDN1,COL2A1,CDH23,ALDH1A3,SPAG6	13
Cardiovascular Disease, Organismal Injury and Abnormalities	abnormality	Abnormality of heart ventricle	0.000609	Decreased	-2.449		-2.507	MMP9,KLF15,PLAU,CACNB2,JPH2,AGTR2,DPP4,EDN1,GABRA1,CTSA,TPM1,MEF2D,FOXO1,FGF12,MYH7,HSPB8,TGFB2,F9,BCL6,CAV1,GNG5,RASSF1,PTGS2,SEMA3A,SOX9,CACNA1C,FHL2	27
Cardiovascular Disease, Hereditary Disorder, Organismal Injury and Abnormalities	inherited arrhythmia syndrome	Inherited arrhythmia syndrome	0.00061					MYH7,CACNA1C,LAMC1,SCN4B,TPM1,CACNB2,SCN1B,SCN3B	8
Endocrine System Disorders, Gastrointestinal Disease, Metabolic Disease, Organismal Injury and Abnormalities	diabetic complication	Diabetic complication	0.000611					DKK3,MMP9,ERC1,CACNB2,GRIN1,AGTR2,DPP4,NPHS1,FBP1,PPP1R3B,SCN1B,FOXC1,NPY,MAP3K5,VAX2,PKLR,PDGFRA,LEF1,SCN8A,INS,BHMT,CRIM1,FABP1,MTHFD1L,PTGS2,CACNA1C,COL2A1,F3,NELFCD,ADORA1	30
Organismal Injury and Abnormalities	bleeding	Bleeding of tissue	0.000617		-0.388		-0.687	F9,ALPL,KRT8,F7,F3,SLC23A1,SPRED2	7
Cellular Movement	invasion	Invasion of breast cancer cell lines	0.000631		-0.776		-0.546	KRT8,PLAU,MMP9,EPHB4,F7,ERC1,TGFB2,WWTR1,RHOC,INS,CAV1,VTN,RASSF1,LCK,PTGS2,SERPINA1,SOX9,EDN1,FHL2,COL2A1,PLCG1,FOXC1,UGDH,MST1	24
Cell Signaling, Molecular Transport, Vitamin and Mineral Metabolism	quantity	Quantity of Ca2+	0.000633		0.6		0.887	ATP2B3,HAX1,PLAU,LGALS1,LAMC1,ANXA6,MAG,GRIN1,JPH2,SPINT2,ZP3,LCK,EDN1,NPY,TACR1,INS,ENTPD2,CAV1,PROK2,PTGS2,CACNA1C,HNF1A,PLCG1,HRAS,ADORA1	25
Free Radical Scavenging	synthesis	Synthesis of reactive oxygen species	0.000636		1.337		1.486	PDYN,CLEC4E,PLAU,ATG16L1,SOCS3,GRIN1,PNKP,LCK,EDN1,FBP1,MEF2D,FOXO1,RIPK1,NPY,CYB5R1,INAVA,MAP3K5,GPR132,F7,SAT1,INS,SLC25A27,GRK1,CAV1,PLAGL2,DNM2,PTGS2,SERPINA1,PLCG1,PGAM2,HRAS,PRELID1	32
Cancer, Organismal Injury and Abnormalities	malignant neoplasm of retroperitoneum	Malignant neoplasm of retroperitoneum	0.000655		-0.686		-0.694	KRT8,CHRNA10,LAMC1,SFRP1,MED16,STYXL1,KMO,WARS2,FOXN1,LSS,HOXC13,LCK,TMEM51,GABRA1,GPR143,MST1,TNFSF13B,SOX1,MYH7,RAD54L,TACR1,CDKN2C,FOXN3,SLC1A2,RCC2,INS,HBE1,FABP1,SLC8A2,TSPAN1,DNM2,PTPRG,ERCC6L2,HDDC2,ACOT8,HNF1A,TUBA4A,HOXB13,LIMS1,COLGALT2,MMP9,LGALS1,SOCS3,SPATA17,CLDN4,NUP93,GPR161,SLC25A43,MGMT,DSCAM,GUCY2F,SLC6A8,CDH23,MEF2D,FOXO1,LAMB2,RORB,UGDH,ACOT11,CENPN,IGF2BP1,TENM3,FTMT,GALNT6,…	147
Neurological Disease	neurodegeneration	Neurodegeneration	0.000662		-0.155		-0.449	Cmah,PDYN,SH3GL1,LANCL1,TTPA,DAO,LAMC1,TGFB2,COASY,SLC1A2,MAG,OXR1,GRIN1,CAV1,AGTPBP1,POU4F3,PTGS2,SLC1A1,C19orf12,BACE1,ADORA1,ATXN1	22
Organismal Injury and Abnormalities, Tissue Morphology	size	Size of lesion	0.000663					IRF1,KRT8,MMP9,CHEK2,LGALS1,SOCS3,MGMT,FOXO1,RIPK1,ALKBH7,MAP3K5,SESN2,CYP2J2,TGFB2,WWTR1,INS,CEBPA,ARL4C,KRIT1,CAV1,HLA-A,RASSF1,PTGS2,COL2A1,PLCG1,HRAS	26
Cell-To-Cell Signaling and Interaction, Nervous System Development and Function	synaptic transmission	Synaptic transmission of cerebral cortex cells	0.000675		1.387		1.52	SH3GL1,GRIA3,PLAU,ERC1,GRIN1,ADORA1,ATXN1	7
Neurological Disease, Organismal Injury and Abnormalities	cerebral disorder	Cerebral disorder	0.000676		-0.472		-0.637	IRF1,SLC4A11,EFHC1,KRT8,AP1S1,KLF15,LAMC1,SFRP1,AGTR2,FOXN1,SLC1A7,AGTPBP1,TMEM51,GABRA1,INAVA,MYH7,RAD54L,F7,CDH15,SLC1A2,INS,APEX2,SLC8A2,MTHFD1L,LLGL2,BLOC1S2,ACOT8,TUBA4A,STAT5B,ATPAF2,CACNB3,PRPF31,LPCAT4,MMP9,CACNB2,SLC6A8,PRPF8,LZTS2,CDH23,ATMIN,FOXO1,LAMB2,TRPV6,SH3GL1,TMEM41A,WWTR1,ABI2,CEBPA,SLC6A17,VTN,GATAD2B,PACSIN3,PTGS2,ARHGAP4,GFOD2,PLCG1,TFR2,PCDHA8,LANCL1,PLAU,PLA1A,RGP1,ZDHHC14…	132
Digestive System Development and Function, Organ Morphology, Organismal Development	morphology	Morphology of intestinal villus	0.00068					IGF2BP1,PTK6,SOX9,TGFB2,CLDN15	5
Psychological Disorders	major affective disorder	Major affective disorder	0.000682					PDYN,TACR1,CHRNA10,DAO,SCN8A,ANXA6,SLC1A2,CHRNB1,INS,CACNB2,GRIN1,AGTR2,BCL6,SLC1A7,GRIA3,PTGS2,SLC1A1,MRPS33,CACNA1C,GABRA1,SCN4B,SCN1B,SCN3B,ATXN1	24
Cell Morphology, Organ Morphology, Skeletal and Muscular System Development and Function, Tissue Morphology	morphology	Morphology of muscle cells	0.000683					TTPA,PLAU,MMP9,KLF15,JPH2,AGTR2,H2AZ1,EDN1,CTSA,FOXO1,JPH1,NR0B1,MAP3K5,HSPB8,TRIM8,CAV1,DNM2,RASSF1,PTGS2,FHL2,LIMS1,HRAS,EIF2B5,ADORA1,CACNB3	25
Cancer, Organismal Injury and Abnormalities, Skeletal and Muscular Disorders	muscle tumor	Muscle tumor	0.000685					SAMD10,MMP9,ALOX5AP,SOCS3,ZDHHC14,SFRP1,RHOC,NRG2,MED16,PNKP,EFCAB2,LYVE1,MGMT,SLC25A47,PRPF8,LCK,NPHS1,EDN1,FOXO1,RIPK1,RORB,LAMB2,BCOR,NR0B1,MAP3K5,FH,PDGFRA,ABI2,CRIM1,FGD3,PTGS2,SERPINA1,HNF1A,COL2A1,TUBA4A,SLC18A3,HRAS,KLF11,WAC,ATXN1	40
Cancer, Organismal Injury and Abnormalities, Reproductive System Disease	male genital neoplasm	Male genital neoplasm	0.000696		1.114		1.12	IRF1,EXOC2,SLC4A11,KRT8,GRM2,NUP133,NFYC,CHRNA10,ANXA6,CELA2A,SFRP1,SYT4,SLC23A1,SPRED2,LYVE1,TMEM53,LSS,FRS2,HAO1,BCKDK,HIGD2A,HS3ST4,MST1,INAVA,TNFSF13B,MYH7,OLFML2B,CDKN2C,FOXN3,SLC1A2,RCC2,INS,HBE1,MRPL19,LLGL2,ACOT8,HNF1A,TUBA4A,STAT5B,HOXB13,FBXL16,CACNB3,DPH1,MMP9,LGALS1,SOCS3,RHOC,MAG,SPINT2,EFCAB2,MGMT,DSCAM,ARVCF,SLC15A1,PRPF8,LZTS2,CDH23,RORB,ATMIN,LAMB2,UGDH,FOXC1,DMC1,IGF2BP1,TENM3,U…	161
Developmental Disorder, Neurological Disease	neurodevelopmental disorder	Neurodevelopmental disorder	0.000703					PLAU,PACS2,KCNH1,GRIN1,ZMIZ1,PNKP,WARS2,MYT1L,AGTPBP1,GRIA3,DSCAM,PARS2,SLC6A8,GABRA1,SCN1B,ASL,FOXC1,UGDH,FGF12,SCN8A,SEMA3B,TGFB2,SLC1A2,SEMA3D,HS6ST2,HRAS,GLS	27
Embryonic Development, Nervous System Development and Function, Organ Development, Organ Morphology, Organismal Development, Tissue Development, Visual System Development and Function	morphology	Morphology of retina	0.000706					TTPA,VAX2,LAMC1,TGFB2,SAG,ELOVL4,GRK1,DSCAM,GUCY2F,LCK,SV2B,BBS2,MEF2D,LAMB2,PRPF31,GPR143	16
Cancer, Gastrointestinal Disease, Organismal Injury and Abnormalities	colorectal neoplasia	Colorectal tumor	0.000707		0.927		0.904	METTL5,HSPA1L,SYT4,SLC23A1,TOX2,IFT52,TMEM53,SLC1A7,FRS2,LCK,HAO1,GPR143,MYH7,TACR1,CDKN2C,F7,FOXN3,KBTBD12,INS,HBE1,BCL6,FABP1,SLC8A2,POU4F3,LLGL2,CRYGB,HDDC2,HNF1A,TUBA4A,CACNB3,MMP9,SPATA17,SIRT4,GPR161,SPRY4,BCAM,CDH23,MEF2D,JPH1,RORB,LAMB2,TRPV6,CYB5R1,MAP3K5,TENM3,GPR132,HOXD12,UCMA,CACNG2,PLAGL2,CTU2,PACSIN3,PTGS2,GFOD2,ALDH1A3,ATP2B3,PLAU,PACS2,ZDHHC14,PRKG2,IPO11,HMBS,ZNF516,CYTH4,CLVS2,…	226
Hereditary Disorder, Neurological Disease, Organismal Injury and Abnormalities	autosomal dominant epilepsy	Autosomal dominant epilepsy	0.00071					EFHC1,FGF12,PACS2,SCN8A,SLC1A2,GABRA1,SCN1B,RORB	8
Cancer, Neurological Disease, Organismal Injury and Abnormalities	grade II astrocytoma	Grade II astrocytoma	0.00071					KRT8,HLA-A,PTGS2,PRKG2,TUBA4A,ECT2,SV2B,SEMA3D	8
Cellular Movement, Hematological System Development and Function, Immune Cell Trafficking, Inflammatory Response	cell movement	Cell movement of phagocytes	0.000715	Decreased	-2.576		-2.281	LGALS9,CORO1A,S1PR4,MMP9,KLF15,ALOX5AP,PLAU,LGALS1,SOCS3,SFRP1,SPINT2,DPP4,CAMK2N2,WLS,EDN1,RIPK1,NPY,MST1,MAP3K5,TACR1,F7,CYP2J2,ANGPTL2,SAG,GPR183,BCL6,CAV1,VTN,PROK2,PTGS2,SEMA3A,SERPINA1,FHL2,GLRB,HRAS,ADORA1	36
Cellular Movement	cell movement	Cell movement of breast cancer cell lines	0.000718	Decreased	-2.128		-1.892	KRT8,HAX1,PLAU,MMP9,ERC1,RHOC,GPR161,DPP4,LCK,GALNT4,FOXC1,F7,CYP2J2,WWTR1,INS,PRSS27,CAV1,VTN,DNM2,SEMA3A,SERPINA1,PLCG1,HRAS,FBXL16,NME2	25
Organ Morphology, Organismal Development, Renal and Urological System Development and Function	morphology	Morphology of kidney	0.000719					GCNT4,CDKN2C,KCNH1,LAMC1,TGFB2,INS,AGTR2,CRIM1,BCS1L,CAV1,CTU2,PROK2,PTGS2,NPHS1,LZTS2,EDN1,BCAM,FOXO1,FAN1,LAMB2,PCSK2	21
Cellular Development, Digestive System Development and Function, Hepatic System Development and Function	differentiation	Differentiation of liver	0.00072					FH,SOCS3,HNF1A,TAF10,HRAS,CEBPA	6
Cancer, Organismal Injury and Abnormalities	cancer	Cancer of cells	0.000723		0.325		0.403	IRF1,HSPA1L,KLF15,CHRNA10,ANXA6,SLC23A1,TOX2,KMO,HOXC13,FRS2,PRSS57,LCK,GABRA1,HAO1,GPR143,TNFSF13B,MYH7,CDKN2C,F7,SLC1A2,HBE1,APEX2,BCL6,SLC8A2,POU4F3,DNM2,LLGL2,HNF1A,TUBA4A,HOXB13,MMP9,LGALS1,SPATA17,YKT6,RHOC,GPR161,CDH23,JPH1,RORB,LAMB2,FOXC1,TRPV6,MAP3K5,TENM3,GPR132,WWTR1,MSMO1,CACNG2,CTU2,PACSIN3,PTGS2,GLRB,TFR2,ATP2B3,HAX1,PLAU,ERC1,ZDHHC14,ZNF516,CYTH4,EDN1,UBXN8,MOB2,RXFP3,RIPK1,BCOR,S…	216
Cellular Movement	cellular infiltration	Cellular infiltration	0.000735	Decreased	-3.008		-2.928	CORO1A,CLEC4E,S1PR4,MMP9,KLF15,ALOX5AP,PLAU,LGALS1,SOCS3,SFRP1,SPINT2,DPP4,WLS,EDN1,RIPK1,MAP3K5,GPR132,TACR1,F7,CYP2J2,SOCS2,FGL2,CEBPA,CAV1,HLA-A,PTGS2,SERPINA1,COL2A1,F3,STAT5B,HRAS	31
Organismal Injury and Abnormalities, Renal and Urological Disease	renal impairment	Renal impairment	0.000737		-0.52		-0.674	CLEC4E,MMP9,CHRNA10,LAMC1,WWTR1,CHRNB1,CACNB2,AGTR2,F9,DPP4,FABP1,PTGS2,NPHS1,CACNA1C,EDN1,GABRA1,SCN1B,ADORA1,MST1	19
Digestive System Development and Function	ingestion	Ingestion by mice	0.000738		0		-0.091	SOCS3,SYT4,GRIN1,AGTR2,DPP4,CAV1,FABP1,SEMA3A,CPE,HRAS,ASL,FOXO1,ALKBH7,ACOT11,NPY	15
Neurological Disease, Organismal Injury and Abnormalities, Psychological Disorders	leukodystrophy	Leukodystrophy	0.000738					CAV1,PEX7,PTGS2,LSM7,UFM1,CDH23,EIF2B5	7
Cancer, Gastrointestinal Disease, Organismal Injury and Abnormalities	colon tumor	Colon tumor	0.000743		1.432		1.402	METTL5,HSPA1L,SYT4,SLC23A1,IFT52,TMEM53,SLC1A7,FRS2,LCK,HAO1,GPR143,MYH7,TACR1,F7,FOXN3,KBTBD12,INS,HBE1,BCL6,FABP1,SLC8A2,POU4F3,LLGL2,CRYGB,HDDC2,HNF1A,TUBA4A,CACNB3,MMP9,SPATA17,SIRT4,GPR161,SPRY4,BCAM,CDH23,MEF2D,JPH1,RORB,LAMB2,TRPV6,CYB5R1,MAP3K5,TENM3,GPR132,HOXD12,UCMA,CACNG2,PLAGL2,CTU2,PACSIN3,PTGS2,GFOD2,ALDH1A3,ATP2B3,PLAU,PACS2,ZDHHC14,IPO11,HMBS,ZNF516,CYTH4,CLVS2,RXFP3,BCOR,NR0B1,O…	201
Nucleic Acid Metabolism, Small Molecule Biochemistry	metabolism	Metabolism of nucleoside triphosphate	0.000756		0.737		0.93	MYH7,CHEK2,SOCS3,PKLR,SLC1A2,INS,SLC25A27,ENTPD2,CAV1,HNF1A,FBP1,MEF2D,NME2,ATXN1	14
Cell Signaling, Molecular Transport, Vitamin and Mineral Metabolism	transport	Transport of Ca2+	0.00076					TRPV6,CORO1A,CAV1,SLC8A2,CACNA1C,ANXA6,PHB2,PLCG1,CDH23,CACNB2,GRIN1,CACNB3	12
Digestive System Development and Function, Gastrointestinal Disease, Organ Morphology, Organismal Development, Organismal Injury and Abnormalities	abnormal morphology	Abnormal morphology of jejunum	0.000776					PTK6,BCAM,CLDN15	3
Cancer, Gastrointestinal Disease, Hepatic System Disease, Organismal Injury and Abnormalities	formation	Formation of hepatocellular adenoma	0.000776					RASSF1,BHMT,DPH1	3
Dermatological Diseases and Conditions, Neurological Disease, Organismal Injury and Abnormalities, Skeletal and Muscular Disorders	hyperalgesia	Hyperalgesia of paw	0.000776					PTGS2,NPTX1,GRIN1	3
Nucleic Acid Metabolism, Small Molecule Biochemistry	biosynthesis	Biosynthesis of nucleoside triphosphate	0.000796		1.127		1.308	CAV1,CHEK2,SOCS3,PKLR,HNF1A,FBP1,SLC1A2,MEF2D,INS,SLC25A27,NME2,ATXN1	12
Nucleic Acid Metabolism, Small Molecule Biochemistry	synthesis	Synthesis of purine nucleotide	0.000797		0.631		0.833	CHEK2,PKLR,SOCS3,COASY,SLC1A2,INS,SLC25A27,AGTR2,CAV1,PPCS,HNF1A,FBP1,MEF2D,NME2,ATXN1	15
Cancer, Gastrointestinal Disease, Organismal Injury and Abnormalities	upper gastrointestinal carcinoma	Upper gastrointestinal carcinoma	0.0008					METTL5,IRF1,SLC4A11,CORO1A,CHRNA10,SYT4,SLC23A1,KMO,WARS2,TMEM53,LSS,HOXC13,GABRA1,HAO1,INAVA,MYH7,FOXN3,KBTBD12,HBE1,APEX2,BCL6,SLC8A2,SUSD6,POU4F3,HNF1A,TUBA4A,CACNB3,MMP9,LGALS1,GPR161,SPRY4,BCAM,JPH1,LAMB2,TENM3,HOXD12,WWTR1,CACNG2,PLAGL2,CTU2,ZGPAT,PACSIN3,PTGS2,GLRB,GFOD2,ABHD3,ATP2B3,HAX1,PLAU,PACS2,ZDHHC14,PRKG2,IPO11,ZNF516,CYTH4,BRF2,CLVS2,UBXN8,RXFP3,ASL,RIPK1,BCOR,TTC14,FGF12,PDGFRA,M…	193
Developmental Disorder, Ophthalmic Disease, Organismal Injury and Abnormalities	microphthalmia	Microphthalmia	0.000812		0		-0.225	CRYBB2,SOX1,TENM3,VAX2,FRS2,ABI2,ALDH1A3,BCOR,CRIM1	9
Organismal Development, Tissue Development	development	Development of exocrine gland	0.000816		-1.358		-1.229	MMP9,CDKN2C,LEF1,SOCS2,CAV1,PTGS2,WLS,SOX9,PHB2,HS6ST2,STAT5B,HRAS,LBH,NR0B1,FOXC1,MST1	16
Amino Acid Metabolism	quantity	Quantity of L-amino acid	0.000822		-0.03		-0.017	BCS1L,SLC1A7,MTHFD1L,FH,SLC1A1,SLC1A2,ATXN1,GLS	8
Tissue Development	growth	Growth of nervous tissue	0.000824		1.539		1.845	DLX5,S1PR4,MMP9,LGALS1,SOCS3,MAG,CABLES1,SPINT2,LSS,DSCAM,FRS2,EDN1,HAO1,SCN1B,FOXO1,CABP5,NPY,TNFSF13B,MAP3K5,IGF2BP1,PTK6,NPTX1,SEMA6A,SLC1A2,SOCS2,SEMA3D,BAIAP2,ZIC1,CAV1,VTN,GNG5,STMN2,POU4F3,SEMA3A,CPE,SCN4B,LIMS1,HRAS,ATXN1	39
Neurological Disease	pediatric-onset neurological disease	Pediatric-onset neurological disease	0.000827					FGF12,PACS2,SCN8A,SLC1A2,GRIN1,PNKP,MGMT,AGTPBP1,PARS2,PTGS2,TUBA4A,GABRA1,SCN1B,UGDH,GLS	15
Cell Morphology, Nervous System Development and Function	innervation	Innervation	0.000835					DLX5,TENM3,VAX2,POU4F3,CHRNA10,NPTX1,SEMA3A,HOXB13,BACE1,CACNB3,GPR143,NPY	12
Cardiovascular Disease	hypertension	Hypertension	0.000867		-1.701		-1.762	PDYN,ATP2B3,MMP9,KLF15,LGALS1,CHRNA10,KCNH1,CHRNB1,ZNF516,CACNB2,AGTR2,EDN1,GABRA1,SCN1B,FOXO1,ATMIN,FOXC1,NPY,FGF12,TNFSF13B,CALML4,OLFML2B,GNB3,PDGFRA,F7,CYP2J2,INS,ANGPTL2,MSMO1,PRRG1,SEC24D,ALPL,CAV1,FABP1,TMED5,SEPTIN4,PTGS2,CACNA1C,F3,PLCG1,SCN4B,CACNB3	42
Cellular Assembly and Organization, Cellular Function and Maintenance	organization	Organization of cytoskeleton	0.00087		0.492		0.859	EXOC2,EFHC1,CORO1A,DLX5,DKK3,PLAU,ERC1,KCNH1,LAMC1,SFRP1,AGTR2,IFT52,AGTPBP1,LCK,EDN1,MOB2,BACE1,NR0B1,NPY,ESPN,OBSL1,FGF12,PDGFRA,VAX2,F7,SEMA6A,TGFB2,INS,SEMA3D,BCL6,RASSF1,DNM2,STMN2,POU4F3,SOX9,TUBA4A,SCN4B,BBS2,SLC18A3,MMP9,ATG16L1,RHOC,MAG,GRIN1,DSCAM,RGMB,NPHS1,SIGLEC15,TPM1,SCN1B,SPAG6,LAMB2,FAM149B1,IGF2BP1,SEMA3B,WWTR1,ABI2,PLEK2,BAIAP2,CAV1,VTN,FGD3,SEPTIN4,PTGS2,SEMA3A,Ang4,ARHGAP4,F3…	73
Cellular Movement, Hematological System Development and Function, Immune Cell Trafficking, Inflammatory Response	cell movement	Cell movement of macrophages	0.000878	Decreased	-2.561		-2.392	MAP3K5,S1PR4,PLAU,MMP9,KLF15,F7,SFRP1,ANGPTL2,SPINT2,DPP4,BCL6,CAV1,VTN,PTGS2,WLS,EDN1,FHL2,GLRB,HRAS,RIPK1,MST1	21
Cardiovascular System Development and Function, Organ Morphology, Organismal Development, Skeletal and Muscular System Development and Function	size	Size of cardiac muscle	0.000884					KLF15,RASSF1,PTGS2,EDN1,LIMS1,HRAS,EIF2B5,FOXO1	8
Organismal Injury and Abnormalities	development	Development of pathological cyst	0.000898					CAV1,CDKN2C,LEF1,WWTR1,BBS2	5
Cellular Development, Digestive System Development and Function, Hepatic System Development and Function	differentiation	Differentiation of liver cells	0.000898					FH,HNF1A,TAF10,HRAS,CEBPA	5
Cardiovascular Disease, Hereditary Disorder, Organismal Injury and Abnormalities	familial ventricular arrhythmia	Familial ventricular arrhythmia	0.000898					CACNA1C,SCN4B,TPM1,CACNB2,SCN1B	5
Cardiovascular System Development and Function, Cellular Movement	migration	Migration of endothelial cells	0.000904		-1.9		-1.649	PLAU,MMP9,LGALS1,EPHB4,TGFB2,SEMA3D,SPRY4,DPP4,CAV1,VTN,ESAM,PROK2,PTGS2,FRS2,Ang4,SEMA3A,EDN1,PLCG1,F3,HRAS,VASH2,FOXO1,FOXC1	23
Organismal Injury and Abnormalities, Renal and Urological Disease, Renal and Urological System Development and Function	abnormal morphology	Abnormal morphology of urinary system	0.000914					GCNT4,PDGFRA,CDKN2C,CLDN4,LAMC1,TGFB2,AGTR2,CRIM1,BCS1L,CTU2,PTGS2,NPHS1,LZTS2,EDN1,BCAM,FOXO1,FAN1,LAMB2,PCSK2	19
Cardiovascular Disease, Hereditary Disorder, Organismal Injury and Abnormalities	familial arrhythmia	Familial arrhythmia	0.00092					MYH7,CACNA1C,LAMC1,FHL2,SCN4B,TPM1,CACNB2,SCN1B,SCN3B	9
Cancer, Hematological Disease, Immunological Disease, Organismal Injury and Abnormalities	B-cell leukemia	B-cell leukemia	0.000927					IRF1,PCDHA8,KRT8,LGALS9,CHRNA10,PPP6C,YKT6,MGMT,MVK,TP53I11,HOXC13,LCK,WLS,FOXO1,SCN3B,RIPK1,RORB,LAMB2,BCOR,GPR143,MAP3K5,SESN2,PDGFRA,LEF1,SLC1A2,MSMO1,PLEK2,BCL6,MYBPC2,DNM2,PTPRG,PACSIN3,SNRPD3,COL2A1,GLRB,TUBA4A,BBS2,HRAS,P4HA2,WAC,ADORA1,ATXN1	42
Cancer, Organismal Injury and Abnormalities	ductal carcinoma	Ductal carcinoma	0.00093		-1.671		-1.565	METTL5,KRT8,HSPA1L,LAMC1,SFRP1,MED16,STYXL1,KMO,WARS2,LSS,LCK,HLA-DPA1,GABRA1,CABP5,NPY,MST1,TNFSF13B,SOX1,MYH7,RAD54L,OLFML2B,TACR1,CTRL,FOXN3,SLC1A2,HBE1,APEX2,BCL6,FABP1,SLC8A2,DNM2,PTPRG,ERCC6L2,HDDC2,ACOT8,HNF1A,TUBA4A,STAT5B,HOXB13,LIMS1,COLGALT2,MMP9,LGALS1,SPATA17,NUP93,GPR161,DSCAM,GUCY2F,SLC6A8,MEF2D,FOXO1,LAMB2,RORB,UGDH,ACOT11,CENPN,MAP3K5,IGF2BP1,TENM3,FTMT,UCMA,WWTR1,SAG,BAIAP2,CTU2…	133
Developmental Disorder, Hereditary Disorder, Neurological Disease, Organismal Injury and Abnormalities	recessive mental retardation	Recessive mental retardation	0.00094					METTL5,OBSL1,ADAT3,ERC1,L2HGDH,ELOVL4,SLC6A17,WARS2,LSS,GRIA3,PARS2,SLC6A8,RAB3GAP1,CA8,HS6ST2,UGDH	16
Ophthalmic Disease, Organismal Injury and Abnormalities	degeneration	Degeneration of eye	0.000945		0.108		-0.131	ESPN,TTPA,GNB3,PLAU,SERPINB6,SAG,ELOVL4,GRK1,GUCY2F,MVK,PRPF8,PTGS2,SLC1A1,COL2A1,CDH23,MEF2D,BBS2,KCNJ13,BACE1,RIPK1,ATXN1,PRPF31	22
Nervous System Development and Function, Tissue Morphology	quantity	Quantity of neurons	0.000946		1.306		1.543	PLAU,NRG2,GRIN1,DSCAM,RGMB,GABRA1,CTSA,CDH23,BACE1,FOXO1,LAMB2,NPY,VAMP1,SH3GL1,DAO,NPTX1,LEF1,HSPB8,SEMA3B,TGFB2,POU4F3,SEMA3A,SLC1A1,SOX9,CACNA1C,SLC18A3,HRAS,ATXN1	28
Developmental Disorder	overgrowth syndrome	Overgrowth syndrome	0.000979					SLC1A7,SLC1A1,SCN8A,SERPINA1,TUBA4A,SLC1A2,SCN4B,SCN1B,SCN3B	9
Cell Morphology, Embryonic Development, Nervous System Development and Function, Ophthalmic Disease, Organ Development, Organ Morphology, Organismal Development, Organismal Injury and Abnormalities, Tissue Development, Tissue Morphology, Visual System Development and Function	abnormal morphology	Abnormal morphology of rod outer segments	0.000981					GRK1,GUCY2F,MEF2D,SAG	4
Cardiovascular Disease, Gastrointestinal Disease, Hematological Disease, Hepatic System Disease, Organismal Injury and Abnormalities	Budd-Chiari syndrome	Budd-Chiari syndrome	0.000981					PLAU,STMN2,PDGFRA,F3	4
Cellular Development, Digestive System Development and Function, Hepatic System Development and Function, Tissue Development	differentiation	Differentiation of hepatocytes	0.000981					HNF1A,TAF10,HRAS,CEBPA	4
Amino Acid Metabolism, Small Molecule Biochemistry	removal	Removal of amino acids	0.000981		0.988		1.118	SLC1A7,DPP4,SLC1A1,SLC1A2	4
Hereditary Disorder, Neurological Disease, Organismal Injury and Abnormalities	hereditary myelin disorder	Hereditary myelin disorder	0.000985					CAV1,PEX7,PTGS2,UFM1,CDH23,EIF2B5	6
Cardiovascular Disease, Organismal Injury and Abnormalities	atherosclerosis	Atherosclerosis	0.000989		0.548		0.612	TTPA,MMP9,ALOX5AP,PLAU,SOCS3,CACNB2,GRIN1,EDN1,TDRKH,GABRA1,FOXO1,PCSK2,F7,WWTR1,ABI2,INS,SNRPD2,F9,CAV1,MTHFD1L,DNM2,PTGS2,CACNA1C,HNF1A,F3,PLCG1,TUBA4A,ADORA1	28
Developmental Disorder, Neurological Disease	syndromic neurodevelopmental disorder	Syndromic neurodevelopmental disorder	0.00101					FGF12,PACS2,SCN8A,SLC1A2,GRIN1,ZMIZ1,PNKP,WARS2,AGTPBP1,PARS2,GABRA1,HS6ST2,SCN1B,HRAS,UGDH,GLS	16
Cellular Movement	cell movement	Cell movement of myeloid cells	0.00102	Decreased	-3.146		-2.886	LGALS9,CORO1A,CLEC4E,S1PR4,MMP9,KLF15,ALOX5AP,PLAU,LGALS1,SOCS3,SFRP1,SPINT2,DPP4,CAMK2N2,WLS,EDN1,RIPK1,MST1,MAP3K5,TACR1,F7,CYP2J2,ANGPTL2,BCL6,CAV1,VTN,PROK2,PTGS2,SEMA3A,SERPINA1,GLRB,F3,FHL2,HRAS,ADORA1	35
Cellular Development, Connective Tissue Development and Function, Tissue Development	differentiation	Differentiation of bone cells	0.00102		-1.556		-1.483	LGALS9,DLX5,MMP9,EPHB4,SOCS3,UCMA,SFRP1,TGFB2,WWTR1,SBNO2,TMEM178A,CEBPA,CRIM1,GPR183,BCL6,PTGS2,SEMA3A,SOX9,EDN1,FHL2,PLCG1,SIGLEC15,MEF2D,RORB	24
Cardiovascular Disease, Cardiovascular System Development and Function, Organ Morphology, Organismal Development, Organismal Injury and Abnormalities	right ventricular hypertrophy	Right ventricular hypertrophy	0.00102					CAV1,FGF12,PTGS2,SEMA3A,FOXO1	5
Embryonic Development, Nervous System Development and Function, Organ Development, Organismal Development, Tissue Development	formation	Formation of brain	0.00102		0.963		1.158	DLX5,UFM1,LAMC1,SLC23A1,GRIN1,AGTR2,SPRY4,MYT1L,AGTPBP1,FRS2,WLS,RORB,FOXC1,SOX1,VAX2,LEF1,HSPB8,SLC1A2,COMMD1,L2HGDH,SLC6A17,ZIC1,SEPTIN4,SEMA3A,RAB3GAP1,SLC1A1,COL2A1,F3,BBS2,ALDH1A3,ATXN1	31
Cancer, Gastrointestinal Disease, Organismal Injury and Abnormalities	colon cancer	Colon cancer	0.00103					METTL5,HSPA1L,SYT4,SLC23A1,IFT52,TMEM53,SLC1A7,FRS2,LCK,HAO1,GPR143,MYH7,TACR1,F7,FOXN3,KBTBD12,INS,HBE1,BCL6,FABP1,SLC8A2,POU4F3,LLGL2,CRYGB,HDDC2,HNF1A,TUBA4A,CACNB3,MMP9,SPATA17,SIRT4,GPR161,SPRY4,BCAM,CDH23,MEF2D,JPH1,RORB,LAMB2,TRPV6,CYB5R1,MAP3K5,TENM3,GPR132,HOXD12,UCMA,CACNG2,PLAGL2,CTU2,PACSIN3,PTGS2,GFOD2,ALDH1A3,ATP2B3,PLAU,PACS2,ZDHHC14,IPO11,HMBS,ZNF516,CYTH4,CLVS2,RXFP3,BCOR,NR0B1,O…	198
Respiratory System Development and Function	morphology	Morphology of respiratory tract	0.00103					DLX5,PLAU,MMP9,PDGFRA,LGALS1,LAMC1,TGFB2,GRIN1,CEBPA,SPRY4,CAV1,COL2A1,BBS2,ALDH1A3,FOXO1	15
Cancer, Organismal Injury and Abnormalities	tubular adenocarcinoma	Tubular adenocarcinoma	0.00103					KRT8,RAD54L,CHEK2,MMP9,FH,PDGFRA,SFRP1,ZNF516,HOXC13,LCK,TUBA4A,ZNF704,HOXB13,HRAS,FOXO1	15
Cell Morphology, Embryonic Development, Nervous System Development and Function, Ophthalmic Disease, Organ Development, Organ Morphology, Organismal Development, Organismal Injury and Abnormalities, Tissue Development, Tissue Morphology, Visual System Development and Function	abnormal morphology	Abnormal morphology of photoreceptor outer segments	0.00103					GRK1,GUCY2F,MEF2D,BBS2,SAG,LAMB2,ELOVL4	7
Respiratory Disease	lower respiratory tract disorder	Lower respiratory tract disorder	0.00104		-1.603		-1.641	PCDHA8,HSPA1L,GRM2,MMP9,PLAU,CHRNA10,CELA2A,LAMC1,YKT6,CHRNB1,GRIN1,AGTPBP1,DSCAM,GABRA1,SESN2,TGFB2,INS,CEBPA,CAV1,SERPINA1,CPE,COL2A1,ILF2,HRAS,ADORA1,ATXN1	26
Cellular Movement, Hematological System Development and Function, Immune Cell Trafficking	cellular infiltration	Cellular infiltration by leukocytes	0.00106	Decreased	-2.728		-2.66	CORO1A,S1PR4,MMP9,KLF15,ALOX5AP,PLAU,LGALS1,SOCS3,SFRP1,SPINT2,DPP4,WLS,EDN1,RIPK1,MAP3K5,GPR132,TACR1,F7,CYP2J2,FGL2,CEBPA,CAV1,HLA-A,PTGS2,SERPINA1,F3,STAT5B,HRAS	28
Carbohydrate Metabolism	glycolysis	Glycolysis	0.00107		-0.022		0.102	TNFSF13B,NUP133,PKLR,INS,NUP35,SLC25A27,NUP93,CAV1,FABP1,ENO2,HNF1A,FBP1,PLCG1,PGAM2,HRAS	15
Cancer, Gastrointestinal Disease, Organismal Injury and Abnormalities	pancreatobiliary tumor	Pancreatobiliary tumor	0.00108		-0.837		-0.811	METTL5,KRT8,CHRNA10,LAMC1,MED16,STYXL1,KMO,WARS2,LSS,HLA-DPA1,GABRA1,CABP5,NPY,MST1,TNFSF13B,SOX1,MYH7,RAD54L,TACR1,CDKN2C,CTRL,F7,FOXN3,SLC1A2,SOCS2,INS,HBE1,APEX2,FABP1,SLC8A2,DNM2,PTPRG,ERCC6L2,HDDC2,ACOT8,HNF1A,TUBA4A,STAT5B,HOXB13,LIMS1,EIF2B5,COLGALT2,MMP9,LGALS1,SOCS3,SPATA17,CLDN4,NUP93,GPR161,DSCAM,GUCY2F,SLC6A8,LZTS2,WLS,CDH23,MEF2D,LAMB2,RORB,UGDH,ACOT11,CENPN,IGF2BP1,TENM3,FTMT,SAG,BA…	139
Cardiovascular Disease, Organismal Injury and Abnormalities	vaso-occlusion	Vaso-occlusion	0.00108		0.495		0.547	TTPA,MMP9,ALOX5AP,PLAU,SOCS3,CACNB2,GRIN1,EDN1,TDRKH,GABRA1,FOXO1,PCSK2,MAP3K5,F7,TGFB2,WWTR1,ABI2,INS,SNRPD2,F9,CAV1,VTN,MTHFD1L,DNM2,PTGS2,SERPINA1,CACNA1C,HNF1A,F3,PLCG1,TUBA4A,ADORA1	32
Cardiovascular Disease, Hereditary Disorder, Organismal Injury and Abnormalities	inherited primary arrhythmia syndrome	Inherited primary arrhythmia syndrome	0.00109					CACNA1C,SCN4B,TPM1,CACNB2,SCN1B,SCN3B	6
Developmental Disorder, Organismal Injury and Abnormalities, Respiratory Disease	aplasia or hypoplasia	Aplasia or hypoplasia of nose	0.00109					DLX5,COL2A1,ALDH1A3	3
Cellular Function and Maintenance, Infectious Diseases	endocytosis	Endocytosis of virus	0.00109					CAV1,MMP9,DNM2	3
Dermatological Diseases and Conditions, Developmental Disorder, Hereditary Disorder, Organismal Injury and Abnormalities	erythrokeratodermia variabilis	Erythrokeratodermia variabilis	0.00109					AP1S1,GJB3,KDSR	3
Hereditary Disorder, Neurological Disease, Organismal Injury and Abnormalities	juvenile or childhood absence epilepsy	Juvenile or childhood absence epilepsy	0.00109					EFHC1,GABRA1,SCN1B	3
Amino Acid Metabolism, Small Molecule Biochemistry	removal	Removal of L-glutamic acid	0.00109					SLC1A7,SLC1A1,SLC1A2	3
Hereditary Disorder, Neurological Disease, Organismal Injury and Abnormalities	susceptibility to epilepsy	Susceptibility to epilepsy	0.00109					EFHC1,GABRA1,RORB	3
Molecular Transport	transmembrane transport	Transmembrane transport of cation	0.0011					TRPV6,SLC4A11,SLC8A2,SLC1A1,KCNH1,CACNA1C,ATP6V0E1,SCN4B,SCN1B,SLC25A27,SCN3B,CACNB3	12
Organismal Development, Organismal Injury and Abnormalities	abnormal morphology	Abnormal morphology of abdomen	0.0011					IRF1,KRT8,PLAU,LAMC1,AGTR2,CABLES1,LCK,EDN1,FAN1,RIPK1,NR0B1,PCSK2,MST1,INAVA,TNFSF13B,PDGFRA,PTK6,CDKN2C,LEF1,TGFB2,CLDN15,CRIM1,F9,BCL6,ALPL,RASSF1,HNF1A,STAT5B,HOXB13,SOCS3,DAZ2,MGMT,ZP3,LZTS2,NPHS1,BCAM,CTSA,FOXO1,LAMB2,DMC1,GCNT4,BHMT,CEBPA,PLEK2,BCS1L,CAV1,CTU2,PLAGL2,PTGS2,PHB2	50
Cancer, Cardiovascular Disease, Organismal Injury and Abnormalities	vascular tumor	Vascular tumor	0.0011					TNFSF13B,MAP3K5,PDGFRA,CDKN2C,CACNB2,KRIT1,HLA-A,STMN2,LLGL2,LCK,PTGS2,FKBP10,HNF1A,PLCG1,TUBA4A,HRAS,BCOR	17
Auditory Disease, Hereditary Disorder, Neurological Disease, Organismal Injury and Abnormalities	hereditary sensorineural hearing loss	Hereditary sensorineural hearing loss	0.00111					SLC4A11,ESPN,BCS1L,DLX5,POU4F3,GJB3,COL2A1,CDH23,ILDR1	9
Cardiovascular Disease, Organismal Injury and Abnormalities	syndromic arrhythmia	Syndromic arrhythmia	0.00111					MYH7,CACNA1C,LAMC1,SCN4B,TPM1,CACNB2,SCN1B,SCN3B,ADORA1	9
Cancer, Organismal Injury and Abnormalities, Respiratory Disease	carcinoma	Lung carcinoma	0.00111		-0.277		-0.41	IRF1,DLX5,KRT8,GRM2,NUP133,KLF15,CDK14,LAMC1,ANXA6,SFRP1,TOX2,MED16,KMO,SLC1A7,SMU1,AGTPBP1,HOXC13,FRS2,PRSS57,LCK,TMEM51,GABRA1,HAO1,FAN1,NPY,HS3ST4,TNFSF13B,MYH7,RAD54L,OLFML2B,ABCC2,CDKN2C,PTK6,HBE1,APEX2,BCL6,FABP1,SUSD6,LLGL2,BLOC1S2,HNF1A,SERPINA9,CA8,TUBA4A,STAT5B,HOXB13,MMP9,SPATA17,CLDN4,YKT6,RHOC,RBBP7,MAG,NUP93,MGMT,DSCAM,GUCY2F,ARVCF,SLC6A8,LZTS2,CDH23,ATMIN,LAMB2,UGDH,ACOT11,MAP3K5,T…	168
Cardiovascular Disease, Hematological Disease, Organismal Injury and Abnormalities	thrombosis	Thrombosis of vein	0.00112					F9,PLAU,STMN2,PDGFRA,PTGS2,F3,LGALS3BP	7
Cardiovascular Disease, Organismal Injury and Abnormalities	myocardial dysfunction	Myocardial dysfunction	0.00114		-1.342		-1.348	MYH7,PLAU,MMP9,KLF15,CACNB2,JPH2,AGTR2,F9,DPP4,CAV1,SOX9,CACNA1C,FHL2,CTSA,TPM1,PGAM2,CACNB3	17
Gene Expression	transcription	Transcription	0.00115		0.344		0.588	IRF1,DLX5,NFYC,KLF15,CELA2A,SFRP1,TOX2,AGTR2,MED16,FOXN1,H2AZ1,HOXC13,LCK,MST1,TNFSF13B,SOX1,Skor1,ABCC2,CDKN2C,FOXN3,SOCS2,SBNO2,INS,HBE1,BCL6,SLC8A2,POU4F3,BLOC1S2,HNF1A,NELFCD,STAT5B,HOXB13,LIMS1,EIF2B5,LGALS1,SOCS3,RHOC,RBBP7,PRPF8,MEF2D,ATMIN,FOXO1,RORB,FOXC1,GNB3,MAP3K5,WWTR1,CEBPA,GPR183,GATAD2B,ZGPAT,PLAGL2,TAF10,TFR2,HRAS,HAX1,DKK3,ZNF516,JPH2,BRF2,EDN1,MED10,LAMTOR5,RIPK1,BCOR,NR0B1,VAX…	98
Energy Production, Nucleic Acid Metabolism, Small Molecule Biochemistry	synthesis	Synthesis of ATP	0.00115		1.127		1.307	CAV1,CHEK2,SOCS3,PKLR,HNF1A,FBP1,SLC1A2,MEF2D,INS,SLC25A27,ATXN1	11
Neurological Disease, Organismal Injury and Abnormalities	seizures	Seizures	0.00116		-1.897		-2.138	EFHC1,HSPA1L,PDYN,AP1S1,MMP9,PACS2,SOCS3,GRIN1,PNKP,WARS2,PARS2,GABRA1,CDH23,SCN1B,BACE1,SCN3B,UGDH,NPY,SH3GL1,FGF12,SCN8A,SLC1A2,INS,ELOVL4,BAIAP2,ALPL,PTGS2,SLC1A1,SCN4B,SV2B,GLS	31
Cellular Development, Cellular Function and Maintenance, Cellular Growth and Proliferation	assembly	Assembly of cells	0.00116		-1.384		-1.218	MMP9,PLAU,LGALS1,EPHB4,PDGFRA,SEMA6A,TGFB2,WWTR1,NRG2,KRIT1,SPRY4,CAV1,VTN,PROK2,PTGS2,FRS2,SEMA3A,EDN1,F3,PLCG1,ECT2,HRAS,VASH2,FOXO1	24
Skeletal and Muscular System Development and Function, Tissue Development	growth	Growth of smooth muscle	0.00116		-1.041		-0.932	IRF1,FGF12,ALOX5AP,PLAU,MMP9,ABCC2,SOCS3,F7,AGTR2,DPP4,CAV1,VTN,PTGS2,SOX9,EDN1,F3,STAT5B,KLF11,FOXO1	19
Developmental Disorder, Hereditary Disorder, Neurological Disease, Organismal Injury and Abnormalities	autosomal dominant early infantile epileptic encephalopathy	Autosomal dominant early infantile epileptic encephalopathy	0.00116					FGF12,PACS2,SCN8A,SLC1A2,GABRA1	5
Hereditary Disorder, Neurological Disease, Organismal Injury and Abnormalities, Skeletal and Muscular Disorders	Charcot-Marie-Tooth disease type 2	Charcot-Marie-Tooth disease type 2	0.00116					DNM2,HSPB8,TRIM2,JPH1,PNKP	5
Nervous System Development and Function, Skeletal and Muscular System Development and Function	neuromuscular activity	Neuromuscular activity of organism	0.00116					FGF12,AGTPBP1,SCN8A,GLRB,GRIN1	5
Auditory Disease	tinnitus	Tinnitus	0.00116					CACNA1C,GABRA1,CACNB2,SCN1B,CACNB3	5
Cardiovascular Disease, Neurological Disease, Organismal Injury and Abnormalities	ischemic stroke	Ischemic stroke	0.00117					F9,BCL6,MMP9,PTGS2,SERPINA1,EDN1,GABRA1,INS,AGTR2	9
Gastrointestinal Disease	digestive system disorder	Early-onset digestive system disorder	0.00118					DPP4,TACR1,ATG16L1,RIPK1	4
Metabolic Disease, Organismal Injury and Abnormalities, Renal and Urological Disease	microalbuminuria	Microalbuminuria	0.00118					DPP4,PTGS2,F7,AGTR2	4
Gastrointestinal Disease, Organismal Injury and Abnormalities	disorder of appendix	Disorder of appendix	0.0012					CHEK2,CHRNA10,PTGS2,GABRA1,CHRNB1,SCN1B	6
Cardiovascular Disease, Organismal Injury and Abnormalities	systolic dysfunction	Systolic dysfunction	0.0012					DPP4,CACNA1C,CACNB2,PGAM2,AGTR2,CACNB3	6
Cell Morphology, Cellular Assembly and Organization	morphology	Morphology of cytoskeleton	0.0012					MEIG1,CAV1,GPR132,RASSF1,DNM2,SFRP1,RHOC,TPM1,ECT2,SEMA3D,HRAS,SPAG6	12
Tox Functions for My Projects->Training Project->TreatedBulkOverControlBulkVerified p value- 2021-10-20 10:55 AM
Categories	Functions	Diseases or Functions Annotation	p-Value	Predicted Activation State	Activation z-score	Notes	Bias-corrected z-score	Molecules	# Molecules
Heart Failure	failure	Failure of heart	8.69e-06		-1.294		-1.514	KRT8,CRLS1,MYH7,PLAU,MMP9,KLF15,INS,CACNB2,JPH2,AGTR2,F9,DPP4,CAV1,PROK2,RASSF1,PTGS2,SOX9,CACNA1C,TUBA4A,GABRA1,LIMS1,SCN3B,ADORA1,CACNB3	24
Cardiac Arrythmia	supraventricular arrhythmia	Supraventricular arrhythmia	1.55e-05					MMP9,CACNB2,AGTR2,F9,MYBPC2,PTGS2,SEMA3A,CACNA1C,TUBA4A,GABRA1,SCN4B,SCN1B,SCN3B,ADORA1,ATXN1,CACNB3	16
Cardiac Fibrosis	fibrosis	Fibrosis of heart	2e-05		-0.621		-0.731	IRF1,MAP3K5,PLAU,MMP9,KLF15,HSPB8,AGTR2,BCL6,BCS1L,CAV1,RASSF1,PTGS2,CACNA1C,F3,CTSA,MEF2D,LIMS1,SLC18A3,HRAS,ADORA1	20
Cardiac Arrythmia	arrhythmia	Arrhythmia	3.52e-05					MYH7,MMP9,SCN8A,LAMC1,CACNB2,AGTR2,F9,MYBPC2,PTGS2,SEMA3A,CACNA1C,FHL2,TUBA4A,GABRA1,SCN4B,TPM1,SCN1B,HRAS,SCN3B,ADORA1,ATXN1,CACNB3	22
Cardiac Enlargement	hypertrophy	Hypertrophy of heart	6.89e-05					IRF1,MMP9,KLF15,PLAU,CACNB2,AGTR2,H2AZ1,EDN1,TPM1,MEF2D,FOXO1,FGF12,MYH7,MAP3K5,CYP2J2,HSPB8,TRIM8,CAV1,RASSF1,PTGS2,SEMA3A,CACNA1C,FHL2,SLC18A3,HRAS,EIF2B5,ADORA1	27
Cardiac Infarction	infarction	Infarction of heart	9.85e-05		-1.276		-1.344	KRT8,SESN2,MMP9,F7,CYP2J2,INS,CACNB2,AGTR2,F9,CAV1,CAMK2N2,RASSF1,LCK,PTGS2,CACNA1C,EDN1,TUBA4A,ALKBH7,ADORA1,NPY	20
Cardiac Arrythmia	atrial fibrillation	Atrial fibrillation	9.88e-05					MMP9,CACNB2,AGTR2,F9,MYBPC2,PTGS2,CACNA1C,TUBA4A,GABRA1,SCN4B,SCN1B,SCN3B,ATXN1,CACNB3	14
Cardiac Enlargement	enlargement	Enlargement of heart	9.93e-05					IRF1,MMP9,KLF15,PLAU,GLRX5,CACNB2,JPH2,AGTR2,H2AZ1,SLC6A8,EDN1,TPM1,MEF2D,FOXO1,FGF12,MYH7,MAP3K5,CDKN2C,CYP2J2,HSPB8,TRIM8,MYBPC2,CAV1,PPCS,RASSF1,PTGS2,SEMA3A,CACNA1C,F3,FHL2,SCN4B,LIMS1,SLC18A3,HRAS,EIF2B5,ADORA1,ATXN1,CACNB3	38
Renal Necrosis/Cell Death	cell death	Cell death of kidney cells	0.000141		-0.868		-0.742	IRF1,HAX1,SFRP1,SIRT4,CABLES1,KMO,ALDH3B1,RGMB,NPHS1,EDN1,FOXO1,RIPK1,LAMB2,MST1,MAP3K5,F7,ELOVL4,BCL6,VTN,RASSF1,PTGS2,F3,HRAS,ADORA1,GLS	25
Cardiac Enlargement	enlargement	Enlargement of heart chamber	0.000165					FGF12,MYH7,PLAU,MMP9,KLF15,TGFB2,CACNB2,AGTR2,CAV1,PTGS2,SEMA3A,CACNA1C,EDN1,TPM1,FOXO1,ADORA1	16
Cardiac Enlargement	ventricular hypertrophy	Ventricular hypertrophy	0.000173					FGF12,MYH7,PLAU,KLF15,CACNB2,AGTR2,CAV1,PTGS2,SEMA3A,CACNA1C,EDN1,TPM1,FOXO1	13
Liver Hyperplasia/Hyperproliferation	development	Development of liver tumor	0.000242		1.548		1.431	MGMT,SOCS3,RASSF1,FTMT,PTGS2,LZTS2,KCNH1,LIMS1,HRAS,BHMT,DPH1,MST1	12
Cardiac Enlargement	enlargement	Enlargement of heart ventricle	0.000298					FGF12,MYH7,PLAU,MMP9,KLF15,CACNB2,AGTR2,CAV1,PTGS2,SEMA3A,CACNA1C,EDN1,TPM1,FOXO1,ADORA1	15
Cardiac Dilation, Cardiac Enlargement	dilated cardiomyopathy	Dilated cardiomyopathy	0.000305					IRF1,MYH7,MAP3K5,PLAU,MMP9,GLRX5,CACNB2,JPH2,AGTR2,MYBPC2,CAV1,PPCS,SLC6A8,CACNA1C,EDN1,FHL2,SCN4B,TPM1,LIMS1,SLC18A3,ADORA1,ATXN1,CACNB3	23
Cardiac Arrythmia	short-QT syndrome 4	Short-QT syndrome 4	0.000471					CACNA1C,CACNB2	2
Cardiac Damage	damage	Damage of heart	0.000521		-0.782		-0.905	CAV1,MYH7,MAP3K5,CAMK2N2,PLAU,MMP9,CACNA1C,ADORA1	8
Cardiac Arrythmia, Tachycardia	repetitive paroxysmal supraventricular tachycardia	Repetitive paroxysmal supraventricular tachycardia	0.000526					CACNA1C,CACNB2,CACNB3	3
Kidney Failure	failure	Failure of kidney	0.000579		-0.52		-0.678	CLEC4E,MMP9,CHRNA10,LAMC1,WWTR1,CHRNB1,CACNB2,AGTR2,F9,FABP1,PTGS2,NPHS1,CACNA1C,EDN1,GABRA1,SCN1B,ADORA1,MST1	18
Cardiac Arrythmia	inherited arrhythmia syndrome	Inherited arrhythmia syndrome	0.00061					MYH7,CACNA1C,LAMC1,SCN4B,TPM1,CACNB2,SCN1B,SCN3B	8
Hepatocellular Peroxisome Proliferation, Liver Hyperplasia/Hyperproliferation	formation	Formation of hepatocellular adenoma	0.000776					RASSF1,BHMT,DPH1	3
Cardiac Arrythmia	familial ventricular arrhythmia	Familial ventricular arrhythmia	0.000898					CACNA1C,SCN4B,TPM1,CACNB2,SCN1B	5
Cardiac Arrythmia	familial arrhythmia	Familial arrhythmia	0.00092					MYH7,CACNA1C,LAMC1,FHL2,SCN4B,TPM1,CACNB2,SCN1B,SCN3B	9
Cardiac Enlargement	right ventricular hypertrophy	Right ventricular hypertrophy	0.00102					CAV1,FGF12,PTGS2,SEMA3A,FOXO1	5
Cardiac Arrythmia	inherited primary arrhythmia syndrome	Inherited primary arrhythmia syndrome	0.00109					CACNA1C,SCN4B,TPM1,CACNB2,SCN1B,SCN3B	6
Cardiac Arrythmia	syndromic arrhythmia	Syndromic arrhythmia	0.00111					MYH7,CACNA1C,LAMC1,SCN4B,TPM1,CACNB2,SCN1B,SCN3B,ADORA1	9
Cardiac Dysfunction	systolic dysfunction	Systolic dysfunction	0.0012					DPP4,CACNA1C,CACNB2,PGAM2,AGTR2,CACNB3	6
Cardiac Arrythmia	arrhythmia	Arrhythmia of heart ventricle	0.00124					MYH7,SEMA3A,SCN8A,CACNA1C,SCN4B,TPM1,CACNB2,SCN1B,CACNB3	9
Renal Hypoplasia	hypoplasia	Hypoplasia of kidney	0.00131		0.152		-0.059	CTU2,PTGS2,TGFB2,LAMC1,ALDH1A3,AGTR2,CRIM1	7
Renal Necrosis/Cell Death	apoptosis	Apoptosis of kidney cells	0.0014		0.632		0.681	IRF1,PTGS2,NPHS1,SFRP1,EDN1,LAMB2,ADORA1,MST1,KMO	9
Hepatocellular carcinoma, Liver Hyperplasia/Hyperproliferation	development	Development of hepatocellular carcinoma	0.0014		1.032		0.915	MGMT,RASSF1,SOCS3,PTGS2,FTMT,KCNH1,LIMS1,BHMT,HRAS	9
Cardiac Infarction	myocardial infarction	Myocardial infarction	0.00151		-1.154		-1.219	KRT8,SESN2,MMP9,F7,CYP2J2,INS,CACNB2,AGTR2,F9,CAMK2N2,PTGS2,CACNA1C,EDN1,TUBA4A,ALKBH7,ADORA1,NPY	17
Cardiac Dysfunction	dysfunction	Dysfunction of heart	0.00176		-1.673		-1.686	MYH7,MAP3K5,PLAU,MMP9,KLF15,CACNB2,JPH2,AGTR2,F9,DPP4,CAV1,SEMA3A,SOX9,CACNA1C,FHL2,CTSA,TPM1	17
Cardiac Arrythmia	chronic atrial flutter	Chronic atrial flutter	0.00194					CACNA1C,CACNB2,CACNB3	3
Nephrosis	monogenic nephrotic syndrome	Monogenic nephrotic syndrome	0.00194					NUP133,NPHS1,LAMB2,NUP93	4
Cardiac Dysfunction	left ventricular dysfunction	Left ventricular dysfunction	0.00207					MYH7,PLAU,MMP9,KLF15,CACNB2,JPH2,AGTR2,F9,DPP4,CAV1,SOX9,CACNA1C,FHL2,CTSA,TPM1	15
Cardiac Arrythmia, Tachycardia	paroxysmal supraventricular tachycardia	Paroxysmal supraventricular tachycardia	0.00225					CACNA1C,CACNB2,CACNB3,ADORA1	4
Cardiac Dysfunction	cardiomyopathy	Cardiomyopathy of left ventricle	0.00231					CAV1,MYH7,FHL2,TPM1,JPH2	5
Pulmonary Hypertension	pulmonary hypertension	Pulmonary Hypertension	0.00248					CAV1,FGF12,PDGFRA,CHRNA10,CACNA1C,EDN1,GABRA1,CHRNB1,SCN1B,FOXO1,AGTR2	11
Liver Inflammation/Hepatitis	HIV-HCV co-infection	HIV-HCV co-infection	0.00274					INS,UGT1A1	2
Cardiac Arteriopathy	multi vessel coronary artery disease	Multi vessel coronary artery disease	0.00274					F9,PTGS2	2
Cardiac Enlargement	right ventricular dilatation	Right ventricular dilatation	0.00298					CAV1,SEMA3A,TGFB2,EDN1	4
Glomerular Injury, Renal Necrosis/Cell Death	necrosis	Necrosis of renal glomerulus	0.00308		0.254		0.275	IRF1,PLAU,PTGS2,NPHS1,EDN1,LAMB2	6
Cardiac Dysfunction, Heart Failure	systolic heart failure	Systolic heart failure	0.00339					CACNA1C,CACNB2,AGTR2,CACNB3	4
Cardiac Dysfunction, Cardiac Enlargement	hypertrophy	Hypertrophy of left ventricle	0.00385					CAV1,MYH7,PLAU,KLF15,CACNA1C,TPM1,CACNB2,AGTR2	8
Renal Necrosis/Cell Death	cell death	Cell death of kidney cell lines	0.00452		-1.371		-1.245	IRF1,MAP3K5,HAX1,F7,SIRT4,ELOVL4,CABLES1,BCL6,VTN,RASSF1,ALDH3B1,RGMB,F3,HRAS,FOXO1,RIPK1,GLS,MST1	18
Glomerular Injury	abnormal morphology	Abnormal morphology of renal glomerulus	0.00472					PTGS2,NPHS1,LZTS2,LAMC1,BCAM,LAMB2,AGTR2,CRIM1	8
Cardiac Arrythmia	atrial flutter	Atrial flutter	0.00475					F9,CACNA1C,TUBA4A,GABRA1,CACNB2,CACNB3	6
Cardiac Stenosis	stenosis	Stenosis of cardiac valve	0.00475					F9,MMP9,KLF15,PTGS2,GABRA1,AGTR2	6
Cardiac Arrythmia	Brugada syndrome type 1	Brugada syndrome type 1	0.00488					CACNA1C,CACNB2,SCN1B,SCN3B	4
Cardiac Arrythmia, Tachycardia	tachycardia	Tachycardia	0.00521					MYH7,SEMA3A,CACNA1C,SCN4B,TPM1,CACNB2,ADORA1,CACNB3	8
Cardiac Arteriopathy	variant angina	Variant angina	0.00552					CACNA1C,CACNB2,CACNB3	3
Liver Hyperplasia/Hyperproliferation	liver adenoma	Hepatocellular adenoma	0.00609					RASSF1,HNF1A,BHMT,DPH1	4
Pulmonary Hypertension	pulmonary hypertensive arterial disease	Pulmonary hypertensive arterial disease	0.00618					CAV1,FGF12,PDGFRA,EDN1,SCN1B,FOXO1	6
Heart Failure	sudden cardiac death	Sudden cardiac death	0.00652					MYH7,CACNA1C,SCN3B	3
Renal Proliferation	growth	Arrest in growth of kidney cell lines	0.00666					SAT1,HRAS	2
Renal Proliferation	proliferation	Proliferation of mesangial cells	0.00675		-1.953		-1.802	IRF1,PLAU,EDN1,INS,MST1	5
Cardiac Enlargement	hypertrophy	Hypertrophy of cardiomyocytes	0.00688					CAV1,H2AZ1,MAP3K5,PLAU,MMP9,HSPB8,EDN1,FHL2,ADORA1,TRIM8	10
Liver Hyperplasia/Hyperproliferation	cancer	Liver cancer	0.0075		0.302		0.268	EXOC2,SLC4A11,EFHC1,HSPA1L,KRT8,NUP133,CHRNA10,CDK14,LAMC1,SFRP1,SYT4,MED16,KMO,LYVE1,IFT52,TMEM53,FOXN1,SLC1A7,AGTPBP1,CYB5D1,GABRA1,HS3ST4,MST1,INAVA,SOX1,MYH7,RAD54L,OLFML2B,ABCC2,CDH15,SOCS2,SBNO2,KBTBD12,INS,NUP35,OXR1,HBE1,BCL6,FABP1,SLC8A2,MTHFD1L,PTPRG,ACOT8,HNF1A,SERPINA9,TUBA4A,STAT5B,LIMS1,DPH1,COLGALT2,DCAKD,MMP9,SOCS3,AK6,TMED1,SPATA17,CLDN4,CACNB2,GPR161,SPRY4,MGMT,DSCAM,GUCY2F,MRPL…	181
Cardiac Arteriopathy	disorder of coronary artery	Disorder of coronary artery	0.00758					MAP3K5,ALOX5AP,CACNB2,AGTR2,SNRPD2,F9,DPP4,MTHFD1L,PTGS2,TDRKH,HNF1A,CACNA1C,EDN1,TUBA4A,GABRA1,SCN1B,ADORA1,CACNB3	18
Cardiac Arrythmia, Tachycardia	catecholaminergic polymorphic ventricular tachycardia	Catecholaminergic polymorphic ventricular tachycardia	0.00762					CACNA1C,SCN4B,TPM1	3
Hepatocellular carcinoma, Liver Hyperplasia/Hyperproliferation	hepatocellular carcinoma	Hepatocellular carcinoma	0.00771		1.032		0.981	PCDHA8,KRT8,MGRN1,NUP133,PLAU,CDK14,KCNH1,SFRP1,SYT4,NRG2,KMO,FOXN1,LYVE1,GABRA1,GALNT4,SCN3B,INAVA,RAD54L,ABCC2,PDGFRA,LEF1,DIPK2A,CDH15,SOCS2,OXR1,RASSF1,PTPRG,SOX9,HNF1A,PDGFRL,LIMS1,DPH1,LGALS9,MMP9,CHEK2,SOCS3,TMED1,POLR2B,MGMT,DSCAM,SLC6A8,LZTS2,MOB1A,FBP1,VASH2,FOXO1,VAMP1,GHITM,IGF2BP1,FTMT,TMEM41A,UGT1A1,BHMT,TRIM8,PTGS2,SEMA3A,F3,USP49,ILF2,ECT2,HRAS,ATXN1,GLS	63
Nephrosis	familial steroid-resistant nephrotic syndrome	Familial steroid-resistant nephrotic syndrome	0.00919					NPHS1,NUP93	2
Liver Hyperbilirubinemia	hereditary hyperbilirubinemia	Hereditary hyperbilirubinemia	0.00919					ABCC2,UGT1A1	2
Increased Levels of Albumin	excretion	Increased excretion of albumin	0.00919					DPP4,AGTR2	2
Liver Proliferation	proliferation	Proliferation of liver cells	0.00968		1.325		1.414	CAV1,PLAU,LGALS1,SOCS3,PTGS2,HNF1A,EDN1,LIMS1,HRAS,CEBPA,MST1,NPY	12
Glomerular Injury, Renal Necrosis/Cell Death	apoptosis	Apoptosis of podocytes	0.00991					PTGS2,NPHS1,EDN1,LAMB2	4
Cardiac Infarction	nonfatal myocardial infarction	Nonfatal myocardial infarction	0.0101					PTGS2,CACNA1C,CACNB2	3
Glomerular Injury, Renal Necrosis/Cell Death	apoptosis	Apoptosis of glomerular cells	0.0104		-0.102		-0.063	IRF1,PTGS2,NPHS1,EDN1,LAMB2	5
Cardiac Stenosis	stenosis	Stenosis of aortic valve	0.0104					MMP9,KLF15,PTGS2,GABRA1,AGTR2	5
Kidney Failure	acute renal failure	Acute renal failure	0.0105					CLEC4E,FABP1,EDN1,GABRA1,ADORA1,MST1	6
Cardiac Arrythmia	familial atrial fibrillation	Familial atrial fibrillation	0.0115					SCN4B,SCN1B,SCN3B	3
Cardiac Arrythmia	familial ventricular fibrillation	Familial ventricular fibrillation	0.0115					CACNA1C,CACNB2,SCN1B	3
Cardiac Dilation, Cardiac Enlargement	primary dilated cardiomyopthy	Primary dilated cardiomyopthy	0.0116					MYH7,PPCS,CACNA1C,FHL2,SCN4B,TPM1,CACNB2,JPH2	8
Liver Regeneration	regeneration	Liver Regeneration	0.0117		-0.447		-0.281	CAV1,PLAU,MMP9,SOCS3,PTGS2,SAT1	6
Liver Hyperplasia/Hyperproliferation	liver carcinoma	Liver carcinoma	0.0117		1.032		0.972	EXOC2,SLC4A11,EFHC1,HSPA1L,KRT8,NUP133,CHRNA10,CDK14,LAMC1,SFRP1,SYT4,MED16,KMO,LYVE1,IFT52,TMEM53,FOXN1,SLC1A7,AGTPBP1,CYB5D1,GABRA1,HS3ST4,INAVA,SOX1,MYH7,RAD54L,OLFML2B,ABCC2,CDH15,SOCS2,SBNO2,KBTBD12,NUP35,OXR1,HBE1,FABP1,SLC8A2,MTHFD1L,PTPRG,ACOT8,HNF1A,SERPINA9,TUBA4A,STAT5B,LIMS1,DPH1,COLGALT2,DCAKD,MMP9,SOCS3,AK6,TMED1,SPATA17,CACNB2,GPR161,SPRY4,MGMT,DSCAM,GUCY2F,MRPL40,ARVCF,SLC6A8,SLC1…	174
Cardiac Dysfunction	left ventricular noncompaction	Left ventricular noncompaction	0.0118					MYH7,FHL2,TPM1,JPH2	4
Liver Regeneration	regeneration	Regeneration of hepatocytes	0.0121					PLAU,MMP9	2
Renal Proliferation	proliferation	Proliferation of kidney cells	0.0123		-1.524		-1.435	IRF1,PLAU,EDN1,CLDN4,INS,MST1	6
Liver Hyperplasia/Hyperproliferation	liver tumor	Liver tumor	0.0129		0.866		0.832	SLC4A11,HSPA1L,NUP133,CHRNA10,SYT4,KMO,LYVE1,IFT52,TMEM53,SLC1A7,CYB5D1,FRS2,GABRA1,INAVA,MYH7,ABCC2,KBTBD12,INS,HBE1,BCL6,FABP1,SLC8A2,POU4F3,HNF1A,TUBA4A,DPH1,MMP9,AK6,TMED1,SPATA17,RBBP7,GPR161,SPRY4,GUCY2F,MRPL40,CDH23,MEF2D,TRPV6,ANKRD10,TENM3,GPR132,HOXD12,SLC6A17,PTGS2,ABHD3,TFR2,ALDH1A3,MGRN1,PLAU,PACS2,NHP2,PRKG2,CLVS2,RXFP3,LAMTOR5,RIPK1,SCN3B,NR0B1,TTC14,OBSL1,FGF12,PDGFRA,METTL16,MATN…	204
Renal Hypoplasia	agenesis	Agenesis of kidney	0.015					CTU2,TGFB2,LAMC1,AGTR2	4
Cardiac Damage	rupture	Rupture of heart	0.0153					MMP9,PLAU	2
Heart Failure	acute heart failure	Acute heart failure	0.0161					F9,MYH7,CACNA1C,SCN3B,AGTR2	5
Liver Necrosis/Cell Death	apoptosis	Apoptosis of liver	0.0164		-0.983		-1.033	IRF1,KRT8,MMP9,TACR1,SOCS3,PTGS2,PHB2,TAF10,HRAS,RIPK1	10
Liver Damage	damage	Liver Damage	0.0168	Decreased	-2.286		-2.273	IRF1,KRT8,HLA-A,PLAU,MMP9,ABCC2,PTGS2,SERPINA1,EDN1,PHB2,RIPK1,KMO	12
Congenital Heart Anomaly	congenital heart disease	Congenital heart disease	0.017		-0.749		-0.997	MYH7,CHEK2,PDGFRA,EPHB4,TGFB2,SEMA3D,GNG5,DNM2,ENO2,PTGS2,B3GAT3,CACNA1C,EDN1,TUBA4A,SCN4B,TPM1	16
Cardiac Enlargement	enlargement	Enlargement of left ventricle	0.0172					CAV1,MYH7,PLAU,MMP9,KLF15,CACNA1C,TPM1,CACNB2,AGTR2	9
Cardiac Arrythmia	arrhythmogenic right ventricular cardiomyopathy	Arrhythmogenic right ventricular cardiomyopathy	0.0175					MYH7,FHL2,TPM1,CACNB2	4
Cardiac Dysfunction	diastolic dysfunction	Diastolic dysfunction	0.0175					CACNA1C,CACNB2,HRAS,AGTR2	4
Renal Necrosis/Cell Death	apoptosis	Apoptosis of kidney cell lines	0.0182		-0.788		-0.684	IRF1,MAP3K5,HAX1,F7,ELOVL4,CABLES1,BCL6,VTN,F3,HRAS,FOXO1,RIPK1,GLS	13
Renal Hydronephrosis	hydronephrosis	Hydronephrosis	0.02		-0.223		-0.465	MMP9,LZTS2,TGFB2,CLDN4,LAMC1,AGTR2	6
Liver Fibrosis	activation	Activation of hepatic stellate cells	0.0202		-0.927		-0.789	PLAU,MMP9,PTGS2,EDN1,NPY	5
Cardiac Dilation	dilation	Dilation of left ventricle	0.0202					CAV1,MMP9,KLF15	3
Liver Cirrhosis, Liver Fibrosis	alpha-1 antitrypsin deficiency related emphysema-cirrhosis	Alpha-1 antitrypsin deficiency related emphysema-cirrhosis	0.0217					SERPINA1	1
Nephrosis	Finnish congenital nephrotic syndrome	Autosomal recessive Finnish congenital nephrotic syndrome	0.0217					NPHS1	1
Liver Hemorrhaging	bleeding	Bleeding of liver parenchyma	0.0217					PTGS2	1
Cardiac Arrythmia	Brugada syndrome type 3	Brugada syndrome type 3	0.0217					CACNA1C	1
Cardiac Arrythmia	Brugada syndrome type 4	Brugada syndrome type 4	0.0217					CACNB2	1
Cardiac Arrythmia	brugada syndrome type 5	Brugada syndrome type 5	0.0217					SCN1B	1
Cardiac Arrythmia	brugada syndrome type 7	Brugada syndrome type 7	0.0217					SCN3B	1
Liver Hyperbilirubinemia	Crigler-Najjar syndrome type 2	Crigler-Najjar syndrome type 2	0.0217					UGT1A1	1
Decreased Levels of Albumin	accumulation	Decreased accumulation of albumin	0.0217					CAV1	1
Cardiac Dilation, Cardiac Enlargement	dilated cardiomyopathy 1y	Dilated cardiomyopathy 1y	0.0217					TPM1	1
Cardiac Dilation, Cardiac Enlargement	dilated cardiomyopathy type 2C	Dilated cardiomyopathy type 2C	0.0217					PPCS	1
Renal Dysfunction	dysfunction	Dysfunction of proximal convoluted tubule	0.0217					HNF1A	1
Pulmonary Hypertension	experimentally induced pulmonary arterial hypertension	Experimentally induced pulmonary arterial hypertension	0.0217					FOXO1	1
Congenital Heart Anomaly	familial Ebstein anomaly	Familial Ebstein anomaly	0.0217					MYH7	1
Cardiac Arrythmia	familial atrial fibrillation type 13	Familial atrial fibrillation type 13	0.0217					SCN1B	1
Liver Hyperplasia/Hyperproliferation	familial hepatic adenomas	Familial hepatic adenomas	0.0217					HNF1A	1
Liver Hyperplasia/Hyperproliferation	hepatosplenic gamma-delta T-cell lymphoma	Hepatosplenic gamma-delta T-cell lymphoma in extranodal lymphoid tissue	0.0217					STAT5B	1
Pulmonary Hypertension	hypertension	Hypertension of pulmonary artery	0.0217					CAV1	1
Renal Damage, Renal Tubule Injury	injury	Injury of renal tubular epithelial cells	0.0217					RGMB	1
Renal Damage, Renal Tubule Injury	injury	Injury of renal tubular epithelium	0.0217					RGMB	1
Cardiac Dysfunction	left ventricular noncompaction type 5	Left ventricular noncompaction type 5	0.0217					MYH7	1
Cardiac Dysfunction	left ventricular noncompaction type 9	Left ventricular noncompaction type 9	0.0217					TPM1	1
Cardiac Arrythmia, Congenital Heart Anomaly	long-QT syndrome 10	Long-QT syndrome 10	0.0217					SCN4B	1
Liver Hyperbilirubinemia	Lucey-Driscoll syndrome	Lucey-Driscoll syndrome	0.0217					UGT1A1	1
Renal Hypoplasia	microcephaly, facial dysmorphism, renal agenesis, and ambiguous genitalia syndrome	Microcephaly, facial dysmorphism, renal agenesis, and ambiguous genitalia syndrome	0.0217					CTU2	1
Renal Inflammation, Renal Nephritis	karyomegalic interstitial nephritis	Mild karyomegalic interstitial nephritis	0.0217					FAN1	1
Congenital Heart Anomaly	multiple types congenital heart defects type 3	Multiple types congenital heart defects type 3	0.0217					CHEK2	1
Cardiac Degeneration	myocytolysis	Myocytolysis of heart	0.0217					MMP9	1
Liver Necrosis/Cell Death	necrosis	Necrosis of Kupffer cells	0.0217					RIPK1	1
Nephrosis	nephrotic syndrome type 12	Nephrotic syndrome type 12	0.0217					NUP93	1
Nephrosis	nephrotic syndrome type 18	Nephrotic syndrome type 18	0.0217					NUP133	1
Nephrosis	nephrotic syndrome type 5 with ocular abnormalities	Nephrotic syndrome type 5 with ocular abnormalities	0.0217					LAMB2	1
Nephrosis	nephrotic syndrome type 5 without ocular abnormalities	Nephrotic syndrome type 5 without ocular abnormalities	0.0217					LAMB2	1
Renal Proliferation	overgrowth	Overgrowth of mesangial cells	0.0217					MST1	1
Nephrosis	Pierson syndrome	Pierson syndrome	0.0217					LAMB2	1
Renal Atrophy	renal tubular atrophy	Renal tubular atrophy	0.0217					BCS1L	1
Liver Hyperbilirubinemia	hyperbilirubinemia	Severe hyperbilirubinemia	0.0217					UGT1A1	1
Cardiac Arrythmia, Congenital Heart Anomaly	Timothy syndrome	Timothy syndrome	0.0217					CACNA1C	1
Renal Dilation	vasodilation	Vasodilation of renal artery	0.0217					MMP9	1
Renal Enlargement	visceromegaly	Visceromegaly of kidney	0.0217					CDKN2C	1
Renal Inflammation, Renal Nephritis	interstitial nephritis	Interstitial nephritis	0.0223					FABP1,PTGS2,FAN1	3
Cardiac Pulmonary Embolism	pulmonary embolism	Pulmonary embolism	0.0223					F9,MAP3K5,PTGS2	3
Glomerular Injury	cortical renal glomerulopathies	Cortical renal glomerulopathies	0.0227					CDKN2C,PTGS2	2
Cardiac Infarction	acute myocardial infarction	Acute myocardial infarction	0.0245					F9,PTGS2,CACNA1C,EDN1,TUBA4A,AGTR2,ADORA1	7
Cardiac Necrosis/Cell Death	cell death	Cell death of cardiomyocytes	0.0248		0.321		0.233	DPP4,CAMK2N2,MAP3K5,ATG16L1,SOCS3,RASSF1,HSPB8,CYP2J2,EDN1,MEF2D,CACNB2,FOXO1	12
Liver Damage	hepatic injury	Hepatic injury	0.0255		-1.131		-1.138	IRF1,KRT8,HLA-A,MMP9,SERPINA1,EDN1,RIPK1,KMO	8
Liver Steatosis	hepatic steatosis	Hepatic steatosis	0.0266		-1.772		-1.924	KRT8,LGALS9,MAP3K5,HAX1,PLAU,SOCS3,SFRP1,SIRT4,INS,BHMT,DPP4,SERPINA1,HNF1A,GABRA1,BBS2,FOXO1,ADORA1,ACOT11	18
Renal Atrophy	atrophy	Atrophy of renal cortex	0.0269					BCS1L,PTGS2	2
Heart Failure	familial sudden cardiac death	Familial sudden cardiac death	0.0269					MYH7,CACNA1C	2
Cardiac Inflammation	inflammation	Inflammation of heart	0.0296		-1.165		-1.286	BCL6,CAV1,MAP3K5,RASSF1	4
Cardiac Arrythmia	Wolff-Parkinson-White syndrome	Wolff-Parkinson-White syndrome	0.0296					MYH7,CACNA1C,LAMC1,ADORA1	4
Liver Necrosis/Cell Death	apoptosis	Apoptosis of hepatocytes	0.0336		-0.788		-0.828	IRF1,KRT8,TACR1,SOCS3,PTGS2,PHB2,HRAS,RIPK1	8
Liver Necrosis/Cell Death	apoptosis	Apoptosis of liver cells	0.0338		-1.294		-1.339	IRF1,KRT8,MMP9,TACR1,SOCS3,PTGS2,PHB2,HRAS,RIPK1	9
Renal Damage	acute kidney injury	Acute kidney injury	0.0355					FABP1,RGMB,PTGS2,GABRA1,SCN1B,ADORA1	6
Liver Damage	damage	Damage of hepatocytes	0.036					IRF1,PLAU	2
Liver Hemorrhaging	bleeding	Bleeding of liver	0.037					KRT8,PTGS2,RIPK1	3
Increased Levels of LDH	quantity	Increased Levels of LDH	0.037					PTGS2,EDN1,AGTR2	3
Pulmonary Hypertension	primary pulmonary hypertension	Primary pulmonary hypertension	0.037					CAV1,EDN1,FOXO1	3
Liver Necrosis/Cell Death	cell death	Cell death of hepatocytes	0.0386		-1.207		-1.239	IRF1,KRT8,TACR1,SOCS3,PTGS2,PHB2,HRAS,FGL2,RIPK1	9
Cardiac Arrythmia	catecholaminergic polymorphic ventricular tachycardia or long QT syndrome	Catecholaminergic polymorphic ventricular tachycardia or long QT syndrome	0.0392					CACNA1C,SCN4B,TPM1,CACNB2	4
Cardiac Arrythmia, Tachycardia	catecholaminergic polymorphic ventricular tachycardia type 1	Catecholaminergic polymorphic ventricular tachycardia type 1	0.041					SCN4B,TPM1	2
Renal Damage, Renal Tubule Injury	damage	Damage of tubulointerstitium	0.041					FABP1,EDN1	2
Renal Damage	ischemic acute kidney injury	Ischemic acute kidney injury	0.041					FABP1,RGMB	2
Liver Fibrosis, Liver Proliferation	proliferation	Proliferation of hepatic stellate cells	0.0413		1		1.089	LGALS1,PTGS2,EDN1,NPY	4
Cardiac Necrosis/Cell Death	apoptosis	Apoptosis of cardiomyocytes	0.0423		-0.144		-0.228	CAMK2N2,MAP3K5,ATG16L1,SOCS3,RASSF1,HSPB8,CYP2J2,EDN1,MEF2D,FOXO1	10
Cardiac Dysfunction	dysfunction	Dysfunction of left ventricle	0.0428					DPP4,MMP9,PLAU	3
Cardiac Infarction	non-ST elevation myocardial infarction	Non-ST elevation myocardial infarction	0.0428					F9,PTGS2,TUBA4A	3
Glomerular Injury, Renal Inflammation, Renal Nephritis	anti-thymocyte serum nephritis	Anti-thymocyte serum nephritis	0.043					IRF1	1
Cardiac Arrythmia, Tachycardia	atrioventricular reciprocating tachycardia	Atrioventricular reciprocating tachycardia	0.043					CACNA1C	1
Liver Hyperbilirubinemia	Crigler-Najjar syndrome type 1	Crigler-Najjar syndrome type 1	0.043					UGT1A1	1
Cardiac Enlargement	digenic midventricular hypertrophic cardiomyopathy	Digenic midventricular hypertrophic cardiomyopathy	0.043					MYH7	1
Liver Hyperbilirubinemia	Dubin-Johnson syndrome	Dubin-Johnson syndrome	0.043					ABCC2	1
Cardiac Arrythmia	early repolarization syndrome	Early repolarization syndrome	0.043					CACNB2	1
Heart Failure	experimentally-induced heart failure	Experimentally-induced heart failure	0.043					PTGS2	1
Cardiac Fibrosis	fibrosis	Fibrosis of ventricular wall	0.043					MEF2D	1
Increased Levels of Bilirubin	excretion	Increased excretion of bilirubin	0.043					ABCC2	1
Liver Hyperplasia/Hyperproliferation	induction	Induction of liver tumor	0.043					HRAS	1
Renal Damage, Renal Tubule Injury	injury	Injury of tubulointerstitium	0.043					FABP1	1
Cardiac Dysfunction	left ventricular thrombosis	Left ventricular thrombosis	0.043					F9	1
Cardiac Fibrosis, Glomerular Injury, Renal Fibrosis	perivascular fibrosis	Perivascular fibrosis of kidney	0.043					CAV1	1
Pulmonary Hypertension	primary pulmonary hypertension 3	Primary pulmonary hypertension 3	0.043					CAV1	1
Cardiac Arrythmia	short PR syndrome	Short PR syndrome	0.043					CACNA1C	1
Liver Cirrhosis, Liver Fibrosis	susceptibility to noncryptogenic cirrhosis	Susceptibility to noncryptogenic cirrhosis	0.043					KRT8	1
Congenital Heart Anomaly	total anomalous pulmonary venous return	Total anomalous pulmonary venous return	0.043					SEMA3D	1
Hepatocellular Peroxisome Proliferation, Liver Hyperplasia/Hyperproliferation	tumorigenesis	Tumorigenesis of mixed hepatocellular adenoma	0.043					RASSF1	1
Hepatocellular carcinoma, Liver Hyperplasia/Hyperproliferation	tumorigenesis	Tumorigenesis of mixed hepatocellular carcinoma	0.043					RASSF1	1
Hepatocellular carcinoma, Liver Hyperplasia/Hyperproliferation	hepatitis B virus-related hepatocellular carcinoma	Hepatitis B virus-related hepatocellular carcinoma	0.044					CHEK2,ABCC2,RASSF1,MOB1A,BHMT,GLS	6
Liver Inflammation/Hepatitis	inflammation	Inflammation of liver	0.0443		-1.104		-1.189	KRT8,LGALS9,MAP3K5,MMP9,ABCC2,PLAU,CHRNA10,SOCS3,INS,UGT1A1,CEBPA,BCL6,ALPL,HLA-A,RASSF1,GABRA1,RIPK1,ADORA1	18
Glomerular Injury, Renal Damage	damage	Damage of renal glomerulus	0.0459					CYP2J2,MST1,NPY	3
Decreased Levels of Albumin	quantity	Decreased Levels of Albumin	0.0459					CAV1,COL2A1,LAMB2	3
Renal Enlargement	hypertrophy	Hypertrophy of mesangial cells	0.0462					EDN1,FOXO1	2
Congenital Heart Anomaly	tetralogy of Fallot	Tetralogy of Fallot	0.0462					EPHB4,TPM1	2
Cardiac Arrythmia, Tachycardia	ventricular tachycardia	Ventricular tachycardia	0.0482					MYH7,SEMA3A,CACNA1C,SCN4B,TPM1	5
Cardiac Inflammation	carditis	Carditis	0.0501					F9,BCL6,MMP9,TUBA4A,AGTR2	5
Glomerular Injury	glomerulosclerosis	Glomerulosclerosis	0.0505		1.413		1.312	BCS1L,CAV1,KLF15,FH,PTGS2,WWTR1,INS,AGTR2,NPY	9
Increased Levels of LDH	release	Increased release of LDH	0.0516					EDN1,AGTR2	2
Cardiac Arrythmia, Congenital Heart Anomaly	Romano-Ward Long QT syndrome	Romano-Ward Long QT syndrome	0.0516					CACNA1C,SCN4B	2
Glomerular Injury, Renal Fibrosis	fibrosis	Fibrosis of kidney component	0.0573					FH,PTGS2	2
Cardiac Proliferation	proliferation	Proliferation of ventricular myocytes	0.0573					EDN1,FOXO1	2
Liver Inflammation/Hepatitis	acute hepatitis	Acute hepatitis	0.0591					ALPL,MMP9,ADORA1	3
Renal Enlargement	hypertrophy	Hypertrophy of renal glomerulus	0.0591					PTGS2,EDN1,FOXO1	3
Liver Inflammation/Hepatitis, Liver Steatosis	nonalcoholic steatohepatitis	Nonalcoholic steatohepatitis	0.0604					MAP3K5,PLAU,INS,ADORA1	4
Congenital Heart Anomaly	familial congenital heart disease	Familial congenital heart disease	0.0605					MYH7,CHEK2,B3GAT3,CACNA1C,TGFB2,EDN1,SCN4B,TPM1	8
Liver Necrosis/Cell Death	cell death	Cell death of liver	0.061		-1.156		-1.243	IRF1,KRT8,MMP9,TACR1,SOCS3,PTGS2,PHB2,F3,TAF10,HRAS,FGL2,RIPK1	12
Cardiac Damage	injury	Injury of heart	0.0627					MAP3K5,CAMK2N2,ADORA1	3
Renal Damage	damage	Damage of kidney cells	0.0631					RGMB,NPY	2
Increased Levels of AST	localization	Increased localization of AST	0.0631					PTGS2,SIRT4	2
Renal Necrosis/Cell Death	apoptosis	Apoptosis of proximal tubule epithelial cells	0.0637					ADORA1	1
Congenital Heart Anomaly	atrial septal defect type 1	Atrial septal defect type 1	0.0637					TPM1	1
Heart Failure	heart failure	Chronic New York Heart Association class II-IV heart failure	0.0637					AGTR2	1
Congenital Heart Anomaly	congenital heart block	Congenital heart block	0.0637					EDN1	1
Liver Cirrhosis, Liver Fibrosis	cryptogenic cirrhosis	Cryptogenic cirrhosis	0.0637					KRT8	1
Congenital Heart Anomaly	double inlet heart left ventricle	Double inlet heart left ventricle	0.0637					TGFB2	1
Liver Hyperbilirubinemia	Gilbert syndrome	Gilbert syndrome	0.0637					UGT1A1	1
Congenital Heart Anomaly	hypoplasia	Hypoplasia of aortic arch	0.0637					TGFB2	1
Congenital Heart Anomaly	multiple joint dislocations, short stature, craniofacial dysmorphism, and congenital heart defects	Multiple joint dislocations, short stature, craniofacial dysmorphism, and congenital heart defects	0.0637					B3GAT3	1
Cardiac Dilation, Cardiac Enlargement	nonischemic dilated cardiomyopathy	Nonischemic dilated cardiomyopathy	0.0637					SLC18A3	1
Cardiac Pulmonary Embolism	pulmonary embolism	Recurrent pulmonary embolism	0.0637					F9	1
Glomerular Injury	size	Size of glomerular crescent	0.0637					PLAU	1
Liver Inflammation/Hepatitis	susceptibility to hepatitis C virus	Susceptibility to hepatitis C virus	0.0637					KRT8	1
Glomerular Injury, Renal Inflammation, Renal Nephritis	thin basement membrane disease	Thin basement membrane disease	0.0637					NPY	1
Liver Necrosis/Cell Death	cell death	Cell death of liver cells	0.0688		-1.673		-1.698	IRF1,KRT8,MMP9,TACR1,SOCS3,PTGS2,PHB2,HRAS,FGL2,RIPK1	10
Renal Damage, Renal Tubule Injury	injury	Injury of renal tubule	0.0691					FABP1,RGMB	2
Liver Inflammation/Hepatitis	infection	Infection by Hepatitis C virus	0.0704					KRT8,LGALS9,ABCC2,CHRNA10,UGT1A1,INS	6
Liver Proliferation	proliferation	Proliferation of hepatocytes	0.0712		0.816		0.865	CAV1,PLAU,SOCS3,HNF1A,LIMS1,HRAS,CEBPA,MST1	8
Renal Enlargement	nephromegaly	Nephromegaly	0.0715					CDKN2C,PTGS2,EDN1,FOXO1	4
Liver Inflammation/Hepatitis	acute alcoholic hepatitis	Acute alcoholic hepatitis	0.0753					ALPL,ADORA1	2
Liver Hematopoiesis	hematopoiesis	Hematopoiesis of liver	0.0753					FH,SOCS3	2
Cardiac Fibrosis	perivascular fibrosis	Perivascular fibrosis of heart	0.0817					CAV1,MAP3K5	2
Cardiac Infarction	fatal myocardial infarction	Fatal myocardial infarction	0.0841					PTGS2	1
Glomerular Injury	fusion	Fusion of pedicels	0.0841					LAMB2	1
Renal Hypoplasia	hypoplasia	Hypoplasia of renal medulla	0.0841					PTGS2	1
Liver Damage	injury	Injury of hepatocytes	0.0841					IRF1	1
Renal Damage	ischemia/reperfusion-induced acute kidney injury	Ischemia/reperfusion-induced acute kidney injury	0.0841					RGMB	1
Heart Failure	heart failure	New York Heart Association class IV heart failure	0.0841					AGTR2	1
Cardiac Arteriopathy, Cardiac Fibrosis	perivascular fibrosis	Perivascular fibrosis of coronary artery	0.0841					MAP3K5	1
Liver Proliferation	proliferation	Proliferation of liver	0.0841					SAT1	1
Cardiac Enlargement	visceromegaly	Visceromegaly of heart	0.0841					CDKN2C	1
Renal Proliferation	cell proliferation	Cell proliferation of kidney cell lines	0.0843		0.728		0.758	SOCS3,RASSF1,PTGS2,SAT1,HOXB13,HRAS,CEBPA,FOXO1,CABLES1	9
Liver Inflammation/Hepatitis	viral hepatitis	Viral hepatitis	0.0848					KRT8,LGALS9,MMP9,ABCC2,CHRNA10,RASSF1,INS,UGT1A1	8
Renal Damage	damage	Damage of kidney	0.086		1.18		1.23	FABP1,RGMB,PTGS2,CYP2J2,EDN1,GABRA1,SCN1B,ADORA1,MST1,NPY	10
Liver Fibrosis	fibrosis	Fibrosis of liver	0.0867		-0.277		-0.328	KRT8,PLAU,MMP9,SOCS3,TGFB2,INS,GRIN1,CEBPA,ALPL,BCS1L,RASSF1,SERPINA1,FHL2,RIPK1	14
Glomerular Injury, Renal Fibrosis	fibrosis	Fibrosis of kidney	0.0874		1.41		1.309	BCS1L,CAV1,FH,PTGS2,WWTR1,AGTR2	6
Cardiac Dilation, Cardiac Dysfunction, Cardiac Enlargement	left ventricular dilation	Left ventricular dilation	0.0898					CAV1,MMP9,PLAU,AGTR2	4
Renal Atrophy	atrophy of kidney	Atrophy of kidney	0.0902					BCS1L,PTGS2,AGTR2	3
Cardiac Arrythmia	hereditary Wolff-Parkinson-White syndrome	Hereditary Wolff-Parkinson-White syndrome	0.0902					MYH7,CACNA1C,LAMC1	3
Liver Hyperplasia/Hyperproliferation	liver metastasis	Liver metastasis	0.0931					PLAU,PDGFRA,PTGS2,MEF2D	4
Kidney Failure	chronic renal failure	Chronic renal failure	0.094					F9,PTGS2,CACNA1C,WWTR1,GABRA1,CACNB2,AGTR2,ADORA1	8
Liver Fibrosis	migration	Migration of hepatic stellate cells	0.095					LGALS1,EDN1	2
Liver Steatosis	nonalcoholic fatty liver disease	Nonalcoholic fatty liver disease	0.0962					DPP4,MAP3K5,PLAU,GABRA1,SIRT4,INS,ADORA1	7
Renal Damage, Renal Tubule Injury	damage	Damage of renal tubule	0.0989					FABP1,RGMB,EDN1	3
Glomerular Injury, Renal Necrosis/Cell Death	apoptosis	Apoptosis of mesangial cells	0.102					IRF1,PTGS2	2
Biliary Hyperplasia	proliferation	Proliferation of biliary epithelial cells	0.102					TGFB2,LIMS1	2
Renal Damage	injury	Injury of kidney	0.102		0.787		0.829	FABP1,RGMB,PTGS2,CYP2J2,GABRA1,SCN1B,ADORA1,MST1	8
Cardiac Infarction	ST-elevation myocardial infarction	ST-elevation myocardial infarction	0.103					F9,PTGS2,TUBA4A,AGTR2	4
Liver Necrosis/Cell Death	necrosis	Necrosis of liver	0.104		-1.932		-2.012	IRF1,KRT8,MMP9,TACR1,SOCS3,PTGS2,PHB2,F3,HRAS,FGL2,RIPK1	11
Liver Cirrhosis	cirrhosis	Advanced stage cirrhosis	0.104					F7	1
Renal Necrosis/Cell Death	necroptosis	Necroptosis of kidney cell lines	0.104					RGMB	1
Heart Failure	heart failure	New York Heart Association class II heart failure	0.104					AGTR2	1
Cardiac Arrythmia	non-valvular atrial fibrillation	Non-valvular atrial fibrillation	0.104					F9	1
Cardiac Inflammation	postmyocardial infarction syndrome	Postmyocardial infarction syndrome	0.104					AGTR2	1
Cardiac Dysfunction, Heart Failure	chronic systolic heart failure	Symptomatic stage chronic systolic heart failure	0.104					AGTR2	1
Congenital Heart Anomaly	ventricular septal defect type 3	Ventricular septal defect type 3	0.104					TGFB2	1
Liver Cirrhosis	cirrhosis	Cirrhosis	0.104					F9,KRT8,ALPL,MMP9,RASSF1,F7,PTGS2,SERPINA1,TGFB2,GABRA1,INS,GRIN1	12
Cardiac Arrythmia	long-QT syndrome	Long-QT syndrome	0.108					CACNA1C,SCN4B,CACNB2	3
Renal Necrosis/Cell Death	apoptosis	Apoptosis of renal tubular epithelial cells	0.109					ADORA1,MST1	2
Cardiac Arteriopathy	coronary artery disease	Coronary artery disease	0.113					SNRPD2,F9,ALOX5AP,MTHFD1L,PTGS2,TDRKH,EDN1,HNF1A,GABRA1,ADORA1	10
Increased Levels of Alkaline Phosphatase	quantity	Increased Levels of Alkaline Phosphatase	0.114		1.091		1.323	ALPL,DLX5,ANXA6,WWTR1	4
Cardiac Fibrosis	fibrosis	Fibrosis of myocardium	0.116					MMP9,PLAU	2
Cardiac Inflammation	pericarditis	Pericarditis	0.116					TUBA4A,AGTR2	2
Bradycardia, Cardiac Arrythmia	bradycardia	Bradycardia	0.117					SEMA3A,SCN8A,ADORA1	3
Renal Inflammation, Renal Nephritis	hereditary nephritis	Hereditary nephritis	0.123					FAN1,NPY	2
Liver Adhesion	adhesion	Adhesion of hepatocytes	0.123					KRT8	1
Liver Inflammation/Hepatitis	hepatitis	Chronic phase hepatitis	0.123					HLA-A	1
Glomerular Injury	Fanconi syndrome	Fanconi syndrome of kidney	0.123					HNF1A	1
Decreased Levels of Albumin	uptake	Increased uptake of albumin	0.123					CAV1	1
Heart Failure	heart failure	New York Heart Association class III heart failure	0.123					AGTR2	1
Liver Cholestasis	obstructive cholestasis	Obstructive cholestasis	0.123					ABCC2	1
Liver Damage	reperfusion injury	Reperfusion injury of liver	0.123					RIPK1	1
Cardiac Arteriopathy	spontaneous coronary artery dissection	Spontaneous coronary artery dissection	0.123					PTGS2	1
Cardiac Stenosis	stenosis	Stenosis of mitral valve	0.123					F9	1
Cardiac Dilation, Cardiac Enlargement	familial dilated cardiomyopathy	Familial dilated cardiomyopathy	0.125					MYH7,PPCS,TPM1,JPH2	4
Hepatocellular carcinoma, Liver Hyperplasia/Hyperproliferation	invasion	Invasion of hepatocellular carcinoma	0.13					PLAU,HRAS	2
Congenital Heart Anomaly	atrial septal defect	Atrial septal defect	0.132					TGFB2,TPM1,SEMA3D	3
Glomerular Injury, Renal Damage	injury	Injury of renal glomerulus	0.138					CYP2J2,MST1	2
Cardiac Inflammation	myocarditis	Myocarditis	0.142					BCL6,MMP9,AGTR2	3
Liver Cholestasis, Liver Inflammation/Hepatitis	cholestatic hepatitis	Cholestatic hepatitis	0.142					ABCC2	1
Decreased Levels of Albumin	localization	Decreased localization of albumin	0.142					COL2A1	1
Cardiac Dysfunction	dysfunction	Dysfunction of cardiomyocytes	0.142					DPP4	1
Biliary Hyperplasia, Liver Cholestasis	flow	Flow of bile	0.142					ABCC2	1
Liver Hyperplasia/Hyperproliferation	hyperplasia	Hyperplasia of liver cells	0.142					CEBPA	1
Renal Enlargement	hypertrophy	Hypertrophy of renal tubule	0.142					PTGS2	1
Cardiac Inflammation	inflammation	Inflammation of myocardium	0.142					RASSF1	1
Pulmonary Hypertension	pulmonary arterial hypertension associated with congenital heart disease	Pulmonary arterial hypertension associated with congenital heart disease	0.142					CAV1	1
Heart Failure	heart failure	Stable disease stage heart failure	0.142					AGTR2	1
Congenital Heart Anomaly	atrial or ventricular septal defect	Atrial or ventricular septal defect	0.145		-1.114		-1.331	PDGFRA,TGFB2,EDN1,TUBA4A,TPM1,SEMA3D	6
Hepatocellular carcinoma, Liver Hyperplasia/Hyperproliferation	hepatocellular carcinoma	Primary hepatocellular carcinoma	0.145					PDGFRA,ILF2	2
Renal Necrosis/Cell Death	cell death	Cell death of tubular cells	0.147					RGMB,ADORA1,MST1	3
Cardiac Dysfunction	calcification	Calcification of aortic valve	0.153					MMP9,SOX9	2
Congenital Heart Anomaly	failure of heart looping	Failure of heart looping	0.153					GNG5,TGFB2	2
Cardiac Congestive Cardiac Failure, Heart Failure	congestive heart failure	Congestive heart failure	0.157					DPP4,CAV1,CACNA1C,SOX9,CACNB2,AGTR2	6
Cardiac Dysfunction	familial left ventricular noncompaction	Familial left ventricular noncompaction	0.16					MYH7,TPM1	2
Kidney Failure	acute tubular necrosis	Acute tubular necrosis	0.161					CLEC4E	1
Renal Necrosis/Cell Death	anoikis	Anoikis of kidney cell lines	0.161					VTN	1
Renal Proliferation	proliferation	Proliferation of renal tubular epithelial cells	0.161					MST1	1
Cardiac Arteriopathy	vasospasm	Vasospasm of coronary artery	0.161					CACNA1C	1
Congenital Heart Anomaly	familial cardiac septal defect	Familial cardiac septal defect	0.162					TGFB2,EDN1,TPM1	3
Liver Inflammation/Hepatitis	chronic viral hepatitis	Chronic viral hepatitis	0.164					LGALS9,MMP9,RASSF1,CHRNA10,INS	5
Increased Levels of Hematocrit	hematocrit	Increased Levels of Hematocrit	0.165		-1.131		-0.897	F9,PTGS2,F3,CEBPA	4
Glomerular Injury	effacement	Effacement of pedicels	0.168					NPHS1,LAMB2	2
Liver Enlargement	hepatomegaly	Hepatomegaly	0.169					HNF1A,CTSA,STAT5B,MST1	4
Cardiac Dilation, Cardiac Enlargement	dominant dilated cardiomyopathy	Dominant dilated cardiomyopathy	0.176					MYH7,TPM1	2
Cardiac Dysfunction, Cardiac Stenosis	calcific aortic valve stenosis	Calcific aortic valve stenosis	0.179					MMP9	1
Heart Failure	end stage heart failure	End stage heart failure	0.179					RASSF1	1
Nephrosis	Galloway Mowat syndrome	Galloway Mowat syndrome	0.179					NUP133	1
Glomerular Injury	familial glomerulopathy	Familial glomerulopathy	0.184					NPHS1,NPY	2
Liver Inflammation/Hepatitis	chronic hepatitis	Chronic hepatitis	0.188					LGALS9,MMP9,RASSF1,CHRNA10,GABRA1,INS	6
Glomerular Injury, Kidney Failure, Renal Fibrosis	interstitial fibrosis	Interstitial fibrosis of kidney	0.189					PTGS2,WWTR1,AGTR2	3
Glomerular Injury, Renal Atrophy	atrophy	Atrophy of renal glomerulus	0.197					AGTR2	1
Decreased Levels of Hematocrit	hematocrit	Decreased hematocrit of organism	0.197					F3	1
Kidney Failure, Renal Damage	ischemic acute renal failure	Ischemic acute renal failure	0.197					FABP1	1
Congenital Heart Anomaly	primum atrial septal defect	Primum atrial septal defect	0.197					TGFB2	1
Renal Inflammation, Renal Nephritis	pyelonephritis	Pyelonephritis	0.197					PTGS2	1
Cardiac Inflammation	rheumatic carditis	Rheumatic carditis	0.197					F9	1
Renal Necrosis/Cell Death	survival	Survival of podocytes	0.197					NPHS1	1
Renal Transformation	transformation	Transformation of kidney cells	0.197					HRAS	1
Cardiac Necrosis/Cell Death	apoptosis	Apoptosis of ventricular myocytes	0.2					RASSF1,MEF2D	2
Liver Hyperplasia/Hyperproliferation	hepatosplenic T-cell lymphoma	Hepatosplenic T-cell lymphoma	0.2					TUBA4A,STAT5B	2
Liver Damage	hepatotoxicity	Hepatotoxicity	0.2					ABCC2,SERPINA1	2
Liver Cirrhosis, Liver Fibrosis	cirrhosis	Cirrhosis of liver	0.209					KRT8,ALPL,MMP9,RASSF1,SERPINA1,TGFB2,INS,GRIN1	8
Hepatocellular Peroxisome Proliferation	quantity	Quantity of peroxisomes	0.215					ACOT8	1
Liver Cholestasis	secretion	Secretion of bile acid	0.215					FABP1	1
Bradycardia, Cardiac Arrythmia	sinus bradycardia	Sinus bradycardia	0.215					SEMA3A	1
Liver Hyperplasia/Hyperproliferation	hepatoblastoma	Hepatoblastoma	0.215					RASSF1,TUBA4A	2
Cardiac Necrosis/Cell Death	cell viability	Cell viability of cardiomyocytes	0.223					HSPB8,EDN1	2
Cardiac Arrythmia	arrhythmogenic right ventricular dysplasia familial 9	Arrhythmogenic right ventricular dysplasia familial 9	0.232					MYH7	1
Cardiac Dilation, Cardiac Enlargement	dilated cardiomyopathy 1S	Dilated cardiomyopathy 1S	0.232					MYH7	1
Liver Hematopoiesis	erythropoiesis	Erythropoiesis of liver	0.232					FH	1
Glomerular Injury, Renal Fibrosis	fibrosis	Fibrosis of renal glomerulus	0.232					PTGS2	1
Cardiac Arrythmia, Congenital Heart Anomaly	long QT syndrome 1	Long QT syndrome 1	0.232					CACNA1C	1
Glomerular Injury, Renal Inflammation, Renal Nephritis	lupus nephritis WHO class III/IV	Lupus nephritis WHO class III/IV	0.232					PTGS2	1
Cardiac Arrythmia	paroxysmal familial ventricular fibrillation type 1	Paroxysmal familial ventricular fibrillation type 1	0.232					CACNA1C	1
Increased Levels of Alkaline Phosphatase	activation	Increased activation of alkaline phosphatase	0.234					DLX5,ANXA6,WWTR1	3
Cardiac Infarction	acute ST-elevation myocardial infarction	Acute ST-elevation myocardial infarction	0.248					PTGS2	1
Decreased Levels of Albumin	excretion	Decreased excretion of albumin	0.248					LAMB2	1
Cardiac Stenosis	non-rheumatic aortic stenosis	Non-rheumatic aortic stenosis	0.248					MMP9	1
Hepatocellular carcinoma, Liver Hyperplasia/Hyperproliferation	progression	Progression of hepatocellular carcinoma	0.248					F3	1
Cardiac Thrombosis	thrombosis	Thrombosis of atrium	0.248					F3	1
Cardiac Fibrosis	fibrosis	Fibrosis of heart ventricle	0.256					CTSA,MEF2D	2
Glomerular Injury	focal segmental glomerulosclerosis	Focal segmental glomerulosclerosis	0.256					KLF15,NPY	2
Hepatocellular carcinoma, Liver Hyperplasia/Hyperproliferation	primary hepatocellular carcinoma	Child-Pugh class A primary hepatocellular carcinoma	0.265					PDGFRA	1
Cardiac Infarction	myocardial infarction	Recurrent myocardial infarction	0.265					PTGS2	1
Liver Hyperplasia/Hyperproliferation	liver metastasis	Symptomatic stage iodine-refractory liver metastasis	0.265					PDGFRA	1
Cardiac Damage	damage	Damage of myocardium	0.281					CAV1	1
Glomerular Injury, Renal Damage	damage	Damage of podocytes	0.281					NPY	1
Congenital Heart Anomaly	interrupted aortic arch	Interrupted aortic arch	0.281					TGFB2	1
Hepatocellular carcinoma, Liver Hyperplasia/Hyperproliferation	hepatocellular carcinoma	Invasive hepatocellular carcinoma	0.281					PDGFRA	1
Cardiac Dysfunction	left ventricular systolic dysfunction	Left ventricular systolic dysfunction	0.281					DPP4	1
Liver Inflammation/Hepatitis	chronic hepatitis C	Chronic hepatitis C	0.287					LGALS9,CHRNA10,INS	3
Cardiac Damage, Cardiac Degeneration	degeneration	Degeneration of cardiomyocytes	0.296					CAV1	1
Cardiac Dysfunction	diastolic dysfunction	Diastolic dysfunction of heart	0.296					HRAS	1
Cardiac Damage	cardiotoxicity	Cardiotoxicity	0.304					ABCC2,TUBA4A	2
Hepatocellular carcinoma, Liver Hyperplasia/Hyperproliferation	advanced hepatocellular carcinoma	BCLC stage C advanced hepatocellular carcinoma	0.312					PDGFRA	1
Congenital Heart Anomaly	double outlet right ventricle	Double outlet right ventricle	0.312					TGFB2,EDN1	2
Glomerular Injury, Renal Inflammation, Renal Nephritis	autoimmune glomerulonephritis	Autoimmune glomerulonephritis	0.317					IRF1,PTGS2,AGTR2	3
Heart Failure	cardiorespiratory arrest	Cardiorespiratory arrest	0.327					GABRA1	1
Kidney Failure	chronic kidney disease	End-stage chronic kidney disease	0.327					GABRA1	1
Kidney Failure	renal failure	End-stage renal failure	0.327					GABRA1	1
Increased Levels of Potassium	excretion	Increased excretion of K+	0.327					SLC4A11	1
Cardiac Dysfunction, Cardiac Fibrosis	interstitial fibrosis	Interstitial fibrosis of left ventricle	0.327					CTSA	1
Cardiac Arrythmia	permanent atrial fibrillation	Permanent atrial fibrillation	0.327					F9	1
Liver Hyperplasia/Hyperproliferation	liver metastasis	Progressive liver metastasis	0.327					PDGFRA	1
Kidney Failure	acute renal failure	Severe acute renal failure	0.327					GABRA1	1
Kidney Failure	end stage renal disease	End stage renal disease	0.327					F9,PTGS2,WWTR1,GABRA1,AGTR2	5
Renal Necrosis/Cell Death	cell viability	Cell viability of kidney cell lines	0.327		0.152		0.132	BCL6,CAV1,F7,UFM1	4
Renal Damage, Renal Tubule Injury	proximal tubular toxicity	Proximal tubular toxicity	0.329					LGALS1,UGT1A1,ADORA1	3
Cardiac Proliferation	proliferation	Proliferation of cardiomyocytes	0.332					DIPK2A,EDN1,FOXO1,FOXC1	4
Liver Hyperplasia/Hyperproliferation	hepatosplenic T-cell lymphoma	Ann Arbor stage I-IV hepatosplenic T-cell lymphoma	0.341					TUBA4A	1
Kidney Failure, Liver Failure	hepatorenal syndrome	Hepatorenal syndrome	0.341					EDN1	1
Glomerular Injury, Renal Inflammation, Renal Nephritis	glomerulonephritis	Primary glomerulonephritis	0.341					PTGS2	1
Glutathione Depletion In Liver	quantity	Quantity of glutathione in liver	0.341					FABP1	1
Hepatocellular carcinoma, Liver Hyperplasia/Hyperproliferation	metastatic hepatocellular carcinoma	Child-Pugh class A metastatic hepatocellular carcinoma	0.356					PDGFRA	1
Liver Inflammation/Hepatitis	experimental hepatitis	Experimental hepatitis	0.356					SOCS3	1
Heart Failure	heart failure with preserved ejection fraction	Heart failure with preserved ejection fraction	0.356					AGTR2	1
Nephrosis	nephrosis	Nephrosis	0.362					NUP133,NPHS1,NUP93,LAMB2,ADORA1	5
Renal Atrophy	atrophy	Atrophy of renal tubule	0.37					PTGS2	1
Cardiac Inflammation	experimental autoimmune myocarditis	Experimental autoimmune myocarditis	0.37					MMP9	1
Hepatocellular carcinoma, Liver Hyperplasia/Hyperproliferation	hepatocellular carcinoma	Locally advanced hepatocellular carcinoma	0.37					PDGFRA	1
Cardiac Fibrosis	interstitial fibrosis	Interstitial fibrosis of heart	0.376					CTSA,HRAS	2
Liver Hyperplasia/Hyperproliferation	liver tumor	Metastatic liver tumor	0.376					PDGFRA,TUBA4A	2
Liver Necrosis/Cell Death	apoptosis	Apoptosis of hepatic stellate cells	0.383					MMP9	1
Biliary Hyperplasia	proliferation	Proliferation of cholangiocytes	0.383					TGFB2	1
Glomerular Injury, Renal Inflammation, Renal Nephritis	glomerulonephritis	Glomerulonephritis	0.385					IRF1,TNFSF13B,MMP9,PTGS2,NPHS1,SBNO2,LAMB2,AGTR2,ADORA1,NPY	10
Kidney Failure	chronic allograft nephropathy	Chronic allograft nephropathy	0.397					MMP9	1
Renal Degeneration	degeneration	Degeneration of kidney	0.397					PTGS2	1
Liver Hyperplasia/Hyperproliferation	small cell undifferentiated hepatoblastoma	Small cell undifferentiated hepatoblastoma	0.397					TUBA4A	1
Cardiac Dilation, Cardiac Enlargement	dilated cardiomyopathy 1A	Dilated cardiomyopathy 1A	0.41					MYH7	1
Glomerular Injury	formation	Formation of glomerular crescent	0.41					PLAU	1
Liver Proliferation	quantity	Quantity of hepatocytes	0.41					CEBPA	1
Glomerular Injury	abnormal morphology	Abnormal morphology of glomerular capillary	0.423					BCAM	1
Liver Hyperplasia/Hyperproliferation	proliferation	Proliferation of liver cancer cells	0.423					SOCS3	1
Congenital Heart Anomaly	ventricular septal defect	Ventricular septal defect	0.426					PDGFRA,TGFB2,EDN1,TUBA4A	4
Renal Inflammation, Renal Nephritis	nephritis	Nephritis	0.433		0.6		0.452	IRF1,FABP1,TNFSF13B,MMP9,PTGS2,NPHS1,SBNO2,FAN1,LAMB2,AGTR2,ADORA1,NPY	12
Congenital Heart Anomaly	perimembranous ventricular septal defect	Perimembranous ventricular septal defect	0.435					TGFB2	1
Hepatocellular carcinoma, Liver Hyperplasia/Hyperproliferation	recurrent hepatocellular carcinoma	Recurrent hepatocellular carcinoma	0.435					PDGFRA	1
Liver Inflammation/Hepatitis	alcoholic hepatitis	Severe alcoholic hepatitis	0.435					ADORA1	1
Congenital Heart Anomaly	atrioventricular septal defect and common atrioventricular junction	Atrioventricular septal defect and common atrioventricular junction	0.447					TGFB2	1
Increased Levels of ALT	localization	Increased localization of ALT	0.459					SIRT4	1
Hepatocellular carcinoma, Liver Hyperplasia/Hyperproliferation	hepatitis B surface antigen-negative hepatitis C virus negative hepatocellular carcinoma	Hepatitis B surface antigen-negative hepatitis C virus negative hepatocellular carcinoma	0.494					BHMT	1
Cardiac Enlargement	hypertrophy	Hypertrophy of ventricular myocytes	0.494					EDN1	1
Liver Failure	failure	Failure of liver	0.501					EDN1,CEBPA	2
Hepatocellular carcinoma, Liver Hyperplasia/Hyperproliferation	hepatocellular carcinoma	BCLC stage B hepatocellular carcinoma	0.505					PDGFRA	1
Congenital Heart Anomaly	single ventricle defect	Single ventricle defect	0.505					TUBA4A	1
Liver Hyperplasia/Hyperproliferation	advanced liver tumor	Advanced liver tumor	0.534					PDGFRA,TUBA4A	2
Degeneration of liver	degeneration	Degeneration of liver	0.537					DPH1	1
Glomerular Injury, Renal Inflammation, Renal Nephritis	systemic lupus erythematosus nephritis	Systemic lupus erythematosus nephritis	0.537					SBNO2	1
Liver Hyperplasia/Hyperproliferation	liver cholangiocarcinoma	Metastatic liver cholangiocarcinoma	0.547					TUBA4A	1
Cardiac Arrythmia	persistent atrial fibrillation	Persistent atrial fibrillation	0.547					MYBPC2	1
Liver Hyperplasia/Hyperproliferation	liver cholangiocarcinoma	Liver cholangiocarcinoma	0.547					TUBA4A,ALDH1A3	2
Liver Necrosis/Cell Death	apoptosis	Apoptosis of liver cell lines	0.556					PTGS2	1
Cardiac Hypoplasia	hypoplasia	Hypoplasia of trabeculae carne	0.556					TGFB2	1
Hepatocellular carcinoma, Liver Hyperplasia/Hyperproliferation	hepatocellular carcinoma	Progressive hepatocellular carcinoma	0.556					PDGFRA	1
Cardiac Arrythmia	ventricular arrhythmia	Severe ventricular arrhythmia	0.556					SCN1B	1
Liver Hyperplasia/Hyperproliferation	quantity	Quantity of liver tumor	0.566					MEF2D	1
Glomerular Injury, Renal Inflammation, Renal Nephritis	IgA nephropathy	IgA nephropathy	0.576					AGTR2	1
Glomerular Injury, Renal Inflammation, Renal Nephritis	membranous glomerulonephritis	Membranous glomerulonephritis	0.62					PTGS2	1
Liver Inflammation/Hepatitis	chronic hepatitis B	Chronic hepatitis B	1					RASSF1	1
Increased Levels of Creatinine	quantity	Increased Levels of Creatinine	1					MST1	1
Increased Levels of Red Blood Cells	quantity	Increased Levels of Red Blood Cells	1					APEX2,STAT5B	2
Glomerular Injury, Renal Inflammation, Renal Nephritis	lupus nephritis	Lupus nephritis	1					TNFSF13B,PTGS2,SBNO2,ADORA1,NPY	5
Liver Cirrhosis, Liver Fibrosis	primary biliary cirrhosis	Primary biliary cirrhosis	1					ALPL,TGFB2	2
Liver Cholestasis	progressive familial intrahepatic cholestasis type 1	Progressive familial intrahepatic cholestasis type 1	1					ABCC2	1
Hepatocellular carcinoma, Liver Hyperplasia/Hyperproliferation	hepatocellular carcinoma	Unresectable hepatocellular carcinoma	1					PDGFRA	1

## Sheet: TPxCP_disease & function
Diseases and Bio Functions for My Projects->TCDDPseudoOverControlPseudo
Categories	Functions	Diseases or Functions Annotation	p-Value	Predicted Activation State	Activation z-score	Notes	Bias-corrected z-score	Molecules	# Molecules
Cancer, Organismal Injury and Abnormalities	nonhematologic malignant neoplasm	Nonhematologic malignant neoplasm	1.74e-34	Increased	2.791			FAM221A,ENKUR,MYO5C,LSM6,CCDC171,DZANK1,TRPT1,HYDIN,TCHP,DNAAF3,CEP41,TXLNA,UBE2Z,YOD1,VPS36,LRRIQ3,ARL2BP,NUDCD3,CBX3,TWNK,GABARAPL2,TRMT10A,CCNA1,TXNIP,RBM7,CSTB,DNAL4,PABPC1,TM2D3,SMARCC2,CCDC92,ARMC10,PRKAR1A,FSIP1,NOL6,JAKMIP2,EIF4EBP3,DECR1,SNX15,IFT81,TTC28,UQCRB,TMCC3,C1orf52,RDH16,DNAH2,NUDT9,POC1A,AK7,ANKRD22,FAAP24,ACY1,CAPSL,HOXC11,TEKT4,RELL1,SUMO1,FAIM,DNAL1,SLC18B1,ACBD3,CCDC40,UBE…	651
Developmental Disorder	heterotaxy or ciliopathy	Heterotaxy or ciliopathy	1.31e-33	Increased	2.236	bias		FOXJ1,ENKUR,B9D1,DNAH1,NEK8,HYDIN,DNAAF3,CEP41,BBS5,WDPCP,ODAD4,TMEM231,PRKAR1B,TTC8,DYNLT2B,ZMYND10,RPGR,IFT27,CFAP53,LRRC34,RSPH3,AHI1,TUBB4B,TMEM216,TCTN1,WDR19,C8orf37,DNAAF11,IFT81,CCDC65,DNAJB13,AK7,DNAAF6,BBS7,DNAL1,RPGRIP1L,GAS8,CFAP298,IFT172,MKS1,CCDC40,DRC1,DNAAF5,ARL6,DNAAF4,DYNC2I2,BBS1,CEP120,CBY1,TTC21B,ARL13B,NPHP1,ODAD3,RSPH9,DYNC2H1	55
Developmental Disorder	ciliopathy	Ciliopathy	4.59e-33					FOXJ1,B9D1,DNAH1,NEK8,HYDIN,CEP41,DNAAF3,BBS5,WDPCP,ODAD4,TMEM231,PRKAR1B,TTC8,DYNLT2B,ZMYND10,RPGR,IFT27,LRRC34,RSPH3,AHI1,TUBB4B,TMEM216,TCTN1,WDR19,C8orf37,DNAAF11,IFT81,CCDC65,DNAJB13,AK7,DNAAF6,BBS7,DNAL1,RPGRIP1L,GAS8,CFAP298,IFT172,MKS1,CCDC40,DRC1,DNAAF5,ARL6,DNAAF4,DYNC2I2,BBS1,CEP120,CBY1,TTC21B,ARL13B,NPHP1,ODAD3,RSPH9,DYNC2H1	53
Cancer, Organismal Injury and Abnormalities	carcinoma	Carcinoma	2.39e-31	Increased	3.3			FAM221A,ENKUR,MYO5C,CCDC171,DZANK1,TRPT1,HYDIN,TCHP,DNAAF3,CEP41,TXLNA,UBE2Z,YOD1,VPS36,LRRIQ3,ARL2BP,NUDCD3,CBX3,TWNK,GABARAPL2,TRMT10A,CCNA1,TXNIP,RBM7,CSTB,DNAL4,PABPC1,TM2D3,SMARCC2,CCDC92,ARMC10,PRKAR1A,FSIP1,NOL6,JAKMIP2,EIF4EBP3,DECR1,SNX15,IFT81,TTC28,UQCRB,TMCC3,C1orf52,RDH16,DNAH2,NUDT9,POC1A,AK7,ANKRD22,FAAP24,ACY1,CAPSL,HOXC11,TEKT4,RELL1,SUMO1,FAIM,DNAL1,SLC18B1,ACBD3,CCDC40,UBE2R2,C…	641
Cancer, Organismal Injury and Abnormalities	extracranial solid tumor	Extracranial solid tumor	3.88e-31	Increased	2.739			FAM221A,ENKUR,MYO5C,LSM6,CCDC171,DZANK1,TRPT1,HYDIN,TCHP,DNAAF3,CEP41,TXLNA,UBE2Z,YOD1,VPS36,LRRIQ3,ARL2BP,NUDCD3,CBX3,TWNK,GABARAPL2,TRMT10A,CCNA1,TXNIP,RBM7,CSTB,DNAL4,PABPC1,TM2D3,SMARCC2,CCDC92,CIAO2A,ARMC10,PRKAR1A,FSIP1,NOL6,JAKMIP2,EIF4EBP3,DECR1,SNX15,IFT81,TTC28,UQCRB,TMCC3,C1orf52,RDH16,DNAH2,NUDT9,POC1A,AK7,ANKRD22,FAAP24,ACY1,CAPSL,HOXC11,TEKT4,RELL1,SUMO1,FAIM,DNAL1,SLC18B1,ACBD3,CCD…	652
Cancer, Organismal Injury and Abnormalities	solid tumor	Solid tumor	4.03e-31	Increased	2.092			FAM221A,ENKUR,MYO5C,LSM6,CCDC171,DZANK1,TRPT1,HYDIN,TCHP,DNAAF3,CEP41,TXLNA,UBE2Z,YOD1,VPS36,LRRIQ3,ARL2BP,NUDCD3,CBX3,TWNK,GABARAPL2,TRMT10A,CCNA1,TXNIP,RBM7,CSTB,DNAL4,PABPC1,TM2D3,SMARCC2,CCDC92,CIAO2A,ARMC10,PRKAR1A,FSIP1,NOL6,JAKMIP2,EIF4EBP3,DECR1,SNX15,IFT81,TTC28,UQCRB,TMCC3,C1orf52,RDH16,DNAH2,NUDT9,POC1A,AK7,ANKRD22,FAAP24,ACY1,CAPSL,HOXC11,TEKT4,RELL1,SUMO1,FAIM,DNAL1,SLC18B1,ACBD3,CCD…	655
Cancer, Organismal Injury and Abnormalities	malignant solid tumor	Malignant solid tumor	4.54e-31		1.459			FAM221A,ENKUR,MYO5C,LSM6,CCDC171,DZANK1,TRPT1,HYDIN,TCHP,DNAAF3,CEP41,TXLNA,UBE2Z,YOD1,VPS36,LRRIQ3,ARL2BP,NUDCD3,CBX3,TWNK,GABARAPL2,TRMT10A,CCNA1,TXNIP,RBM7,CSTB,DNAL4,PABPC1,TM2D3,SMARCC2,CCDC92,ARMC10,PRKAR1A,FSIP1,NOL6,JAKMIP2,EIF4EBP3,DECR1,SNX15,IFT81,TTC28,UQCRB,TMCC3,C1orf52,RDH16,DNAH2,NUDT9,POC1A,AK7,ANKRD22,FAAP24,ACY1,CAPSL,HOXC11,TEKT4,RELL1,SUMO1,FAIM,DNAL1,SLC18B1,ACBD3,CCDC40,UBE…	653
Cancer, Organismal Injury and Abnormalities	non-melanoma solid tumor	Non-melanoma solid tumor	9.45e-31	Increased	2.677			FAM221A,ENKUR,MYO5C,CCDC171,DZANK1,TRPT1,HYDIN,TCHP,DNAAF3,CEP41,TXLNA,UBE2Z,YOD1,VPS36,LRRIQ3,ARL2BP,NUDCD3,CBX3,TWNK,GABARAPL2,TRMT10A,CCNA1,TXNIP,RBM7,CSTB,DNAL4,PABPC1,TM2D3,SMARCC2,CCDC92,ARMC10,PRKAR1A,FSIP1,NOL6,JAKMIP2,EIF4EBP3,DECR1,SNX15,IFT81,TTC28,UQCRB,TMCC3,C1orf52,RDH16,DNAH2,NUDT9,POC1A,AK7,ANKRD22,FAAP24,ACY1,CAPSL,HOXC11,TEKT4,RELL1,SUMO1,FAIM,DNAL1,SLC18B1,ACBD3,CCDC40,UBE2R2,C…	645
Developmental Disorder	syndromic ciliopathy	Syndromic ciliopathy	9.49e-31					FOXJ1,B9D1,DNAH1,NEK8,HYDIN,CEP41,DNAAF3,BBS5,WDPCP,ODAD4,TMEM231,PRKAR1B,TTC8,ZMYND10,RPGR,IFT27,LRRC34,RSPH3,AHI1,TUBB4B,TMEM216,TCTN1,WDR19,C8orf37,DNAAF11,CCDC65,DNAJB13,AK7,DNAAF6,BBS7,DNAL1,RPGRIP1L,GAS8,CFAP298,IFT172,MKS1,CCDC40,DRC1,DNAAF5,ARL6,DNAAF4,BBS1,CEP120,CBY1,TTC21B,ARL13B,NPHP1,ODAD3,RSPH9	49
Cancer, Organismal Injury and Abnormalities	cancer	Cancer	1.49e-30		1.171			FAM221A,ENKUR,MYO5C,LSM6,CCDC171,DZANK1,TRPT1,HYDIN,TCHP,DNAAF3,CEP41,TXLNA,UBE2Z,YOD1,VPS36,LRRIQ3,ARL2BP,NUDCD3,CBX3,TWNK,GABARAPL2,TRMT10A,CCNA1,TXNIP,RBM7,CSTB,DNAL4,PABPC1,TM2D3,SMARCC2,CCDC92,ARMC10,PRKAR1A,FSIP1,NOL6,JAKMIP2,EIF4EBP3,DECR1,SNX15,IFT81,TTC28,UQCRB,TMCC3,C1orf52,RDH16,DNAH2,NUDT9,POC1A,AK7,ANKRD22,FAAP24,ACY1,CAPSL,HOXC11,TEKT4,RELL1,SUMO1,FAIM,DNAL1,SLC18B1,ACBD3,CCDC40,UBE…	654
Cell Morphology, Cellular Assembly and Organization, Cellular Function and Maintenance	formation	Formation of cilia	1.12e-26		-1.465	bias		IFT57,FOXJ1,TTC26,B9D1,CFAP20,IFT52,TCHP,CEP41,WDR35,BBS5,WDPCP,TMEM231,NUDCD3,SPAG16,TTC8,DYNLT2B,ARL2,RPGR,CFAP53,AURKA,AHI1,TMEM216,KIF3B,TCTN1,IFT46,WDR19,CCDC113,IFT81,CIBAR1,CCDC65,ACTR2,POC1A,DZIP1L,IQUB,RPGRIP1L,CFAP298,IFT172,MKS1,SPAG6,ODF2,DYNC2LI1,ARL6,DYNC2I2,BBS1,CEP120,CBY1,TRAPPC14,ARL13B,POC1B,NME5,DYNC2H1	51
Cancer, Organismal Injury and Abnormalities	head and neck neoplasia	Head and neck tumor	5.68e-24		1.299			FAM221A,ENKUR,MYO5C,CCDC171,DZANK1,TRPT1,HYDIN,TCHP,DNAAF3,CEP41,TXLNA,UBE2Z,YOD1,VPS36,LRRIQ3,ARL2BP,NUDCD3,CBX3,TWNK,GABARAPL2,TRMT10A,CCNA1,RBM7,CSTB,DNAL4,PABPC1,TM2D3,SMARCC2,CCDC92,ARMC10,PRKAR1A,FSIP1,NOL6,JAKMIP2,EIF4EBP3,DECR1,SNX15,IFT81,TTC28,UQCRB,C1orf52,RDH16,DNAH2,NUDT9,POC1A,AK7,ANKRD22,FAAP24,ACY1,HOXC11,TEKT4,RELL1,SUMO1,FAIM,DNAL1,SLC18B1,ACBD3,CCDC40,UBE2R2,CFAP92,UNC13D,STPG2…	581
Developmental Disorder, Hereditary Disorder, Organismal Injury and Abnormalities, Respiratory Disease	primary ciliary dyskinesia	Primary ciliary dyskinesia	3.43e-21					DNAAF5,DNAAF4,CCDC65,RPGR,FOXJ1,DNAJB13,AK7,RSPH3,DNAH1,DNAAF6,DNAL1,CFAP298,GAS8,HYDIN,DNAAF3,CCDC40,ODAD4,PRKAR1B,DNAAF11,ODAD3,DRC1,RSPH9,ZMYND10	23
Cancer, Organismal Injury and Abnormalities	extrapancreatic malignant tumor	Extrapancreatic malignant tumor	1.97e-20	Increased	2.025			FAM221A,ENKUR,MYO5C,CCDC171,DZANK1,TRPT1,HYDIN,TCHP,DNAAF3,CEP41,TXLNA,UBE2Z,YOD1,VPS36,LRRIQ3,ARL2BP,NUDCD3,CBX3,TWNK,GABARAPL2,TRMT10A,CCNA1,TXNIP,RBM7,CSTB,PABPC1,TM2D3,SMARCC2,CCDC92,ARMC10,PRKAR1A,FSIP1,NOL6,JAKMIP2,EIF4EBP3,DECR1,SNX15,IFT81,TTC28,UQCRB,TMCC3,C1orf52,RDH16,DNAH2,NUDT9,POC1A,AK7,ANKRD22,FAAP24,ACY1,CAPSL,HOXC11,TEKT4,RELL1,FAIM,SLC18B1,ACBD3,CCDC40,CFAP92,UNC13D,STPG2,CYB5R1…	620
Cellular Function and Maintenance, Cellular Movement	movement	Movement of cilia	6.2e-20					NME7,DNAAF5,DNAAF4,AK7,DPCD,DNAH7,DNAH1,ROPN1L,DNAAF6,GAS8,HYDIN,CFAP221,SPEF1,CCDC40,ODAD4,DNAAF11,NME5,ODAD3,RSPH9,SPAG6,ZMYND10	21
Cancer, Organismal Injury and Abnormalities	cancer	Cancer of secretory structure	2.37e-19		1.091			FAM221A,ENKUR,MYO5C,CCDC171,DZANK1,HYDIN,TCHP,DNAAF3,CEP41,TXLNA,UBE2Z,YOD1,VPS36,LRRIQ3,ARL2BP,NUDCD3,CBX3,TWNK,GABARAPL2,TRMT10A,CCNA1,RBM7,CSTB,DNAL4,PABPC1,TM2D3,SMARCC2,ARMC10,PRKAR1A,NOL6,JAKMIP2,DECR1,SNX15,IFT81,TTC28,UQCRB,C1orf52,RDH16,DNAH2,POC1A,AK7,ANKRD22,FAAP24,ACY1,HOXC11,TEKT4,RELL1,SUMO1,FAIM,DNAL1,SLC18B1,ACBD3,CCDC40,CFAP92,UNC13D,STPG2,CYB5R1,LENG9,MTHFS,TADA2B,MRM3,CFAP221,L…	547
Cancer, Organismal Injury and Abnormalities	head and neck cancer	Head and neck cancer	2.13e-17		-0.447			FAM221A,ENKUR,MYO5C,CCDC171,DZANK1,HYDIN,TCHP,DNAAF3,CEP41,TXLNA,UBE2Z,YOD1,VPS36,LRRIQ3,ARL2BP,NUDCD3,CBX3,TWNK,GABARAPL2,TRMT10A,CCNA1,RBM7,CSTB,DNAL4,PABPC1,TM2D3,SMARCC2,ARMC10,PRKAR1A,NOL6,JAKMIP2,EIF4EBP3,DECR1,SNX15,IFT81,TTC28,UQCRB,C1orf52,RDH16,DNAH2,NUDT9,POC1A,AK7,ANKRD22,FAAP24,ACY1,HOXC11,TEKT4,RELL1,SUMO1,FAIM,DNAL1,SLC18B1,ACBD3,CCDC40,UBE2R2,CFAP92,UNC13D,STPG2,CYB5R1,LENG9,MTHFS…	538
Cancer, Organismal Injury and Abnormalities	abdominal carcinoma	Abdominal carcinoma	2.9e-17	Increased	3.072			FAM221A,ENKUR,MYO5C,CCDC171,DZANK1,TRPT1,HYDIN,TCHP,CEP41,TXLNA,YOD1,VPS36,LRRIQ3,ARL2BP,NUDCD3,CBX3,TWNK,GABARAPL2,TRMT10A,CCNA1,TXNIP,CSTB,PABPC1,TM2D3,SMARCC2,CCDC92,ARMC10,PRKAR1A,FSIP1,NOL6,JAKMIP2,EIF4EBP3,DECR1,SNX15,IFT81,TTC28,TMCC3,C1orf52,RDH16,DNAH2,NUDT9,POC1A,AK7,ANKRD22,FAAP24,ACY1,CAPSL,HOXC11,TEKT4,RELL1,FAIM,SLC18B1,ACBD3,CCDC40,CFAP92,UNC13D,STPG2,CYB5R1,LENG9,MTHFS,TADA2B,MRM3…	579
Cancer, Organismal Injury and Abnormalities	neck neoplasm	Neck neoplasm	4.59e-17					FAM221A,ENKUR,MYO5C,CCDC171,DZANK1,HYDIN,TCHP,DNAAF3,CEP41,TXLNA,UBE2Z,LRRIQ3,ARL2BP,NUDCD3,CBX3,TWNK,GABARAPL2,TRMT10A,CCNA1,RBM7,CSTB,DNAL4,PABPC1,TM2D3,SMARCC2,ARMC10,PRKAR1A,NOL6,JAKMIP2,DECR1,SNX15,IFT81,TTC28,UQCRB,C1orf52,RDH16,DNAH2,POC1A,AK7,ANKRD22,FAAP24,ACY1,HOXC11,TEKT4,RELL1,SUMO1,FAIM,DNAL1,SLC18B1,ACBD3,CCDC40,UBE2R2,CFAP92,UNC13D,STPG2,CYB5R1,LENG9,MTHFS,TADA2B,MRM3,CFAP221,LEKR1…	506
Cancer, Endocrine System Disorders, Organismal Injury and Abnormalities	endocrine carcinoma	Endocrine carcinoma	4.7e-17					FAM221A,ENKUR,MYO5C,CCDC171,DZANK1,HYDIN,TCHP,DNAAF3,CEP41,TXLNA,UBE2Z,YOD1,LRRIQ3,ARL2BP,NUDCD3,CBX3,TWNK,GABARAPL2,TRMT10A,CCNA1,RBM7,CSTB,DNAL4,PABPC1,TM2D3,SMARCC2,ARMC10,PRKAR1A,NOL6,JAKMIP2,DECR1,SNX15,IFT81,TTC28,UQCRB,C1orf52,RDH16,DNAH2,POC1A,AK7,ANKRD22,FAAP24,ACY1,HOXC11,TEKT4,RELL1,SUMO1,FAIM,DNAL1,SLC18B1,ACBD3,CCDC40,CFAP92,UNC13D,STPG2,CYB5R1,LENG9,MTHFS,TADA2B,MRM3,CFAP221,LEKR1,T…	518
Cancer, Endocrine System Disorders, Organismal Injury and Abnormalities	endocrine gland tumor	Endocrine gland tumor	7.14e-17		1.543			FAM221A,ENKUR,MYO5C,CCDC171,DZANK1,HYDIN,TCHP,DNAAF3,CEP41,TXLNA,UBE2Z,YOD1,LRRIQ3,ARL2BP,NUDCD3,CBX3,TWNK,GABARAPL2,TRMT10A,CCNA1,RBM7,CSTB,DNAL4,PABPC1,TM2D3,SMARCC2,ARMC10,PRKAR1A,NOL6,JAKMIP2,DECR1,SNX15,IFT81,TTC28,UQCRB,C1orf52,RDH16,DNAH2,POC1A,AK7,ANKRD22,FAAP24,ACY1,HOXC11,TEKT4,RELL1,SUMO1,FAIM,DNAL1,SLC18B1,ACBD3,CCDC40,CFAP92,UNC13D,STPG2,CYB5R1,LENG9,MTHFS,TADA2B,MRM3,CFAP221,LEKR1,T…	523
Cancer, Organismal Injury and Abnormalities	head and neck carcinoma	Head and neck carcinoma	8.89e-17					FAM221A,ENKUR,MYO5C,CCDC171,DZANK1,HYDIN,TCHP,DNAAF3,CEP41,TXLNA,UBE2Z,LRRIQ3,ARL2BP,NUDCD3,CBX3,TWNK,GABARAPL2,TRMT10A,CCNA1,RBM7,CSTB,DNAL4,PABPC1,TM2D3,SMARCC2,ARMC10,PRKAR1A,NOL6,JAKMIP2,DECR1,SNX15,IFT81,TTC28,UQCRB,C1orf52,RDH16,DNAH2,POC1A,AK7,ANKRD22,FAAP24,ACY1,HOXC11,TEKT4,RELL1,SUMO1,FAIM,DNAL1,SLC18B1,ACBD3,CCDC40,UBE2R2,CFAP92,UNC13D,STPG2,CYB5R1,LENG9,MTHFS,TADA2B,MRM3,CFAP221,LEKR1…	522
Cancer, Endocrine System Disorders, Organismal Injury and Abnormalities	thyroid gland tumor	Thyroid gland tumor	2.43e-16					FAM221A,ENKUR,MYO5C,CCDC171,DZANK1,HYDIN,TCHP,DNAAF3,CEP41,TXLNA,UBE2Z,LRRIQ3,ARL2BP,NUDCD3,CBX3,TWNK,GABARAPL2,TRMT10A,CCNA1,RBM7,CSTB,DNAL4,PABPC1,TM2D3,SMARCC2,ARMC10,PRKAR1A,NOL6,JAKMIP2,DECR1,SNX15,IFT81,TTC28,UQCRB,C1orf52,RDH16,DNAH2,POC1A,AK7,ANKRD22,FAAP24,ACY1,HOXC11,TEKT4,RELL1,SUMO1,FAIM,DNAL1,SLC18B1,ACBD3,CCDC40,CFAP92,UNC13D,STPG2,CYB5R1,LENG9,MTHFS,TADA2B,MRM3,CFAP221,LEKR1,TACO1,…	500
Cancer, Organismal Injury and Abnormalities	abdominal neoplasm	Abdominal neoplasm	2.65e-16		1.881			FAM221A,ENKUR,MYO5C,CCDC171,DZANK1,TRPT1,HYDIN,TCHP,CEP41,TXLNA,YOD1,VPS36,LRRIQ3,ARL2BP,NUDCD3,CBX3,TWNK,GABARAPL2,TRMT10A,CCNA1,TXNIP,CSTB,PABPC1,TM2D3,SMARCC2,CCDC92,CIAO2A,ARMC10,PRKAR1A,FSIP1,NOL6,JAKMIP2,EIF4EBP3,DECR1,SNX15,IFT81,TTC28,TMCC3,C1orf52,RDH16,DNAH2,NUDT9,POC1A,AK7,ANKRD22,FAAP24,ACY1,CAPSL,HOXC11,TEKT4,RELL1,FAIM,SLC18B1,ACBD3,CCDC40,UBE2R2,CFAP92,UNC13D,STPG2,CYB5R1,LENG9,MTH…	593
Cancer, Endocrine System Disorders, Organismal Injury and Abnormalities	epithelial thyroid cancer	Thyroid carcinoma	2.94e-16					FAM221A,ENKUR,MYO5C,CCDC171,DZANK1,HYDIN,TCHP,DNAAF3,CEP41,TXLNA,UBE2Z,LRRIQ3,ARL2BP,NUDCD3,CBX3,TWNK,GABARAPL2,TRMT10A,CCNA1,RBM7,CSTB,DNAL4,PABPC1,TM2D3,SMARCC2,ARMC10,PRKAR1A,NOL6,JAKMIP2,DECR1,SNX15,IFT81,TTC28,UQCRB,C1orf52,RDH16,DNAH2,POC1A,AK7,ANKRD22,FAAP24,ACY1,HOXC11,TEKT4,RELL1,SUMO1,FAIM,DNAL1,SLC18B1,ACBD3,CCDC40,CFAP92,UNC13D,STPG2,CYB5R1,LENG9,MTHFS,TADA2B,MRM3,CFAP221,LEKR1,TACO1,…	498
Cancer, Endocrine System Disorders, Organismal Injury and Abnormalities	nonpituitary endocrine tumor	Nonpituitary endocrine tumor	1.02e-15		-0.581	bias		FAM221A,ENKUR,MYO5C,CCDC171,DZANK1,HYDIN,TCHP,DNAAF3,CEP41,TXLNA,UBE2Z,LRRIQ3,ARL2BP,NUDCD3,CBX3,TWNK,GABARAPL2,TRMT10A,CCNA1,RBM7,CSTB,DNAL4,PABPC1,TM2D3,SMARCC2,ARMC10,PRKAR1A,NOL6,JAKMIP2,DECR1,SNX15,IFT81,TTC28,UQCRB,C1orf52,RDH16,DNAH2,POC1A,AK7,ANKRD22,ACY1,FAAP24,HOXC11,TEKT4,RELL1,SUMO1,FAIM,DNAL1,SLC18B1,ACBD3,CCDC40,CFAP92,UNC13D,STPG2,CYB5R1,LENG9,MTHFS,TADA2B,MRM3,CFAP221,LEKR1,TACO1,…	505
Cancer, Organismal Injury and Abnormalities	abdominal cancer	Abdominal cancer	1.7e-15	Increased	3.054			FAM221A,ENKUR,MYO5C,CCDC171,DZANK1,TRPT1,HYDIN,TCHP,CEP41,TXLNA,YOD1,VPS36,LRRIQ3,ARL2BP,NUDCD3,CBX3,TWNK,GABARAPL2,TRMT10A,CCNA1,TXNIP,CSTB,PABPC1,TM2D3,SMARCC2,CCDC92,ARMC10,PRKAR1A,FSIP1,NOL6,JAKMIP2,EIF4EBP3,DECR1,SNX15,IFT81,TTC28,TMCC3,C1orf52,RDH16,DNAH2,NUDT9,POC1A,AK7,ANKRD22,FAAP24,ACY1,CAPSL,HOXC11,TEKT4,RELL1,FAIM,SLC18B1,ACBD3,CCDC40,CFAP92,UNC13D,STPG2,CYB5R1,LENG9,MTHFS,TADA2B,MRM3…	586
Cancer, Organismal Injury and Abnormalities	intraabdominal organ tumor	Intraabdominal organ tumor	8.07e-15		1.581			FAM221A,ENKUR,MYO5C,CCDC171,DZANK1,TRPT1,HYDIN,TCHP,CEP41,TXLNA,YOD1,VPS36,LRRIQ3,ARL2BP,NUDCD3,CBX3,TWNK,GABARAPL2,TRMT10A,CCNA1,TXNIP,CSTB,PABPC1,TM2D3,SMARCC2,CCDC92,CIAO2A,ARMC10,PRKAR1A,FSIP1,NOL6,JAKMIP2,EIF4EBP3,DECR1,SNX15,IFT81,TTC28,TMCC3,C1orf52,RDH16,DNAH2,NUDT9,POC1A,AK7,ANKRD22,FAAP24,ACY1,CAPSL,HOXC11,TEKT4,RELL1,FAIM,SLC18B1,ACBD3,CCDC40,UBE2R2,CFAP92,UNC13D,STPG2,CYB5R1,LENG9,MTH…	582
Cancer, Organismal Injury and Abnormalities	abdominal adenocarcinoma	Abdominal adenocarcinoma	1.3e-14					ENKUR,MYO5C,CCDC171,DZANK1,HYDIN,TCHP,CEP41,TXLNA,YOD1,VPS36,LRRIQ3,ARL2BP,NUDCD3,CBX3,TWNK,GABARAPL2,TRMT10A,CCNA1,TXNIP,CSTB,PABPC1,TM2D3,SMARCC2,CCDC92,ARMC10,PRKAR1A,FSIP1,NOL6,JAKMIP2,DECR1,SNX15,IFT81,TTC28,TMCC3,C1orf52,RDH16,DNAH2,NUDT9,POC1A,AK7,ANKRD22,ACY1,CAPSL,HOXC11,TEKT4,RELL1,FAIM,SLC18B1,ACBD3,CCDC40,CFAP92,UNC13D,STPG2,CYB5R1,LENG9,MTHFS,TADA2B,CFAP221,LEKR1,CFAP161,TACO1,NKAIN1…	547
Cancer, Organismal Injury and Abnormalities	adenocarcinoma	Adenocarcinoma	4.5e-14		1.448			ENKUR,MYO5C,CCDC171,DZANK1,HYDIN,TCHP,DNAAF3,CEP41,TXLNA,YOD1,VPS36,LRRIQ3,ARL2BP,NUDCD3,CBX3,TWNK,GABARAPL2,TRMT10A,CCNA1,TXNIP,CSTB,PABPC1,TM2D3,SMARCC2,CCDC92,ARMC10,PRKAR1A,FSIP1,NOL6,JAKMIP2,DECR1,SNX15,IFT81,TTC28,TMCC3,C1orf52,RDH16,DNAH2,NUDT9,POC1A,AK7,ANKRD22,ACY1,CAPSL,HOXC11,TEKT4,RELL1,FAIM,SLC18B1,ACBD3,CCDC40,CFAP92,UNC13D,STPG2,CYB5R1,LENG9,MTHFS,TADA2B,CFAP221,LEKR1,CFAP161,TACO1…	554
Cardiovascular Disease, Developmental Disorder, Hereditary Disorder, Inflammatory Disease, Inflammatory Response, Organismal Injury and Abnormalities, Respiratory Disease	Kartagener syndrome	Kartagener syndrome	1.18e-13					CCDC65,RSPH3,DNAH1,DNAL1,HYDIN,CFAP298,DNAAF3,CCDC40,DNAAF11,ODAD3,DRC1,RSPH9,ZMYND10	13
Cellular Function and Maintenance	movement	Movement of organelle	1.36e-13					DPCD,AK7,DNAH1,ROPN1L,DNAAF6,GAS8,HYDIN,SPEF1,CCDC40,RAB36,ODAD4,SPAG6,ZMYND10,UNC13D,DNAAF5,NME7,DNAAF4,DNAH7,LAMP1,CFAP221,DNAAF11,NME5,ODAD3,RSPH9,SUN2	25
Cancer, Gastrointestinal Disease, Organismal Injury and Abnormalities	digestive organ tumor	Digestive organ tumor	6.81e-13		1.805			FAM221A,ENKUR,MYO5C,CCDC171,DZANK1,TRPT1,HYDIN,TCHP,DNAAF3,CEP41,TXLNA,UBE2Z,YOD1,VPS36,LRRIQ3,ARL2BP,NUDCD3,CBX3,TWNK,TRMT10A,CCNA1,TXNIP,CSTB,PABPC1,TM2D3,SMARCC2,CCDC92,CIAO2A,ARMC10,PRKAR1A,NOL6,JAKMIP2,EIF4EBP3,DECR1,SNX15,IFT81,TTC28,TMCC3,C1orf52,RDH16,DNAH2,NUDT9,POC1A,AK7,ANKRD22,ACY1,CAPSL,HOXC11,TEKT4,RELL1,FAIM,SLC18B1,ACBD3,CCDC40,UBE2R2,CFAP92,UNC13D,STPG2,CYB5R1,LENG9,MTHFS,TADA2B,…	559
Developmental Disorder, Hereditary Disorder, Neurological Disease, Organismal Injury and Abnormalities, Renal and Urological Disease, Skeletal and Muscular Disorders	Joubert syndrome	Joubert syndrome	2.75e-12					LRRC34,B9D1,AHI1,CEP120,TMEM216,CBY1,TTC21B,RPGRIP1L,IFT172,TCTN1,CEP41,MKS1,ARL13B,WDPCP,TMEM231,NPHP1	16
Cell Signaling	smoothened signaling pathway	Smoothened signaling pathway	3.83e-12		-1.732			IFT57,ARL6,HSPB11,IFT27,B9D1,TTC26,BBS7,DZIP1L,IQUB,IFT52,GAS8,RPGRIP1L,TTC21B,IFT172,TCTN1,IFT46,MKS1,WDR19,WDPCP,ARL13B,TMEM231,IFT81,CIBAR1,DYNC2H1	24
Cancer, Gastrointestinal Disease, Organismal Injury and Abnormalities	digestive system cancer	Digestive system cancer	5.36e-12	Increased	2.209			FAM221A,ENKUR,MYO5C,CCDC171,DZANK1,TRPT1,HYDIN,TCHP,DNAAF3,CEP41,TXLNA,UBE2Z,YOD1,VPS36,LRRIQ3,ARL2BP,NUDCD3,CBX3,TWNK,TRMT10A,CCNA1,TXNIP,CSTB,PABPC1,TM2D3,SMARCC2,CCDC92,ARMC10,PRKAR1A,NOL6,JAKMIP2,EIF4EBP3,DECR1,SNX15,IFT81,TTC28,TMCC3,C1orf52,RDH16,DNAH2,NUDT9,POC1A,AK7,ANKRD22,ACY1,CAPSL,HOXC11,TEKT4,RELL1,FAIM,SLC18B1,ACBD3,CCDC40,CFAP92,UNC13D,STPG2,CYB5R1,LENG9,MTHFS,TADA2B,CFAP221,LEKR1,…	549
Developmental Disorder, Organismal Injury and Abnormalities, Renal and Urological Disease	syndromic congenital anomalies of the kidney and urinary tract	Syndromic congenital anomalies of the kidney and urinary tract	1.03e-11					LRRC34,B9D1,AHI1,CEP120,TMEM216,CBY1,TTC21B,RPGRIP1L,IFT172,TCTN1,CEP41,MKS1,ARL13B,WDR19,WDPCP,TMEM231,NPHP1	17
Cancer, Gastrointestinal Disease, Organismal Injury and Abnormalities	gastrointestinal carcinoma	Gastrointestinal carcinoma	2.03e-11					ENKUR,MYO5C,CCDC171,DZANK1,HYDIN,TCHP,DNAAF3,CEP41,TXLNA,UBE2Z,YOD1,VPS36,LRRIQ3,ARL2BP,NUDCD3,CBX3,TWNK,TRMT10A,CCNA1,TXNIP,PABPC1,TM2D3,SMARCC2,CCDC92,ARMC10,PRKAR1A,NOL6,JAKMIP2,DECR1,SNX15,IFT81,TTC28,TMCC3,C1orf52,RDH16,DNAH2,NUDT9,POC1A,AK7,ANKRD22,ACY1,CAPSL,HOXC11,TEKT4,RELL1,FAIM,SLC18B1,ACBD3,CCDC40,CFAP92,UNC13D,STPG2,CYB5R1,LENG9,MTHFS,TADA2B,CFAP221,LEKR1,CFAP161,TACO1,SGSH,CHMP5,ECH…	501
Developmental Disorder, Hereditary Disorder, Organismal Injury and Abnormalities, Renal and Urological Disease	autosomal recessive polycystic kidney disease	Autosomal recessive polycystic kidney disease	2.05e-11					LRRC34,B9D1,AHI1,CEP120,DZIP1L,TMEM216,CBY1,TTC21B,RPGRIP1L,IFT172,TCTN1,CEP41,MKS1,ARL13B,WDPCP,TMEM231,PRKAR1B,NPHP1,DYNC2H1	19
Connective Tissue Disorders, Developmental Disorder, Hereditary Disorder, Organismal Injury and Abnormalities, Skeletal and Muscular Disorders	short-rib thoracic dysplasia	Short-rib thoracic dysplasia	1.37e-10					IFT52,TTC21B,IFT172,DYNC2I2,WDR35,B9D1,WDR19,CEP120,IFT81,DYNC2H1,DYNC2LI1,DYNLT2B	12
Developmental Disorder, Organismal Injury and Abnormalities, Renal and Urological Disease	renal ciliopathy	Renal ciliopathy	1.78e-10					LRRC34,B9D1,AHI1,CEP120,TMEM216,CBY1,TTC21B,RPGRIP1L,NEK8,IFT172,TCTN1,CEP41,MKS1,ARL13B,WDR19,WDPCP,TMEM231,NPHP1	18
Connective Tissue Disorders, Developmental Disorder, Hereditary Disorder, Organismal Injury and Abnormalities, Skeletal and Muscular Disorders	short rib-polydactyly syndrome	Short rib-polydactyly syndrome	3.04e-10					IFT52,TTC21B,IFT172,DYNC2I2,WDR35,WDR19,IFT81,DYNC2LI1,DYNLT2B,DYNC2H1	10
Organismal Injury and Abnormalities, Respiratory Disease	sinus disorder	Sinus disorder	3.25e-10					CCDC65,RSPH3,DNAH1,TUBE1,TUBB4B,CBY1,DNAL1,TUBB4A,CFAP298,RRM2,HYDIN,TUBA1A,DNAAF3,CCDC40,DNAAF11,DRC1,POLL,ODAD3,RSPH9,ZMYND10	20
Inflammatory Disease, Inflammatory Response, Organismal Injury and Abnormalities, Respiratory Disease	chronic sinusitis	Chronic sinusitis	3.53e-10					CCDC65,RSPH3,DNAH1,DNAL1,CFAP298,HYDIN,DNAAF3,CCDC40,DNAAF11,ODAD3,DRC1,POLL,RSPH9,ZMYND10	14
Cancer, Gastrointestinal Disease, Organismal Injury and Abnormalities	gastrointestinal adenocarcinoma	Gastrointestinal adenocarcinoma	9.16e-10					ENKUR,MYO5C,CCDC171,DZANK1,HYDIN,TCHP,CEP41,TXLNA,YOD1,VPS36,LRRIQ3,ARL2BP,NUDCD3,CBX3,TWNK,TRMT10A,CCNA1,TXNIP,PABPC1,TM2D3,SMARCC2,CCDC92,ARMC10,PRKAR1A,NOL6,JAKMIP2,DECR1,SNX15,IFT81,TTC28,TMCC3,C1orf52,DNAH2,NUDT9,POC1A,AK7,ANKRD22,ACY1,CAPSL,HOXC11,TEKT4,RELL1,FAIM,SLC18B1,ACBD3,CCDC40,CFAP92,UNC13D,STPG2,CYB5R1,LENG9,MTHFS,TADA2B,CFAP221,LEKR1,CFAP161,TACO1,SGSH,ECHDC2,EHD1,IPO11,ADA2,KATNA…	474
Developmental Disorder, Hereditary Disorder, Neurological Disease, Organismal Injury and Abnormalities	Bardet-Biedl syndrome	Bardet-Biedl syndrome	1.66e-09					ARL6,IFT27,IFT172,MKS1,BBS5,WDR19,BBS1,WDPCP,C8orf37,BBS7,TTC8	11
Cellular Assembly and Organization, Cellular Function and Maintenance	formation	Formation of axonemes	2.02e-09					GAS8,FOXJ1,UBE2B,IFT46,TTC26,CCDC40,AK7,SPAG16,RSPH9,LRGUK	10
Cancer, Gastrointestinal Disease, Organismal Injury and Abnormalities	large intestine adenocarcinoma	Large intestine adenocarcinoma	2.43e-09					ENKUR,MYO5C,CCDC171,DZANK1,HYDIN,TCHP,CEP41,TXLNA,YOD1,VPS36,LRRIQ3,ARL2BP,NUDCD3,CBX3,TWNK,TRMT10A,CCNA1,TXNIP,PABPC1,TM2D3,SMARCC2,CCDC92,ARMC10,PRKAR1A,NOL6,JAKMIP2,DECR1,SNX15,IFT81,TTC28,TMCC3,C1orf52,DNAH2,POC1A,AK7,ANKRD22,ACY1,CAPSL,HOXC11,TEKT4,FAIM,SLC18B1,ACBD3,CCDC40,CFAP92,UNC13D,STPG2,CYB5R1,LENG9,TADA2B,CFAP221,LEKR1,CFAP161,TACO1,SGSH,ECHDC2,IPO11,EHD1,ADA2,KATNAL2,ABHD17A,WDR35,N…	458
Cancer, Gastrointestinal Disease, Organismal Injury and Abnormalities	gastrointestinal tract cancer	Gastrointestinal tract cancer	6.28e-09					ENKUR,MYO5C,CCDC171,DZANK1,HYDIN,TCHP,DNAAF3,CEP41,TXLNA,UBE2Z,YOD1,VPS36,LRRIQ3,ARL2BP,NUDCD3,CBX3,TWNK,TRMT10A,CCNA1,TXNIP,CSTB,PABPC1,TM2D3,SMARCC2,CCDC92,ARMC10,PRKAR1A,NOL6,JAKMIP2,DECR1,SNX15,IFT81,TTC28,TMCC3,C1orf52,RDH16,DNAH2,NUDT9,POC1A,AK7,ANKRD22,ACY1,CAPSL,HOXC11,TEKT4,RELL1,FAIM,SLC18B1,ACBD3,CCDC40,CFAP92,UNC13D,STPG2,CYB5R1,LENG9,MTHFS,TADA2B,CFAP221,LEKR1,CFAP161,TACO1,SGSH,CHMP…	505
Cancer, Gastrointestinal Disease, Organismal Injury and Abnormalities	large intestine carcinoma	Large intestine carcinoma	6.87e-09					ENKUR,MYO5C,CCDC171,DZANK1,HYDIN,TCHP,CEP41,TXLNA,YOD1,VPS36,LRRIQ3,ARL2BP,NUDCD3,CBX3,TWNK,TRMT10A,CCNA1,TXNIP,PABPC1,TM2D3,SMARCC2,CCDC92,ARMC10,PRKAR1A,NOL6,JAKMIP2,DECR1,SNX15,IFT81,TTC28,TMCC3,C1orf52,DNAH2,POC1A,AK7,ANKRD22,ACY1,CAPSL,HOXC11,TEKT4,FAIM,SLC18B1,ACBD3,CCDC40,CFAP92,UNC13D,STPG2,CYB5R1,LENG9,TADA2B,CFAP221,LEKR1,CFAP161,TACO1,SGSH,ECHDC2,IPO11,EHD1,ADA2,KATNAL2,ABHD17A,WDR35,N…	459
Cancer, Gastrointestinal Disease, Organismal Injury and Abnormalities	neoplasia	Gastrointestinal tumor	8.34e-09		0.595			ENKUR,MYO5C,CCDC171,DZANK1,HYDIN,TCHP,DNAAF3,CEP41,TXLNA,UBE2Z,YOD1,VPS36,LRRIQ3,ARL2BP,NUDCD3,CBX3,TWNK,TRMT10A,CCNA1,TXNIP,CSTB,PABPC1,TM2D3,SMARCC2,CCDC92,ARMC10,PRKAR1A,NOL6,JAKMIP2,DECR1,IFT81,SNX15,TTC28,TMCC3,C1orf52,RDH16,DNAH2,NUDT9,POC1A,AK7,ANKRD22,ACY1,CAPSL,HOXC11,TEKT4,RELL1,FAIM,SLC18B1,ACBD3,CCDC40,CFAP92,UNC13D,STPG2,CYB5R1,LENG9,MTHFS,TADA2B,CFAP221,LEKR1,CFAP161,TACO1,SGSH,CHMP…	506
Inflammatory Disease, Inflammatory Response, Organismal Injury and Abnormalities, Respiratory Disease	sinusitis	Sinusitis	1.35e-08					CCDC65,RSPH3,DNAH1,CBY1,DNAL1,CFAP298,HYDIN,DNAAF3,CCDC40,DNAAF11,ODAD3,DRC1,POLL,RSPH9,ZMYND10	15
Cancer, Organismal Injury and Abnormalities	formation	Formation of solid tumor	1.83e-08		1.946			ENKUR,MYO5C,CCDC171,DZANK1,TRPT1,HYDIN,TCHP,DNAAF3,CEP41,TXLNA,UBE2Z,YOD1,VPS36,LRRIQ3,ARL2BP,NUDCD3,CBX3,TWNK,GABARAPL2,TRMT10A,CCNA1,TXNIP,PABPC1,TM2D3,SMARCC2,CCDC92,ARMC10,PRKAR1A,FSIP1,NOL6,JAKMIP2,EIF4EBP3,SNX15,TTC28,RDH16,DNAH2,NUDT9,POC1A,AK7,ANKRD22,ACY1,HOXC11,TEKT4,RELL1,FAIM,SLC18B1,ACBD3,CCDC40,CFAP92,UNC13D,STPG2,CYB5R1,LENG9,MTHFS,TADA2B,CFAP221,LEKR1,CFAP161,SGSH,RIBC1,ECHDC2,EHD…	525
Cellular Movement, Reproductive System Development and Function	cell movement	Cell movement of sperm	2.07e-08		-1.342	bias		ENKUR,DPCD,DNAH1,ROPN1L,TEKT4,DNAAF6,CFAP45,KIAA0319L,TTLL9,CCDC40,VDR,DNAAF11,CFAP58,CFAP52,ODAD3,CFAP43,POLL,SPAG16,SPAG6,CFAP65	20
Cell Cycle, Embryonic Development	S phase	S phase of embryonic cell lines	2.62e-08	Increased	2.425	bias		SUN1,PSEN2,E2F2,SKP2,CSTB,E2F1,E2F3,FZR1,SUN2,SIRT7	10
Developmental Disorder, Organismal Injury and Abnormalities, Skeletal and Muscular Disorders	polydactyly	Polydactyly	2.73e-08	Increased	2.621	bias		IFT57,DYNC2I2,B9D1,IFT52,RPGRIP1L,TTC21B,IFT172,WDR35,WDR19,WDPCP,TMEM231,IFT81,CIBAR1,DYNC2LI1,DYNLT2B,DYNC2H1	16
Developmental Disorder	laterality defect	Laterality defect	6.43e-08	Increased	2.423	bias		DNAAF4,RPGRIP1L,NEK8,CFAP298,FOXJ1,CFAP53,ENKUR,DNAAF11,POLL,CFAP52	10
Cell Cycle, Embryonic Development	interphase	Interphase of embryonic cell lines	1.09e-07		1.546			ZNF346,SUN1,TXNIP,E2F1,CSTB,CDKN2A,E2F3,PSEN2,E2F2,SKP2,MSH5,CKS2,CARM1,FZR1,SUN2,SIRT7	16
Cellular Assembly and Organization, Cellular Function and Maintenance	organization	Organization of cytoplasm	1.09e-07	Decreased	-2.168	bias		EFHC1,FOXJ1,NEK2,TTC26,CDKN2A,SLC25A33,CFAP20,IFT52,TCHP,MTBP,CEP41,BBS5,TMEM231,NEUROD2,NUDCD3,SPAG16,TBC1D20,TTC8,TWNK,CFAP53,KIF17,AHI1,CSTB,TMEM216,KIF3B,EPB41L3,AHR,TCTN1,ANKRD53,VAMP7,IFT81,CIBAR1,GNAI1,ACTR2,MMP9,POC1A,RHOC,CKB,DZIP1L,SUMO1,IFT172,PRKCZ,KLHL42,SIRT7,ARL6,CEP120,TERT,MAD2L1,TRAPPC14,MICAL3,BCS1L,ARL13B,MAP2K2,TOR1B,SPC25,PLAAT4,CHMP5,EIF2AK3,DYNC2H1,IFT57,DNAI7,C3,B9D1,EHD1…	119
Cell Morphology, Cellular Assembly and Organization, Cellular Function and Maintenance	assembly	Assembly of non-motile cilium	1.77e-07					IFT52,IFT57,RPGRIP1L,IFT172,MKS1,ARL13B,BBS1,POC1A,AHI1,SPAG6,DYNC2H1	11
Cellular Development, Cellular Growth and Proliferation, Embryonic Development, Organ Development, Organismal Development, Reproductive System Development and Function, Tissue Development	spermatogenesis	Spermatogenesis	4.13e-07					MEIG1,PRDX4,TTC26,DPCD,POC1A,AK7,PACRG,EHD1,DEDD,LRGUK,SLC12A2,MOV10L1,KIF6,MSH4,ATRX,SPAG16,TBC1D20,SPAG6,DMC1,MCMDC2,HSPB11,IFT27,CCNA1,RNF8,ATM,CETN1,KIAA0319L,LAMP1,UBE2B,SYCP1,EIF4G3,VDR,CNTD1,CIB1,NME5,ODAD3,CCDC42,AGPAT1,ARL4A	39
Developmental Disorder, Organismal Injury and Abnormalities	regional congenital anomaly	Regional congenital anomaly	4.73e-07	Increased	2.215	bias		DNAAF4,RPGRIP1L,NEK8,CFAP298,FOXJ1,CFAP53,ENKUR,POLL,CFAP52	9
Cancer, Gastrointestinal Disease, Organismal Injury and Abnormalities	intestinal tumor	Intestinal tumor	4.88e-07		0.546			ENKUR,MYO5C,CCDC171,DZANK1,HYDIN,TCHP,CEP41,TXLNA,YOD1,VPS36,LRRIQ3,ARL2BP,NUDCD3,CBX3,TWNK,TRMT10A,CCNA1,TXNIP,CSTB,PABPC1,TM2D3,SMARCC2,CCDC92,ARMC10,PRKAR1A,NOL6,JAKMIP2,DECR1,SNX15,IFT81,TTC28,TMCC3,C1orf52,DNAH2,POC1A,AK7,ANKRD22,ACY1,CAPSL,HOXC11,TEKT4,RELL1,FAIM,SLC18B1,ACBD3,CCDC40,CFAP92,UNC13D,STPG2,CYB5R1,LENG9,TADA2B,CFAP221,LEKR1,CFAP161,TACO1,SGSH,ECHDC2,IPO11,EHD1,ADA2,KATNAL2,RRM2…	469
Cardiovascular Disease, Developmental Disorder, Organismal Injury and Abnormalities	dextrocardia	Dextrocardia	8.57e-07	Increased	2.425	bias		DNAAF4,RPGRIP1L,NEK8,FOXJ1,ENKUR,DNAAF11,POLL,CFAP52	8
Cancer, Gastrointestinal Disease, Organismal Injury and Abnormalities	large intestine neoplasm	Large intestine neoplasm	1.2e-06		0.292			ENKUR,MYO5C,CCDC171,DZANK1,HYDIN,TCHP,CEP41,TXLNA,YOD1,VPS36,LRRIQ3,ARL2BP,NUDCD3,CBX3,TWNK,TRMT10A,CCNA1,TXNIP,CSTB,PABPC1,TM2D3,SMARCC2,CCDC92,ARMC10,PRKAR1A,NOL6,JAKMIP2,DECR1,SNX15,IFT81,TTC28,TMCC3,C1orf52,DNAH2,POC1A,AK7,ANKRD22,ACY1,CAPSL,HOXC11,TEKT4,RELL1,FAIM,SLC18B1,ACBD3,CCDC40,CFAP92,UNC13D,STPG2,CYB5R1,LENG9,TADA2B,CFAP221,LEKR1,CFAP161,TACO1,SGSH,ECHDC2,IPO11,EHD1,ADA2,KATNAL2,RRM2…	466
Cell Morphology	abnormal morphology	Abnormal morphology of flagella	1.41e-06					ARL6,TTLL9,MEIG1,FOXJ1,CETN1,TEKT4,NPHP1,BBS7,DNAAF6,NME5,SPAG16	11
Cell Death and Survival	cell death	Cell death of fibroblast cell lines	1.64e-06		0.179			ZNF346,MCL1,SFT2D2,ASAH1,E2F1,CDKN2A,RHOC,TP53INP1,SUMO1,CFLAR,COMMD4,SPHK2,E2F2,SKP2,ADIPOR2,TXNL4B,CLIC4,EIF6,CREBL2,POLB,PRKCZ,GPI,SUN1,TXNIP,FAF1,MPG,TGM1,ATM,DFFA,TERT,PRKAR1A,AHR,PSEN2,GMFB,EPHX1,STK17A,EIF2AK3,P4HB,SUN2	39
DNA Replication, Recombination, and Repair	recombination	Recombination	1.78e-06		-1.146	bias		EXO1,SUN1,RAG2,ATM,RNF169,IPO5,FAAP24,PABPC1,TERT,RUVBL2,RNF126,TNPO3,MEIOB,SYCP1,SKP2,MSH5,RECQL5,MSH4,ATRX,POLB,POLL,SIRT7,DMC1	23
Cell Cycle, DNA Replication, Recombination, and Repair	recombination	DNA recombination	1.78e-06		-1.146	bias		EXO1,SUN1,RAG2,ATM,RNF169,IPO5,FAAP24,PABPC1,TERT,RUVBL2,RNF126,TNPO3,MEIOB,SYCP1,MSH5,RECQL5,MSH4,ATRX,POLB,SIRT7,DMC1	21
Cell Morphology, Cellular Assembly and Organization, Cellular Function and Maintenance	formation	Formation of cellular protrusions	1.88e-06		-1.763	bias		IFT57,FOXJ1,C3,TTC26,B9D1,EHD1,CFAP20,ATP8B1,IFT52,TCHP,MTBP,CEP41,WDR35,BBS5,WDPCP,TMEM231,NEUROD2,ATRX,NUDCD3,SPAG16,TTC8,ARL2,DYNLT2B,RPGR,CFAP53,AURKA,AHI1,CSTB,TMEM216,KIF3B,EPB41L3,AHR,TCTN1,IFT46,MIEN1,WDR19,CCDC113,VAMP7,IFT81,CIBAR1,ARF6,LHX1,CCDC65,ACTR2,MMP9,POC1A,RHOC,CKB,DZIP1L,IQUB,RPGRIP1L,CFAP298,IFT172,VAMP3,SPEF1,MKS1,PRKCZ,SPAG6,ODF2,DYNC2LI1,ARL6,DYNC2I2,PREX1,BBS1,CEP120,RIT1…	77
Cell Cycle	interphase	Interphase of fibroblast cell lines	1.99e-06		1.272			CCNA1,ZNF346,SUN1,ATM,E2F1,CDKN2A,CSTB,E2F3,E2F2,SKP2,MYBL2,CKS2,CARM1,FZR1,GPI,SUN2,SIRT7	17
Embryonic Development, Organismal Development	patterning	Patterning of left/right axis	2.02e-06					IFT57,RPGRIP1L,FOXJ1,IFT172,IFT46,DNAAF11,DYNC2LI1,KIF3B	8
Cancer, Gastrointestinal Disease, Organismal Injury and Abnormalities	intestinal cancer	Intestinal cancer	2.55e-06					ENKUR,MYO5C,CCDC171,DZANK1,HYDIN,TCHP,CEP41,TXLNA,YOD1,VPS36,LRRIQ3,ARL2BP,NUDCD3,CBX3,TWNK,TRMT10A,CCNA1,TXNIP,PABPC1,TM2D3,SMARCC2,CCDC92,ARMC10,PRKAR1A,NOL6,JAKMIP2,DECR1,SNX15,IFT81,TTC28,TMCC3,C1orf52,DNAH2,POC1A,AK7,ANKRD22,ACY1,CAPSL,HOXC11,TEKT4,FAIM,SLC18B1,ACBD3,CCDC40,CFAP92,UNC13D,STPG2,CYB5R1,LENG9,TADA2B,CFAP221,LEKR1,CFAP161,TACO1,SGSH,ECHDC2,IPO11,EHD1,ADA2,KATNAL2,RRM2,ABHD17A,WD…	463
Developmental Disorder, Hereditary Disorder, Organismal Injury and Abnormalities, Renal and Urological Disease	familial polycystic kidney disease	Familial polycystic kidney disease	3.01e-06					LRRC34,MMP9,B9D1,AHI1,CEP120,DZIP1L,TMEM216,CBY1,RPGRIP1L,TTC21B,IFT172,TCTN1,CEP41,MKS1,ARL13B,WDPCP,TMEM231,PRKAR1B,NPHP1,DYNC2H1	20
Cell Cycle, Embryonic Development	interphase	Arrest in interphase of embryonic cell lines	3.14e-06					SUN1,TXNIP,ZNF346,PSEN2,MSH5,E2F1,CDKN2A,CKS2,CARM1,SIRT7,SUN2	11
Cancer, Gastrointestinal Disease, Organismal Injury and Abnormalities	malignant neoplasm of large intestine	Malignant neoplasm of large intestine	3.2e-06					ENKUR,MYO5C,CCDC171,DZANK1,HYDIN,TCHP,CEP41,TXLNA,YOD1,VPS36,LRRIQ3,ARL2BP,NUDCD3,CBX3,TWNK,TRMT10A,CCNA1,TXNIP,PABPC1,TM2D3,SMARCC2,CCDC92,ARMC10,PRKAR1A,NOL6,JAKMIP2,DECR1,SNX15,IFT81,TTC28,TMCC3,C1orf52,DNAH2,POC1A,AK7,ANKRD22,ACY1,CAPSL,HOXC11,TEKT4,FAIM,SLC18B1,ACBD3,CCDC40,CFAP92,UNC13D,STPG2,CYB5R1,LENG9,TADA2B,CFAP221,LEKR1,CFAP161,TACO1,SGSH,ECHDC2,IPO11,EHD1,ADA2,KATNAL2,RRM2,ABHD17A,WD…	462
Cell Morphology, Cellular Assembly and Organization	abnormal morphology	Abnormal morphology of axonemes	3.52e-06					TTLL9,MEIG1,CETN1,BBS7,DNAAF6,SPAG16	6
Cell Death and Survival	apoptosis	Apoptosis of fibroblast cell lines	3.95e-06		0.154			ZNF346,MCL1,SFT2D2,ASAH1,E2F1,CDKN2A,RHOC,TP53INP1,SUMO1,CFLAR,SPHK2,E2F2,SKP2,CLIC4,EIF6,CREBL2,PRKCZ,GPI,SUN1,TXNIP,FAF1,ATM,TERT,PRKAR1A,AHR,PSEN2,EPHX1,STK17A,EIF2AK3,SUN2,P4HB	31
Cellular Assembly and Organization, Cellular Function and Maintenance	organization	Organization of cytoskeleton	4.15e-06	Decreased	-2.168	bias		EFHC1,FOXJ1,NEK2,TTC26,CDKN2A,CFAP20,IFT52,TCHP,MTBP,CEP41,BBS5,TMEM231,NEUROD2,NUDCD3,SPAG16,TTC8,CFAP53,KIF17,AHI1,CSTB,TMEM216,KIF3B,EPB41L3,AHR,TCTN1,VAMP7,ANKRD53,IFT81,CIBAR1,GNAI1,ACTR2,MMP9,POC1A,RHOC,CKB,DZIP1L,SUMO1,IFT172,PRKCZ,KLHL42,ARL6,CEP120,MAD2L1,TRAPPC14,MICAL3,ARL13B,MAP2K2,SPC25,PLAAT4,DYNC2H1,IFT57,DNAI7,C3,B9D1,EHD1,ATP8B1,WDR35,WDPCP,ATRX,ARL2,DYNLT2B,RPGR,AURKA,PRC1,IFT46…	104
Cardiovascular Disease, Developmental Disorder, Gastrointestinal Disease, Organismal Injury and Abnormalities	situs inversus	Situs inversus	4.92e-06		1.987	bias		DNAAF4,NEK8,CFAP298,FOXJ1,ENKUR,POLL,CFAP52	7
Cancer, Organismal Injury and Abnormalities	melanoma	Melanoma	5.06e-06					ENKUR,MYO5C,LSM6,DZANK1,HYDIN,TCHP,DNAAF3,CEP41,LRRIQ3,NUDCD3,TWNK,TRMT10A,CCNA1,PABPC1,SMARCC2,ARMC10,PRKAR1A,NOL6,JAKMIP2,DECR1,SNX15,IFT81,TTC28,TMCC3,RDH16,DNAH2,NUDT9,AK7,ANKRD22,CAPSL,HOXC11,TEKT4,FAIM,ACBD3,CCDC40,CFAP92,UNC13D,STPG2,LENG9,MTHFS,TADA2B,MRM3,CFAP221,LEKR1,CFAP161,TACO1,NKAIN1,RIBC1,CYBRD1,ECHDC2,EHD1,BTBD16,ADA2,KATNAL2,RRM2,ISCU,SKP2,RAB36,POLQ,CFAP58,CFAP52,ZC4H2,ANKRD45,…	431
Cellular Assembly and Organization, Cellular Function and Maintenance	organization	Microtubule dynamics	5.28e-06	Decreased	-2.183	bias		IFT57,FOXJ1,DNAI7,NEK2,C3,TTC26,B9D1,EHD1,CFAP20,ATP8B1,IFT52,TCHP,MTBP,CEP41,WDR35,BBS5,WDPCP,TMEM231,NEUROD2,ATRX,NUDCD3,SPAG16,TTC8,ARL2,DYNLT2B,RPGR,CFAP53,AURKA,KIF17,AHI1,PRC1,CSTB,TMEM216,KIF3B,EPB41L3,AHR,TCTN1,IFT46,MIEN1,WDR19,CCDC113,VAMP7,ANKRD53,CIB1,IFT81,CIBAR1,ARF6,LHX1,CCDC65,ACTR2,MMP9,POC1A,RHOC,CKB,DNAAF6,DZIP1L,SUMO1,CCDC170,IQUB,RPGRIP1L,CFAP298,IFT172,VAMP3,SPEF1,MKS1,NDC80…	92
Cellular Development, Cellular Growth and Proliferation, Embryonic Development, Organ Development, Organismal Development, Reproductive System Development and Function, Tissue Development	gametogenesis	Gametogenesis	6.8e-06		-0.555	bias		MEIG1,PRDX4,TTC26,DPCD,POC1A,AK7,PACRG,EHD1,DEDD,LRGUK,SLC12A2,MOV10L1,MSH5,KIF6,MSH4,ATRX,SPAG16,TBC1D20,SPAG6,DMC1,MCMDC2,HSPB11,IFT27,CCNA1,RNF8,ATM,CETN1,KIAA0319L,LAMP1,UBE2B,SYCP1,EIF4G3,VDR,CNTD1,CIB1,NME5,ODAD3,CCDC42,AGPAT1,ARL4A	40
Developmental Disorder	disorder of stature	Disorder of stature	7.46e-06					MMP9,ATP1A1,B9D1,POC1A,SGMS2,E2F1,TUBE1,IFT52,GSC,IFT172,TUBA1A,WDR35,ATRX,DYNLT2B,DYNC2LI1,TRMT10A,DYNC2I2,TXNIP,TRAPPC2,ITGA11,CEP120,TUBB4B,PRKAR1A,TUBB4A,TTC21B,WDR19,IFT81,DYNC2H1	28
Cellular Assembly and Organization	intraciliary transport	Intraciliary transport	7.77e-06					NME7,IFT27,RPGR,WDR35,TTC26,KIF3B	6
Cell Cycle	S phase	S phase of bone cancer cell lines	7.77e-06		1.98	bias		MTBP,NEK11,E2F1,CDKN2A,MYBL2,FZR1	6
Cell Morphology	lack	Lack of flagella	7.87e-06					ARL6,FOXJ1,MEIG1,CETN1,BBS7	5
Hereditary Disorder, Ophthalmic Disease, Organismal Injury and Abnormalities	hereditary retinitis pigmentosa	Hereditary retinitis pigmentosa	8.69e-06					ARL6,RPGR,NEK2,CERKL,BBS1,AHI1,SLC7A14,BBS7,KIF3B,IFT172,AHR,WDR19,C8orf37,ARL2BP,TTC8,DYNC2H1	16
Organismal Injury and Abnormalities, Reproductive System Disease	infertility	Infertility	9.24e-06		-0.555	bias		MEIG1,EXO1,DNAH1,E2F1,EHD1,HOXC11,DNAAF6,BBS7,E2F3,SLC12A2,TTLL9,MOV10L1,FZD1,MSH5,MSH4,CKS2,SPAG16,MGAT2,SPAG6,DMC1,ARL6,CCNA1,SUN1,ATM,CETN1,CBY1,HSD17B14,UBE2B,SYCP1,VDR,NPHP1,CIB1	32
Cell Cycle, Connective Tissue Development and Function	S phase	S phase of fibroblast cell lines	1.04e-05	Increased	2.608			SUN1,E2F2,SKP2,E2F1,CSTB,CDKN2A,E2F3,FZR1,SIRT7,SUN2	10
Hereditary Disorder, Ophthalmic Disease, Organismal Injury and Abnormalities	hereditary retinal degeneration	Hereditary retinal degeneration	1.06e-05					ARL6,RPGR,NEK2,CERKL,C3,BBS1,AHI1,SLC7A14,BBS7,TUBB4B,KIF3B,RPGRIP1L,TTC21B,IFT172,AHR,BBS5,WDR19,C8orf37,POC1B,NPHP1,ARL2BP,TTC8,DYNC2H1	23
Cell Cycle	ploidy	Ploidy of cells	1.07e-05		-1.075			NEK2,AURKA,ATM,E2F1,CDKN2A,E2F3,TERT,MAD2L1,UBE2B,STAG1,AHR,E2F2,SKP2,CKS2,CIB1,POLB,EIF2AK3	17
Cancer, Neurological Disease, Organismal Injury and Abnormalities	IDH1 mutation negative astrocytoma	IDH1 mutation negative astrocytoma	1.11e-05					TUBB4A,TUBA1A,MAP2K2,TUBE1,TERT,TUBB4B	6
Cell Cycle	ploidy	Ploidy of epithelial cells	1.11e-05		-1	bias		AHR,AURKA,E2F2,E2F1,E2F3,TERT	6
Cancer, Endocrine System Disorders, Gastrointestinal Disease, Organismal Injury and Abnormalities	pancreatic cancer	Stage IIB pancreatic cancer	1.11e-05					TUBB4A,RRM2,TUBA1A,TUBE1,TUBB4B,GPI	6
Organismal Injury and Abnormalities, Reproductive System Disease	spermatogenic impairment	Spermatogenic impairment	1.2e-05					MEIOB,DNAH2,AK7,MSH5,DNAH1,MSH4,CFAP58,CFAP43,CFAP91,CFAP65	10
Developmental Disorder, Hereditary Disorder, Organismal Injury and Abnormalities	familial short stature	Familial short stature	1.26e-05					TRMT10A,DYNC2I2,TXNIP,TRAPPC2,MMP9,B9D1,POC1A,SGMS2,ITGA11,E2F1,CEP120,PRKAR1A,IFT52,TTC21B,IFT172,WDR35,WDR19,ATRX,IFT81,DYNLT2B,DYNC2LI1,DYNC2H1	22
Developmental Disorder, Hereditary Disorder, Neurological Disease, Organismal Injury and Abnormalities, Renal and Urological Disease, Skeletal and Muscular Disorders	Joubert syndrome with renal defect	Joubert syndrome with renal defect	1.32e-05					RPGRIP1L,CEP41,AHI1,NPHP1,TMEM216	5
Connective Tissue Disorders, Developmental Disorder, Hereditary Disorder, Organismal Injury and Abnormalities, Skeletal and Muscular Disorders	short rib thoracic dysplasia type 6 with polydactyly	Short rib thoracic dysplasia type 6 with polydactyly	1.32e-05					TTC21B,IFT172,WDR35,DYNC2H1,DYNC2LI1	5
Cancer, Neurological Disease, Organismal Injury and Abnormalities	anaplastic astrocytoma	Anaplastic astrocytoma	1.35e-05					TUBB4A,TUBA1A,NEK11,MAP2K2,TUBE1,ATRX,TERT,SLC12A2,TUBB4B	9
Ophthalmic Disease, Organismal Injury and Abnormalities	retinitis pigmentosa	Retinitis pigmentosa	1.45e-05					ARL6,RPGR,NEK2,CERKL,C3,BBS1,AHI1,SLC7A14,BBS7,KIF3B,IFT172,AHR,WDR19,C8orf37,ARL2BP,TTC8,DYNC2H1	17
Cancer, Organismal Injury and Abnormalities	malignant solid organ tumor	Malignant solid organ tumor	1.67e-05					ENKUR,MYO5C,LSM6,CCDC171,DZANK1,HYDIN,TCHP,DNAAF3,CEP41,LRRIQ3,NUDCD3,TWNK,TRMT10A,CCNA1,PABPC1,SMARCC2,ARMC10,PRKAR1A,NOL6,JAKMIP2,DECR1,SNX15,IFT81,TTC28,TMCC3,RDH16,DNAH2,NUDT9,AK7,ANKRD22,CAPSL,HOXC11,TEKT4,ACBD3,CCDC40,CFAP92,UNC13D,STPG2,CYB5R1,LENG9,MTHFS,TADA2B,MRM3,CFAP221,LEKR1,CFAP161,TACO1,PLAAT4,NKAIN1,RIBC1,CYBRD1,ECHDC2,EHD1,BTBD16,ADA2,KATNAL2,RRM2,ISCU,BRF2,SKP2,POLQ,CFAP58,CFAP5…	424
Cell Cycle, Reproductive System Development and Function	meiosis	Meiosis of male germ cells	1.85e-05					EXO1,CCNA1,UBE2B,MOV10L1,SUN1,MEIOB,SYCP1,ATM,MSH5,EHD1,MSH4,DMC1	12
Developmental Disorder, Hereditary Disorder, Organismal Injury and Abnormalities	dwarfism	Dwarfism	1.97e-05					DYNC2I2,TXNIP,TRAPPC2,MMP9,B9D1,SGMS2,ITGA11,E2F1,CEP120,PRKAR1A,IFT52,TTC21B,IFT172,WDR35,WDR19,ATRX,IFT81,DYNLT2B,DYNC2LI1,DYNC2H1	20
Hereditary Disorder, Ophthalmic Disease, Organismal Injury and Abnormalities	hereditary retinal disease	Hereditary retinal disease	1.97e-05					ARL6,RPGR,NEK2,CERKL,C3,BBS1,AHI1,SLC7A14,BBS7,TUBB4B,TMEM216,KIF3B,RPGRIP1L,TTC21B,IFT172,AHR,BBS5,WDR19,C8orf37,POC1B,NPHP1,ARL2BP,TTC8,DYNC2H1	24
Cell Cycle	ploidy	Ploidy of liver cells	2.09e-05		-1	bias		STAG1,AHR,E2F2,E2F1,E2F3	5
Organ Morphology, Reproductive System Development and Function	morphology	Morphology of gonad	2.25e-05					MEIG1,EXO1,TLR5,PRDX4,E2F1,EHD1,MANBA,TEKT4,DEDD,BBS7,TP53INP1,E2F3,SLC12A2,RHCG,TTLL9,MOV10L1,FZD1,MAF1,MSH5,SKP2,MSH4,WDR13,ATRX,SPAG16,SPAG6,MGAT2,DMC1,CCNA1,SUN1,ATM,UBE2W,CETN1,AHR,UBE2B,SYCP1,VDR,NPHP1,CIB1,NME5,LHX1,ARL4A	41
Organismal Injury and Abnormalities, Reproductive System Disease	sperm disorder	Sperm disorder	2.63e-05	Increased	3.445	bias		MEIG1,EXO1,PRDX4,DNAH2,AK7,DNAH1,EHD1,TEKT4,DNAAF6,SLC12A2,TTLL9,MOV10L1,MEIOB,MSH5,MSH4,CKS2,CFAP58,SPAG16,MGAT2,ARMC2,DMC1,CFAP65,SUN1,ATM,UBE2W,CETN1,KIF3B,HSD17B14,AHR,UBE2B,SYCP1,VDR,NPHP1,CIB1,NME5,CFAP43,ARL4A,CFAP91	38
Cell Signaling	cell surface receptor linked signal transduction	Cell surface receptor linked signal transduction	2.72e-05		-1.732			IFT57,MCL1,MMP9,TTC26,B9D1,DZIP1L,BBS7,IRAK3,IQUB,IFT52,RPGRIP1L,GAS8,IFT172,MKS1,TXLNA,WDPCP,CNOT9,TMEM231,ARL6,HSPB11,IFT27,AHI1,ITGA11,RCC2,ACVR1B,TTC21B,TCTN1,IFT46,WDR19,ARL13B,IFT81,ITGB1BP1,CIBAR1,DYNC2H1	34
Cell Cycle, Reproductive System Development and Function	meiosis	Meiosis of germ cells	2.81e-05		-1.718	bias		EXO1,CCNA1,SUN1,AURKA,ATM,EHD1,MAD2L1,UBE2B,MOV10L1,MEIOB,SYCP1,MSH5,MSH4,CKS2,DMC1	15
Organismal Injury and Abnormalities, Reproductive System Disease	teratozoospermia	Teratozoospermia	2.81e-05	Increased	2.646	bias		TTLL9,MEIG1,UBE2B,AHR,DNAH2,CETN1,CFAP58,NPHP1,SPAG16,ARMC2,CFAP91,CFAP65	12
Cancer, Hematological Disease, Immunological Disease, Organismal Injury and Abnormalities	large-cell immunoblastic lymphoma	Large-cell immunoblastic lymphoma	2.83e-05					TUBB4A,TUBA1A,ATM,TUBE1,POLB,TUBB4B	6
Cardiovascular Disease, Developmental Disorder, Gastrointestinal Disease, Organismal Injury and Abnormalities	situs inversus totalis	Situs inversus totalis	2.83e-05	Increased	2	bias		NEK8,FOXJ1,DNAAF4,ENKUR,POLL,CFAP52	6
Cancer, Neurological Disease, Organismal Injury and Abnormalities	anaplastic oligodendroglioma	Anaplastic oligodendroglioma	2.89e-05					TUBB4A,TUBA1A,NEK11,MAP2K2,TUBE1,TERT,TUBB4B	7
Cancer, Neurological Disease, Organismal Injury and Abnormalities	brain tumor	Brain tumor	2.9e-05		0.152			FOXJ1,NEK2,ENKUR,SRP68,MYO5C,NEK11,CCDC171,DCAF11,DZANK1,SLC25A33,TRPT1,IFT52,HYDIN,TCHP,TUBA1A,DNAAF3,CEP41,TXLNA,YOD1,UBE2Z,KIF6,VPS36,NUBPL,TWNK,CDC27,TRMT10A,PABPC1,UBE2W,SMARCC2,CCDC92,PRKAR1A,EPB41L3,AHR,FSIP1,NOL6,EIF4EBP3,EPHX1,UBE2C,CIBAR1,TTC28,CCNG2,KIF20A,MMP9,DNAH2,DNAJC11,NUDT9,SPATA17,POC1A,AK7,ACY1,HOXC11,TEKT4,RELL1,SLC18B1,CCDC40,KLHL42,UNC13D,LENG9,PEBP4,SUN1,TBC1D19,MICAL3,DNA…	347
Cancer, Dermatological Diseases and Conditions, Organismal Injury and Abnormalities	skin cancer	Skin cancer	3.06e-05					ENKUR,MYO5C,LSM6,CCDC171,DZANK1,HYDIN,TCHP,DNAAF3,CEP41,LRRIQ3,NUDCD3,TWNK,TRMT10A,CCNA1,PABPC1,SMARCC2,ARMC10,PRKAR1A,NOL6,JAKMIP2,DECR1,SNX15,IFT81,TTC28,TMCC3,RDH16,DNAH2,NUDT9,AK7,ANKRD22,CAPSL,HOXC11,TEKT4,ACBD3,CCDC40,CFAP92,UNC13D,STPG2,CYB5R1,LENG9,MTHFS,TADA2B,MRM3,CFAP221,LEKR1,CFAP161,TACO1,PLAAT4,NKAIN1,RIBC1,CYBRD1,ECHDC2,EHD1,BTBD16,ADA2,KATNAL2,RRM2,ISCU,BRF2,SKP2,POLQ,CFAP58,CFAP5…	419
Embryonic Development, Organ Development, Organismal Development, Reproductive System Development and Function, Tissue Development	development	Development of genital organ	3.13e-05		0.059	bias		MEIG1,PRDX4,TTC26,AK7,DPCD,POC1A,PACRG,EHD1,DEDD,LRGUK,SLC12A2,DNAJC19,MOV10L1,MSH5,SKP2,KIF6,MSH4,ATRX,SPAG16,TBC1D20,SPAG6,DMC1,MCMDC2,IFT27,HSPB11,CCNA1,RNF8,ATM,CETN1,KIAA0319L,LAMP1,UBE2B,AHR,SYCP1,WDR19,EIF4G3,VDR,DNAAF11,CNTD1,CIB1,ODAD3,NME5,CCDC42,AGPAT1,LHX1,ARL4A	46
Developmental Disorder, Neurological Disease	congenital neurological disorder	Congenital neurological disorder	4.21e-05	Increased	2.949	bias		IFT57,FOXJ1,NEK11,B9D1,IPO11,HADHA,DPAGT1,TUBA1A,TRIM71,CEP41,BBS5,WDPCP,TMEM231,TBC1D20,TTC8,GPI,TWNK,ZC4H2,IFT27,CCNA1,LRRC34,MTR,FBXL4,AHI1,LNPK,DNAL4,CSTB,SMARCC2,TMEM216,ACVR1B,KIF3B,PRKAR1A,TCTN1,WDR19,LPL,C8orf37,GEMIN4,MMP9,ZDHHC9,NUAK2,BBS7,SLC12A2,IRAK3,DNAJC19,RPGRIP1L,IFT172,MKS1,SPHK2,ARL6,DYNC2I2,ATM,BBS1,CEP120,RIT1,TERT,CBY1,TUBB4A,MTHFS,TTC21B,BCS1L,PSEN2,KMT5B,ARL13B,MAP2K2,NPHP…	66
Cell Death and Survival	cell death	Cell death of gonadal cells	4.48e-05		-0.164	bias		BTG1,MEIG1,EXO1,CCNA1,PRDX4,ATM,CDKN2A,EHD1,TERT,SLC12A2,UBE2B,MOV10L1,AHR,MSH5,ATRX,CIB1,POLB,SPAG16,DMC1	19
Cancer, Neurological Disease, Organismal Injury and Abnormalities	central nervous system cancer	Central nervous system cancer	4.49e-05					FOXJ1,NEK2,ENKUR,SRP68,MYO5C,NEK11,CCDC171,DCAF11,DZANK1,SLC25A33,TRPT1,IFT52,HYDIN,TCHP,TUBA1A,DNAAF3,CEP41,TXLNA,YOD1,UBE2Z,KIF6,VPS36,NUBPL,TWNK,CDC27,TRMT10A,PABPC1,UBE2W,SMARCC2,CCDC92,PRKAR1A,EPB41L3,AHR,FSIP1,NOL6,EIF4EBP3,EPHX1,UBE2C,CIBAR1,TTC28,CCNG2,KIF20A,MMP9,DNAH2,DNAJC11,NUDT9,SPATA17,POC1A,AK7,ACY1,HOXC11,TEKT4,SLC18B1,CCDC40,KLHL42,UNC13D,LENG9,PEBP4,SUN1,TBC1D19,MICAL3,DNAH3,RCO…	352
Organismal Injury and Abnormalities, Reproductive System Disease	multiple morphological sperm flagellar abnormalities	Multiple morphological sperm flagellar abnormalities	4.64e-05					DNAH2,CFAP58,ARMC2,CFAP91,CFAP65	5
Neurological Disease, Organismal Injury and Abnormalities	brain lesion	Brain lesion	4.66e-05		0.152			FOXJ1,NEK2,ENKUR,SRP68,MYO5C,NEK11,CCDC171,DCAF11,DZANK1,SLC25A33,TRPT1,IFT52,HYDIN,TCHP,TUBA1A,DNAAF3,CEP41,TXLNA,YOD1,UBE2Z,KIF6,VPS36,NUBPL,TWNK,CDC27,TRMT10A,PABPC1,UBE2W,SMARCC2,CCDC92,PRKAR1A,EPB41L3,AHR,FSIP1,NOL6,EIF4EBP3,EPHX1,UBE2C,CIBAR1,TTC28,CCNG2,KIF20A,MMP9,DNAH2,DNAJC11,NUDT9,SPATA17,POC1A,AK7,ACY1,HOXC11,TEKT4,RELL1,SLC18B1,CCDC40,KLHL42,UNC13D,LENG9,PEBP4,SUN1,TBC1D19,MICAL3,DNA…	348
Cell Death and Survival	cell death	Cell death of male germ cells	5.12e-05		-1	bias		MEIG1,EXO1,CCNA1,PRDX4,ATM,EHD1,CDKN2A,SLC12A2,UBE2B,MOV10L1,AHR,MSH5,POLB,SPAG16	14
Organ Morphology, Reproductive System Development and Function	morphology	Morphology of testis	5.18e-05					TLR5,EXO1,PRDX4,E2F1,EHD1,MANBA,DEDD,TP53INP1,SLC12A2,RHCG,MOV10L1,MAF1,MSH5,SKP2,MSH4,ATRX,WDR13,SPAG16,MGAT2,DMC1,CCNA1,SUN1,ATM,UBE2W,CETN1,AHR,UBE2B,SYCP1,VDR,NPHP1,CIB1,NME5,LHX1,ARL4A	34
Embryonic Development, Organ Development, Organismal Development, Reproductive System Development and Function, Tissue Development	gonadogenesis	Gonadogenesis	5.85e-05		-0.314	bias		MEIG1,PRDX4,TTC26,AK7,DPCD,POC1A,PACRG,EHD1,DEDD,LRGUK,SLC12A2,MOV10L1,MSH5,KIF6,MSH4,ATRX,SPAG16,TBC1D20,SPAG6,DMC1,MCMDC2,IFT27,HSPB11,CCNA1,RNF8,ATM,CETN1,KIAA0319L,LAMP1,AHR,UBE2B,SYCP1,WDR19,EIF4G3,VDR,DNAAF11,CNTD1,CIB1,ODAD3,NME5,CCDC42,AGPAT1,ARL4A	43
Cell Cycle, DNA Replication, Recombination, and Repair	recombination	Recombination of cells	6.22e-05		-1.219	bias		EXO1,SUN1,ATM,RNF169,IPO5,PABPC1,RUVBL2,RNF126,MEIOB,SYCP1,MSH5,MSH4,SIRT7	13
Cell Cycle, DNA Replication, Recombination, and Repair	synapsis	Synapsis	6.26e-05					SUN1,SYCP1,MEIOB,MSH5,MSH4,POLB,SIRT7,DMC1	8
Cancer, Organismal Injury and Abnormalities	genitourinary carcinoma	Genitourinary carcinoma	6.42e-05	Increased	2.433			ENKUR,MYO5C,CCDC171,DZANK1,HYDIN,CEP41,YOD1,VPS36,LRRIQ3,CBX3,TWNK,GABARAPL2,CCNA1,TXNIP,PABPC1,TM2D3,SMARCC2,ARMC10,PRKAR1A,FSIP1,NOL6,JAKMIP2,DECR1,TTC28,UQCRB,RDH16,DNAH2,POC1A,AK7,ANKRD22,FAAP24,ACY1,HOXC11,TEKT4,FAIM,CCDC40,CFAP92,UNC13D,STPG2,LENG9,TADA2B,MRM3,CFAP221,LEKR1,CFAP161,NKAIN1,SGSH,RIBC1,ECHDC2,IPO11,ADA2,KATNAL2,RRM2,ABHD17A,WDR35,NRM,BRF2,SKP2,RAB36,POLQ,CFAP58,CFAP52,ZC4H2,PR…	410
Cell Cycle, DNA Replication, Recombination, and Repair	homologous recombination	Homologous recombination	6.43e-05		-1.525	bias		SUN1,ATM,RNF169,IPO5,PABPC1,RUVBL2,RNF126,MEIOB,SYCP1,MSH5,MSH4,ATRX,POLB,SIRT7,DMC1	15
Cancer, Hematological Disease, Immunological Disease, Organismal Injury and Abnormalities	immunoblastic large B-cell lymphoma	Immunoblastic large B-cell lymphoma	6.6e-05					TUBB4A,TUBA1A,ATM,TUBE1,TUBB4B	5
Cancer, Organismal Injury and Abnormalities, Reproductive System Disease	estrogen receptor-negative breast cancer	Locally recurrent estrogen receptor-negative breast cancer	6.6e-05					TUBB4A,RRM2,TUBA1A,TUBE1,TUBB4B	5
Cancer, Organismal Injury and Abnormalities	HER2 negative solid tumor	Refractory HER2 negative solid tumor	6.6e-05					TUBB4A,TUBA1A,MMP9,TUBE1,TUBB4B	5
Organ Morphology, Organismal Development, Reproductive System Development and Function	mass	Mass of testis	6.62e-05					EXO1,CCNA1,TLR5,PRDX4,SUN1,E2F1,EHD1,UBE2W,DEDD,UBE2B,MOV10L1,AHR,SYCP1,MAF1,MSH5,VDR,MSH4,WDR13,CIB1,NPHP1,ARL4A,DMC1	22
Cancer, Neurological Disease, Organismal Injury and Abnormalities	brain glioma formation	Brain glioma	6.73e-05					FOXJ1,NEK2,ENKUR,SRP68,MYO5C,NEK11,CCDC171,DCAF11,DZANK1,SLC25A33,TRPT1,IFT52,HYDIN,TCHP,TUBA1A,DNAAF3,CEP41,TXLNA,YOD1,UBE2Z,KIF6,VPS36,NUBPL,TWNK,CDC27,TRMT10A,PABPC1,UBE2W,SMARCC2,CCDC92,EPB41L3,AHR,FSIP1,NOL6,EIF4EBP3,EPHX1,UBE2C,CIBAR1,TTC28,CCNG2,KIF20A,MMP9,DNAH2,DNAJC11,NUDT9,SPATA17,POC1A,AK7,HOXC11,TEKT4,RELL1,SLC18B1,CCDC40,KLHL42,UNC13D,LENG9,PEBP4,SUN1,TBC1D19,MICAL3,DNAH3,RCOR2,OTUD…	341
Developmental Disorder, Neurological Disease, Organismal Injury and Abnormalities	congenital encephalopathy	Congenital encephalopathy	7.09e-05	Increased	2.949	bias		IFT57,FOXJ1,B9D1,ZDHHC9,IPO11,NUAK2,BBS7,DNAJC19,RPGRIP1L,IFT172,TUBA1A,TRIM71,CEP41,MKS1,BBS5,WDPCP,SPHK2,TMEM231,TBC1D20,TTC8,ARL6,ZC4H2,IFT27,CCNA1,LRRC34,DYNC2I2,FBXL4,ATM,BBS1,AHI1,LNPK,CSTB,CEP120,SMARCC2,TERT,TMEM216,ACVR1B,CBY1,KIF3B,TUBB4A,TTC21B,TCTN1,PSEN2,WDR19,ARL13B,LPL,C8orf37,NPHP1	48
Inflammatory Disease, Inflammatory Response, Organismal Injury and Abnormalities, Respiratory Disease	inflammation	Inflammation of airway	7.25e-05		-1.348			CCDC65,C3,MMP9,CDKN2A,DNAH1,TUBE1,IRAK3,DNAL1,HYDIN,CFAP298,TUBA1A,CFLAR,DNAAF3,CEP41,CCDC40,MGAT5,DRC1,ZMYND10,PREX1,RAG2,RSPH3,TUBB4B,CBY1,RUVBL2,TUBB4A,VDR,DNAAF11,ODAD3,POLL,RSPH9,ADCY9,P4HB	32
Cancer, Organismal Injury and Abnormalities	neoplasia	Delay in neoplasia	7.29e-05					MTBP,RAG2,ATM,E2F2,E2F1,CDKN2A,E2F3,PRKAR1A	8
Cell Death and Survival	apoptosis	Apoptosis of gonadal cells	7.54e-05		0.64	bias		BTG1,MEIG1,EXO1,CCNA1,PRDX4,ATM,CDKN2A,EHD1,TERT,UBE2B,MOV10L1,AHR,MSH5,ATRX,CIB1,POLB,SPAG16,DMC1	18
Cancer, Organismal Injury and Abnormalities	pelvic carcinoma	Pelvic carcinoma	7.81e-05					TLR5,NEK2,ENKUR,PPM1B,MYO5C,NEK11,CCDC171,DPAGT1,IFT52,HYDIN,TUBA1A,CFLAR,CEP41,MSH5,YOD1,KIF6,VPS36,LRRIQ3,SRP54,CBX3,TWNK,CDC27,CCNA1,TXNIP,PABPC1,TM2D3,UROD,SMARCC2,ARMC10,PRKAR1A,EPB41L3,AHR,FSIP1,TCTN1,HNRNPUL1,NOL6,JAKMIP2,DECR1,EPHX1,UBE2C,PLA2G15,CIBAR1,TTC28,RDH16,KIF20A,ACTR2,MMP9,DNAH2,SPATA17,POC1A,AK7,ANKRD22,FAAP24,ACY1,HOXC11,RHOC,TEKT4,FAIM,IFT172,CCDC40,PIGK,KLHL42,CFAP92,UNC13D,…	375
Cancer, Organismal Injury and Abnormalities, Reproductive System Disease	fallopian tube serous adenocarcinoma	Recurrent fallopian tube serous adenocarcinoma	7.92e-05					TUBB4A,RRM2,TUBA1A,MAP2K2,TUBE1,TUBB4B	6
Cancer, Neurological Disease, Organismal Injury and Abnormalities	glioma cancer	Glioma cancer	7.95e-05					FOXJ1,NEK2,ENKUR,SRP68,MYO5C,NEK11,CCDC171,DCAF11,DZANK1,SLC25A33,TRPT1,IFT52,HYDIN,TCHP,TUBA1A,DNAAF3,CEP41,TXLNA,YOD1,UBE2Z,KIF6,VPS36,NUBPL,TWNK,CDC27,TRMT10A,PABPC1,UBE2W,SMARCC2,CCDC92,EPB41L3,AHR,FSIP1,NOL6,EIF4EBP3,EPHX1,UBE2C,CIBAR1,TTC28,CCNG2,KIF20A,MMP9,DNAH2,DNAJC11,NUDT9,SPATA17,POC1A,AK7,HOXC11,TEKT4,SLC18B1,CCDC40,KLHL42,UNC13D,LENG9,PEBP4,SUN1,TBC1D19,MICAL3,DNAH3,RCOR2,OTUD3,CFAP…	345
Cancer, Neurological Disease, Organismal Injury and Abnormalities	development	Development of astrocytoma	8.02e-05					TUBB4A,TUBA1A,MMP9,NEK11,MAP2K2,TUBE1,ATRX,TERT,TUBB4B,SLC12A2	10
Organismal Development	development	Development of genitourinary system	8.22e-05		-0.69	bias		TLR5,TTC26,CDKN2A,EHD1,LRGUK,SPINT1,TCHP,WDPCP,SKP2,MSH5,KIF6,ATRX,SPAG16,TBC1D20,MCMDC2,IFT27,CCNA1,CFAP53,UBE2W,AHR,SYCP1,WDR19,DNAAF11,CNTD1,CIB1,CCDC42,LHX1,ARL4A,MEIG1,RDH16,EXO1,PRDX4,MMP9,DPCD,POC1A,AK7,PACRG,E2F1,HOXC11,DEDD,SLC12A2,DNAJC19,RPGRIP1L,MOV10L1,MKS1,MAF1,MSH4,WDR13,SPAG6,ODF2,DYNC2LI1,DMC1,SIRT7,HSPB11,SUN1,RNF8,RAG2,ATM,ITGA11,CETN1,SAT1,TERT,KIAA0319L,LAMP1,UBE2B,EIF4G3,VDR…	72
Cancer, Organismal Injury and Abnormalities, Skeletal and Muscular Disorders	leiomyosarcoma	Leiomyosarcoma	8.35e-05					TUBB4A,RRM2,TUBA1A,ATM,PRC1,CDKN2A,UBE2C,TUBE1,CKS2,ATRX,TUBB4B	11
Cell Death and Survival	cell death	Cell death of germ cells	8.57e-05		-0.186	bias		MEIG1,EXO1,CCNA1,PRDX4,ATM,CDKN2A,EHD1,SLC12A2,UBE2B,MOV10L1,AHR,MSH5,CIB1,POLB,SPAG16,DMC1	16
Organ Morphology, Reproductive System Development and Function	morphology	Morphology of genital organ	8.68e-05					MEIG1,EXO1,TLR5,PRDX4,E2F1,EHD1,MANBA,TEKT4,DEDD,BBS7,TP53INP1,E2F3,SLC12A2,RHCG,TTLL9,MOV10L1,FZD1,MAF1,MSH5,SKP2,MSH4,WDR13,ATRX,SPAG16,SPAG6,MGAT2,DMC1,CCNA1,SUN1,RAG2,ATM,UBE2W,CETN1,MXI1,AHR,UBE2B,SYCP1,VDR,NPHP1,CIB1,NME5,LHX1,ARL4A	43
Cancer, Neurological Disease, Organismal Injury and Abnormalities	glioma	Refractory glioma	9.12e-05					TUBB4A,TUBA1A,MAP2K2,TUBE1,TUBB4B	5
Cancer, Organismal Injury and Abnormalities, Respiratory Disease	metastatic KRAS mutation positive non-small-cell lung cancer	Relapsed metastatic KRAS mutation positive non-small-cell lung cancer	9.12e-05					TUBB4A,TUBA1A,MAP2K2,TUBE1,TUBB4B	5
Cancer, Organismal Injury and Abnormalities, Reproductive System Disease	fallopian tube carcinoma	Stage IC fallopian tube carcinoma	9.12e-05					TUBB4A,RRM2,TUBA1A,TUBE1,TUBB4B	5
Cancer, Organismal Injury and Abnormalities, Reproductive System Disease	fallopian tube carcinoma	Stage II fallopian tube carcinoma	9.12e-05					TUBB4A,RRM2,TUBA1A,TUBE1,TUBB4B	5
Cancer, Endocrine System Disorders, Organismal Injury and Abnormalities, Reproductive System Disease	triple negative breast adenocarcinoma	Stage IV triple negative breast adenocarcinoma	9.12e-05					TUBB4A,RRM2,TUBA1A,TUBE1,TUBB4B	5
Cancer, Neurological Disease, Organismal Injury and Abnormalities	central nervous system solid tumor	Central nervous system solid tumor	9.15e-05		0.371			FOXJ1,NEK2,ENKUR,SRP68,MYO5C,NEK11,CCDC171,DCAF11,DZANK1,SLC25A33,TRPT1,IFT52,HYDIN,TCHP,TUBA1A,DNAAF3,CEP41,TXLNA,YOD1,UBE2Z,KIF6,VPS36,NUBPL,TWNK,CDC27,TRMT10A,PABPC1,UBE2W,SMARCC2,CCDC92,PRKAR1A,EPB41L3,AHR,FSIP1,NOL6,EIF4EBP3,EPHX1,UBE2C,CIBAR1,TTC28,CCNG2,KIF20A,MMP9,DNAH2,DNAJC11,NUDT9,SPATA17,POC1A,AK7,ACY1,HOXC11,TEKT4,RELL1,SLC18B1,ACBD3,CCDC40,KLHL42,UNC13D,LENG9,PEBP4,SUN1,TBC1D19,MICA…	359
Cell Cycle, DNA Replication, Recombination, and Repair	homologous recombination	Homologous recombination of cells	9.57e-05		-0.928	bias		RUVBL2,RNF126,SUN1,MEIOB,SYCP1,ATM,RNF169,MSH5,IPO5,PABPC1,MSH4,SIRT7	12
RNA Post-Transcriptional Modification	interconversion	Interconversion of nitrogenous base	9.93e-05					RRM2,AK9,AK8,AK7,CTPS1,AK1	6
Small Molecule Biochemistry	interconversion	Interconversion of nucleoside	9.93e-05					RRM2,AK9,AK8,AK7,CTPS1,AK1	6
Cancer, Neurological Disease, Organismal Injury and Abnormalities	metastatic astrocytoma	Metastatic astrocytoma	9.93e-05					TUBB4A,TUBA1A,MAP2K2,TUBE1,ATRX,TUBB4B	6
Cell Death and Survival	cell death	Cell death of connective tissue cells	0.00011		0.755			ZNF346,MCL1,MMP9,SFT2D2,ASAH1,E2F1,CDKN2A,RHOC,TP53INP1,PELI1,SUMO1,CFLAR,COMMD4,SPHK2,E2F2,SKP2,ADIPOR2,TXNL4B,CLIC4,EIF6,CREBL2,POLB,PRKCZ,M6PR,GPI,SUN1,TXNIP,FAF1,MPG,TGM1,ATM,DFFA,TERT,TRAF5,PRKAR1A,AHR,PSEN2,GMFB,VDR,MYBL2,EPHX1,STK17A,EIF2AK3,P4HB,SUN2	45
Organismal Injury and Abnormalities, Reproductive System Disease	oligozoospermia	Oligozoospermia	0.000117	Increased	2.137	bias		MEIG1,EXO1,PRDX4,CETN1,KIF3B,TTLL9,HSD17B14,UBE2B,MSH5,VDR,MSH4,NPHP1,SPAG16,ARL4A	14
Cell Death and Survival	apoptosis	Apoptosis of male germ cells	0.000118					MEIG1,EXO1,CCNA1,PRDX4,ATM,EHD1,CDKN2A,UBE2B,MOV10L1,AHR,MSH5,POLB,SPAG16	13
Cell Death and Survival	apoptosis	Apoptosis of germ cells	0.000119		0.762	bias		MEIG1,EXO1,CCNA1,PRDX4,ATM,CDKN2A,EHD1,UBE2B,MOV10L1,AHR,MSH5,CIB1,POLB,SPAG16,DMC1	15
Cancer, Neurological Disease, Organismal Injury and Abnormalities	1p/19q co-deletion anaplastic glioma	1p/19q co-deletion anaplastic glioma	0.000123					TUBB4A,TUBA1A,TUBE1,TERT,TUBB4B	5
Cancer, Neurological Disease, Organismal Injury and Abnormalities	1p/19q co-deletion positive oligodendroglioma	1p/19q co-deletion positive oligodendroglioma	0.000123					TUBB4A,TUBA1A,TUBE1,TERT,TUBB4B	5
Cancer, Neurological Disease, Organismal Injury and Abnormalities	low grade brain glioma	Low grade brain glioma	0.000123					TUBB4A,TUBA1A,MAP2K2,TUBE1,TUBB4B	5
Cancer, Organismal Injury and Abnormalities	mucinous peritoneal adenocarcinoma	Mucinous peritoneal adenocarcinoma	0.000123					TUBB4A,RRM2,TUBA1A,TUBE1,TUBB4B	5
Cancer, Neurological Disease, Organismal Injury and Abnormalities, Tumor Morphology	low-grade glioma	Progressive low-grade glioma	0.000123					TUBB4A,TUBA1A,MAP2K2,TUBE1,TUBB4B	5
Cancer, Neurological Disease, Organismal Injury and Abnormalities	low grade astrocytoma	Recurrent low grade astrocytoma	0.000123					TUBB4A,TUBA1A,MAP2K2,TUBE1,TUBB4B	5
Cancer, Organismal Injury and Abnormalities, Reproductive System Disease	estrogen receptor negative HER2 positive progesterone receptor negative breast cancer	Refractory estrogen receptor negative HER2 positive progesterone receptor negative breast cancer	0.000123					TUBB4A,RRM2,TUBA1A,TUBE1,TUBB4B	5
Cancer, Organismal Injury and Abnormalities, Reproductive System Disease	estrogen receptor negative HER2 positive progesterone receptor negative breast cancer	Relapsed estrogen receptor negative HER2 positive progesterone receptor negative breast cancer	0.000123					TUBB4A,RRM2,TUBA1A,TUBE1,TUBB4B	5
Cancer, Endocrine System Disorders, Gastrointestinal Disease, Organismal Injury and Abnormalities	pancreatic adenocarcinoma	Stage IIB pancreatic adenocarcinoma	0.000123					TUBB4A,RRM2,TUBA1A,TUBE1,TUBB4B	5
Cancer, Organismal Injury and Abnormalities, Reproductive System Disease	uterine sarcoma	Stage IIIA uterine sarcoma	0.000123					TUBB4A,RRM2,TUBA1A,TUBE1,TUBB4B	5
Cancer, Organismal Injury and Abnormalities, Reproductive System Disease	uterine sarcoma	Stage IIIB uterine sarcoma	0.000123					TUBB4A,RRM2,TUBA1A,TUBE1,TUBB4B	5
Cancer, Organismal Injury and Abnormalities, Reproductive System Disease	uterine sarcoma	Stage IIIC uterine sarcoma	0.000123					TUBB4A,RRM2,TUBA1A,TUBE1,TUBB4B	5
Cancer, Organismal Injury and Abnormalities, Reproductive System Disease	uterine sarcoma	Stage IVA uterine sarcoma	0.000123					TUBB4A,RRM2,TUBA1A,TUBE1,TUBB4B	5
Cancer, Organismal Injury and Abnormalities, Reproductive System Disease	uterine sarcoma	Stage IVB uterine sarcoma	0.000123					TUBB4A,RRM2,TUBA1A,TUBE1,TUBB4B	5
Cancer, Organismal Injury and Abnormalities, Reproductive System Disease, Skeletal and Muscular Disorders	uterine corpus leiomyosarcoma	Uterine corpus leiomyosarcoma	0.000123					TUBB4A,RRM2,TUBA1A,TUBE1,TUBB4B	5
Cancer, Hematological Disease, Immunological Disease, Organismal Injury and Abnormalities	double hit type high grade B-cell lymphoma	Double hit type high grade B-cell lymphoma	0.000123					TUBB4A,RRM2,TUBA1A,TUBE1,POLB,TUBB4B	6
Nucleic Acid Metabolism, Small Molecule Biochemistry	interconversion	Interconversion of nucleotide	0.000123					RRM2,AK9,AK8,AK7,CTPS1,AK1	6
Developmental Disorder, Hereditary Disorder, Neurological Disease, Organismal Injury and Abnormalities, Renal and Urological Disease	Meckel syndrome	Meckel syndrome	0.000123					RPGRIP1L,MKS1,B9D1,WDPCP,TMEM231,TMEM216	6
Cancer, Hematological Disease, Immunological Disease, Organismal Injury and Abnormalities	classical Hodgkin lymphoma	Relapsed classical Hodgkin lymphoma	0.000123					TUBB4A,RRM2,TUBA1A,TUBE1,POLB,TUBB4B	6
Cancer, Hematological Disease, Organismal Injury and Abnormalities	histiocytic or dendritic cell neoplasm	Histiocytic or dendritic cell neoplasm	0.000126					C3,MMP9,NEK11,ATM,E2F1,CDKN2A,TUBE1,TUBB4B,TUBB4A,RRM2,TUBA1A,MAP2K2,ATRX,POLB	14
Organ Morphology, Organismal Development, Reproductive System Development and Function	mass	Mass of genital organ	0.000129					TLR5,EXO1,CCNA1,SUN1,PRDX4,RAG2,E2F1,EHD1,UBE2W,DEDD,AHR,UBE2B,MOV10L1,SYCP1,MAF1,MSH5,VDR,MSH4,WDR13,NPHP1,CIB1,ARL4A,DMC1	23
Cancer, Organismal Injury and Abnormalities	malignant genitourinary solid tumor	Malignant genitourinary solid tumor	0.00013	Increased	2.378			ENKUR,MYO5C,CCDC171,DZANK1,HYDIN,CEP41,YOD1,VPS36,LRRIQ3,CBX3,TWNK,GABARAPL2,CCNA1,TXNIP,PABPC1,TM2D3,SMARCC2,ARMC10,PRKAR1A,FSIP1,NOL6,JAKMIP2,DECR1,TTC28,UQCRB,RDH16,DNAH2,POC1A,AK7,ANKRD22,FAAP24,ACY1,HOXC11,TEKT4,FAIM,ACBD3,CCDC40,CFAP92,UNC13D,STPG2,LENG9,TADA2B,MRM3,CFAP221,LEKR1,CFAP161,NKAIN1,SGSH,RIBC1,ECHDC2,IPO11,BTBD16,ADA2,KATNAL2,RRM2,ABHD17A,WDR35,NRM,BRF2,SKP2,RAB36,POLQ,CFAP58,CF…	427
Cancer, Neurological Disease, Organismal Injury and Abnormalities	nervous system neoplasm	Nervous system neoplasm	0.000147		-0.426			FOXJ1,NEK2,ENKUR,SRP68,MYO5C,NEK11,CCDC171,DCAF11,DZANK1,SLC25A33,TRPT1,IFT52,HYDIN,TCHP,TUBA1A,DNAAF3,CEP41,TXLNA,YOD1,UBE2Z,KIF6,VPS36,NUBPL,TWNK,CDC27,TRMT10A,PABPC1,UBE2W,SMARCC2,CCDC92,PRKAR1A,EPB41L3,AHR,FSIP1,NOL6,EIF4EBP3,EPHX1,UBE2C,CIBAR1,TTC28,CCNG2,KIF20A,MMP9,DNAH2,DNAJC11,NUDT9,SPATA17,POC1A,AK7,ACY1,HOXC11,TEKT4,RELL1,SLC18B1,ACBD3,CCDC40,KLHL42,UNC13D,LENG9,PEBP4,SUN1,TBC1D19,MICA…	360
Cancer, Organismal Injury and Abnormalities	BRAF-mutation positive non-melanoma solid tumor	BRAF-mutation positive non-melanoma solid tumor	0.000148					TUBB4A,RRM2,TUBA1A,NEK11,MAP2K2,TUBE1,POLB,TUBB4B	8
Cancer, Hematological Disease, Immunological Disease, Organismal Injury and Abnormalities	non-Hodgkin disease	Primary non-Hodgkin disease	0.000152					TUBB4A,TUBA1A,TUBE1,FBXO25,POLB,TUBB4B	6
Developmental Disorder, Hereditary Disorder, Organismal Injury and Abnormalities, Renal and Urological Disease	nephronophthisis	Nephronophthisis	0.000154					TTC21B,RPGRIP1L,NEK8,IFT172,WDR19,AHI1,NPHP1	7
Hereditary Disorder, Ophthalmic Disease, Organismal Injury and Abnormalities	recessive retinitis pigmentosa	Recessive retinitis pigmentosa	0.00016					ARL6,RPGR,IFT172,NEK2,CERKL,WDR19,C8orf37,SLC7A14,ARL2BP,TTC8,DYNC2H1	11
Cell Cycle, DNA Replication, Recombination, and Repair	homologous recombination	Homologous recombination of chromosomes	0.000163		-0.689			SUN1,MSH5,ATM,POLB,DMC1	5
Cancer, Gastrointestinal Disease, Organismal Injury and Abnormalities, Respiratory Disease	human papillomavirus positive oropharyngeal squamous cell carcinoma	Human papillomavirus positive oropharyngeal squamous cell carcinoma	0.000163					TUBB4A,TUBA1A,CDKN2A,TUBE1,TUBB4B	5
Cancer, Organismal Injury and Abnormalities, Respiratory Disease	locally advanced non-small cell lung cancer	Refractory locally advanced non-small cell lung cancer	0.000163					TUBB4A,TUBA1A,MAP2K2,TUBE1,TUBB4B	5
Cancer, Organismal Injury and Abnormalities, Respiratory Disease	metastatic non-small cell lung cancer	Refractory metastatic non-small cell lung cancer	0.000163					TUBB4A,TUBA1A,MAP2K2,TUBE1,TUBB4B	5
Cancer, Endocrine System Disorders, Gastrointestinal Disease, Organismal Injury and Abnormalities	pancreatic adenocarcinoma	Stage III pancreatic adenocarcinoma	0.000163					TUBB4A,RRM2,TUBA1A,TUBE1,TUBB4B	5
Cancer, Organismal Injury and Abnormalities, Respiratory Disease	BRAF V600E mutation positive non-small cell lung cancer	BRAF V600E mutation positive non-small cell lung carcinoma	0.00018					TUBB4A,RRM2,TUBA1A,NEK11,MAP2K2,TUBE1,TUBB4B	7
Embryonic Development, Nervous System Development and Function, Organ Development, Organismal Development, Tissue Development	formation	Formation of cerebral ventricles	0.00018					TTC21B,HYDIN,RPGRIP1L,BBS1,AK8,DPCD,NME5	7
Cancer, Organismal Injury and Abnormalities, Respiratory Disease	malignant neoplasm of pleura	Malignant neoplasm of pleura	0.000184					TUBB4A,RRM2,TUBA1A,MTR,CDKN2A,TUBE1,ATP1B1,CFAP45,TUBB4B,CDC27	10
Cancer, Hematological Disease, Immunological Disease, Organismal Injury and Abnormalities	CD274 positive non-Hodgkin lymphoma	CD274 positive non-Hodgkin lymphoma	0.000185					TUBB4A,RRM2,TUBA1A,TUBE1,POLB,TUBB4B	6
Cancer, Hematological Disease, Immunological Disease, Organismal Injury and Abnormalities	classical Hodgkin lymphoma	Refractory classical Hodgkin lymphoma	0.000185					TUBB4A,RRM2,TUBA1A,TUBE1,POLB,TUBB4B	6
Neurological Disease, Organismal Injury and Abnormalities	syndromic encephalopathy	Syndromic encephalopathy	0.000201					NEK11,B9D1,ZDHHC9,HADHA,BBS7,SLC12A2,RPGRIP1L,IFT172,TUBA1A,FITM2,CEP41,BBS5,MKS1,WDPCP,TMEM231,PHF8,ATP1B1,GTPBP2,ATRX,NEUROD2,PIGK,TBC1D20,TTC8,ARL6,ZC4H2,IFT27,LRRC34,FBXL4,BBS1,AHI1,LNPK,CEP120,SMARCC2,TMEM216,CBY1,MTHFS,TTC21B,TCTN1,PHACTR1,WDR19,ARL13B,TACO1,MAP2K2,C8orf37,NPHP1,ARF6	46
Cancer, Neurological Disease, Organismal Injury and Abnormalities	glioma formation	Glioma	0.000203					FOXJ1,NEK2,ENKUR,SRP68,MYO5C,NEK11,CCDC171,DCAF11,DZANK1,SLC25A33,TRPT1,IFT52,HYDIN,TCHP,TUBA1A,DNAAF3,CEP41,TXLNA,YOD1,UBE2Z,KIF6,VPS36,NUBPL,TWNK,CDC27,TRMT10A,PABPC1,UBE2W,SMARCC2,CCDC92,EPB41L3,AHR,FSIP1,NOL6,EIF4EBP3,EPHX1,UBE2C,CIBAR1,TTC28,CCNG2,KIF20A,MMP9,DNAH2,DNAJC11,NUDT9,SPATA17,POC1A,AK7,HOXC11,TEKT4,RELL1,SLC18B1,CCDC40,KLHL42,UNC13D,LENG9,PEBP4,SUN1,TBC1D19,MICAL3,DNAH3,RCOR2,OTUD…	348
Cancer, Organismal Injury and Abnormalities	pelvic cancer	Pelvic cancer	0.000207		1.408			ENKUR,MYO5C,CCDC171,HYDIN,CEP41,YOD1,VPS36,LRRIQ3,CBX3,TWNK,CCNA1,TXNIP,PABPC1,TM2D3,SMARCC2,ARMC10,PRKAR1A,FSIP1,NOL6,JAKMIP2,DECR1,TTC28,RDH16,DNAH2,POC1A,AK7,ANKRD22,FAAP24,ACY1,HOXC11,TEKT4,FAIM,CCDC40,CFAP92,UNC13D,STPG2,LENG9,TADA2B,MRM3,CFAP221,LEKR1,CFAP161,NKAIN1,SGSH,ECHDC2,IPO11,BTBD16,KATNAL2,RRM2,ABHD17A,WDR35,NRM,BRF2,SKP2,RAB36,POLQ,CFAP58,CFAP52,ZC4H2,PRC1,RNF26,ATP6V1A,PSME1,ACVR…	386
Cancer, Organismal Injury and Abnormalities, Reproductive System Disease	serous fallopian tube cancer	Fallopian tube serous adenocarcinoma	0.00021					TUBB4A,RRM2,TUBA1A,MAP2K2,TUBE1,TFRC,TUBB4B	7
Cancer, Hematological Disease, Immunological Disease, Organismal Injury and Abnormalities	intermediate-grade lymphoma	Intermediate-grade lymphoma	0.00021					TUBB4A,RRM2,TUBA1A,MCL1,TUBE1,POLB,TUBB4B	7
Cancer, Gastrointestinal Disease, Organismal Injury and Abnormalities	lip cancer	Lip cancer	0.00021					TUBB4A,RRM2,TUBA1A,CDKN2A,SNTB1,TUBE1,TUBB4B	7
Hematological Disease, Immunological Disease	non-cyclic neutropenia	Non-cyclic neutropenia	0.00021					TUBB4A,RRM2,TUBA1A,CLPB,TUBE1,SRP54,TUBB4B	7
Cell Cycle, Connective Tissue Development and Function	G1 phase	Arrest in G1 phase of fibroblasts	0.000213					E2F2,E2F1,CDKN2A,MYBL2,E2F3	5
Cancer, Hematological Disease, Immunological Disease, Organismal Injury and Abnormalities	BCL2 rearrangement negative follicular lymphoma	BCL2 rearrangement negative follicular lymphoma	0.000213					TUBB4A,TUBA1A,VDR,TUBE1,TUBB4B	5
Cancer, Endocrine System Disorders, Gastrointestinal Disease, Organismal Injury and Abnormalities	pancreatic adenocarcinoma	Borderline resectable pancreatic adenocarcinoma	0.000213					TUBB4A,RRM2,TUBA1A,TUBE1,TUBB4B	5
Cancer, Endocrine System Disorders, Gastrointestinal Disease, Organismal Injury and Abnormalities	pancreatic ductal adenocarcinoma	Locally advanced pancreatic ductal adenocarcinoma	0.000213					TUBB4A,RRM2,TUBA1A,TUBE1,TUBB4B	5
Cancer, Organismal Injury and Abnormalities, Reproductive System Disease, Tumor Morphology	metastatic progressive HER2 positive breast cancer	Metastatic progressive HER2 positive breast cancer	0.000213					TUBB4A,RRM2,TUBA1A,TUBE1,TUBB4B	5
Cancer, Organismal Injury and Abnormalities, Respiratory Disease	pleural mesothelioma	Newly diagnosed pleural mesothelioma	0.000213					TUBB4A,RRM2,TUBA1A,TUBE1,TUBB4B	5
Cardiovascular Disease, Developmental Disorder, Gastrointestinal Disease, Organismal Injury and Abnormalities	situs ambiguus	Situs ambiguus	0.000213	Increased	2	bias		RPGRIP1L,DNAAF4,FOXJ1,ENKUR,CFAP53	5
Cancer, Organismal Injury and Abnormalities, Reproductive System Disease	cervical adenocarcinoma	Stage IB2 cervical adenocarcinoma	0.000213					TUBB4A,RRM2,TUBA1A,TUBE1,TUBB4B	5
Cancer, Organismal Injury and Abnormalities, Reproductive System Disease	cervical adenosquamous carcinoma	Stage IB2 cervical adenosquamous carcinoma	0.000213					TUBB4A,RRM2,TUBA1A,TUBE1,TUBB4B	5
Cancer, Organismal Injury and Abnormalities, Reproductive System Disease	cervical squamous cell carcinoma	Stage IB2 cervical squamous cell carcinoma	0.000213					TUBB4A,RRM2,TUBA1A,TUBE1,TUBB4B	5
Cancer, Organismal Injury and Abnormalities, Reproductive System Disease	cervical adenocarcinoma	Stage II cervical adenocarcinoma	0.000213					TUBB4A,RRM2,TUBA1A,TUBE1,TUBB4B	5
Cancer, Organismal Injury and Abnormalities, Reproductive System Disease	cervical adenosquamous carcinoma	Stage II cervical adenosquamous carcinoma	0.000213					TUBB4A,RRM2,TUBA1A,TUBE1,TUBB4B	5
Cancer, Organismal Injury and Abnormalities, Reproductive System Disease	cervical squamous cell carcinoma	Stage II cervical squamous cell carcinoma	0.000213					TUBB4A,RRM2,TUBA1A,TUBE1,TUBB4B	5
Cancer, Organismal Injury and Abnormalities, Reproductive System Disease	fallopian tube carcinoma	Stage III-IV fallopian tube carcinoma	0.000213					TUBB4A,RRM2,TUBA1A,TUBE1,TUBB4B	5
Cancer, Organismal Injury and Abnormalities, Reproductive System Disease	cervical squamous cell carcinoma	Stage IIIB cervical squamous cell carcinoma	0.000213					TUBB4A,RRM2,TUBA1A,TUBE1,TUBB4B	5
Cancer, Organismal Injury and Abnormalities, Reproductive System Disease	cervical adenocarcinoma	Stage IVA cervical adenocarcinoma	0.000213					TUBB4A,RRM2,TUBA1A,TUBE1,TUBB4B	5
Cancer, Organismal Injury and Abnormalities, Reproductive System Disease	cervical adenosquamous carcinoma	Stage IVA cervical adenosquamous carcinoma	0.000213					TUBB4A,RRM2,TUBA1A,TUBE1,TUBB4B	5
Cancer, Organismal Injury and Abnormalities, Reproductive System Disease	cervical squamous cell carcinoma	Stage IVA cervical squamous cell carcinoma	0.000213					TUBB4A,RRM2,TUBA1A,TUBE1,TUBB4B	5
Cancer, Endocrine System Disorders, Gastrointestinal Disease, Organismal Injury and Abnormalities	unresectable pancreatic ductal adenocarcinoma	Unresectable pancreatic ductal adenocarcinoma	0.000213					TUBB4A,RRM2,TUBA1A,TUBE1,TUBB4B	5
Cell Cycle	M phase	M phase	0.000229		0.044	bias		GNAI1,KIF20A,DNAI7,NEK2,ZFYVE19,AURKA,ATM,PRC1,GNAI3,MAD2L1,KIF3B,STAG1,MSH5,MAP2K2,MYBL2,UBE2C,CKS2,ARF6,POLB,NDC80,DMC1,CDC27	22
Cell Cycle	ploidy	Ploidy of trophoblast giant cells	0.000229					E2F2,E2F1,E2F3	3
Cancer, Hematological Disease, Immunological Disease, Organismal Injury and Abnormalities	histiocytic neoplasm	Histiocytic neoplasm	0.000234					TUBB4A,RRM2,TUBA1A,C3,MMP9,NEK11,MAP2K2,E2F1,CDKN2A,TUBE1,POLB,TUBB4B	12
Cancer, Organismal Injury and Abnormalities	genitourinary tumor	Genitourinary tumor	0.000236	Increased	2.509			ENKUR,MYO5C,CCDC171,DZANK1,HYDIN,CEP41,YOD1,VPS36,LRRIQ3,CBX3,TWNK,GABARAPL2,CCNA1,TXNIP,CSTB,PABPC1,TM2D3,SMARCC2,ARMC10,PRKAR1A,FSIP1,NOL6,JAKMIP2,DECR1,TTC28,UQCRB,RDH16,DNAH2,POC1A,AK7,ANKRD22,FAAP24,ACY1,HOXC11,TEKT4,FAIM,ACBD3,CCDC40,CFAP92,UNC13D,STPG2,LENG9,TADA2B,MRM3,CFAP221,LEKR1,CFAP161,NKAIN1,SGSH,RIBC1,ECHDC2,IPO11,BTBD16,ADA2,KATNAL2,RRM2,ABHD17A,WDR35,NRM,BRF2,SKP2,RAB36,POLQ,CFAP…	431
Developmental Disorder, Hereditary Disorder, Organismal Injury and Abnormalities	familial congenital malformation	Familial congenital malformation	0.000243		-0.651	bias		CNBP,NEK11,DPAGT1,SLC25A33,FXR1,E2F3,IFT52,NEK8,TUBA1A,CEP41,BBS5,ADAMTS17,EMG1,TMEM231,PRKAR1B,SRP54,TBC1D20,TTC8,ANKLE2,DDX59,TWNK,IFT27,TRMT10A,CCNA1,CFAP53,LRRC34,TGM1,AHI1,SMARCC2,TMEM216,PRKAR1A,AHR,TCTN1,IFT81,CIBAR1,MMP9,POC1A,E2F1,DZIP1L,SUMO1,SLC12A2,IRAK3,DNAJC19,IFT172,ATP1B1,ARL6,CEP120,TERT,TRAPPC14,MTHFS,LAMP1,TTC21B,LAMC2,ARL13B,MAP2K2,NPHP1,ODAD3,EIF2AK3,DYNC2H1,B9D1,GNAI3,RRM2,T…	100
Endocrine System Disorders, Organ Morphology, Organismal Development, Organismal Injury and Abnormalities, Reproductive System Development and Function, Reproductive System Disease	lack	Lack of ovarian follicle	0.000244					SUN1,SYCP1,FZD1,ATM,MSH5,VDR,DMC1	7
Cancer, Organismal Injury and Abnormalities, Respiratory Disease	malignant pleural mesothelioma	Malignant pleural mesothelioma	0.000245					TUBB4A,RRM2,TUBA1A,MTR,CDKN2A,TUBE1,ATP1B1,CFAP45,TUBB4B	9
Endocrine System Disorders, Organ Morphology, Organismal Injury and Abnormalities, Reproductive System Development and Function, Reproductive System Disease	abnormal morphology	Abnormal morphology of gonad	0.000264					MEIG1,EXO1,E2F1,EHD1,MANBA,TEKT4,TP53INP1,BBS7,E2F3,SLC12A2,RHCG,TTLL9,MOV10L1,FZD1,MSH5,SKP2,MSH4,SPAG16,MGAT2,DMC1,SUN1,ATM,UBE2W,CETN1,AHR,UBE2B,SYCP1,VDR,NME5,LHX1	30
Cancer, Cardiovascular Disease, Hematological Disease, Immunological Disease, Organismal Injury and Abnormalities	intravascular large B-cell lymphoma	Intravascular large B-cell lymphoma	0.000269					TUBB4A,RRM2,TUBA1A,TUBE1,POLB,TUBB4B	6
Cancer, Hematological Disease, Immunological Disease, Organismal Injury and Abnormalities	plasmablastic lymphoma	Plasmablastic lymphoma	0.000269					TUBB4A,TUBA1A,PRMT5,TUBE1,POLB,TUBB4B	6
Cancer, Hematological Disease, Immunological Disease, Organismal Injury and Abnormalities	diffuse large B-cell lymphoma	Stage I-IV diffuse large B-cell lymphoma	0.000269					TUBB4A,RRM2,TUBA1A,TUBE1,POLB,TUBB4B	6
Cell Cycle, DNA Replication, Recombination, and Repair	synapsis	Synapsis of cells	0.000269					SUN1,SYCP1,MEIOB,MSH5,MSH4,SIRT7	6
Cancer, Dermatological Diseases and Conditions, Hematological Disease, Immunological Disease, Organismal Injury and Abnormalities	CD20 positive primary cutaneous diffuse large B-cell lymphoma	CD20 positive primary cutaneous diffuse large B-cell lymphoma	0.000273					TUBB4A,RRM2,TUBA1A,TUBE1,TUBB4B	5
Cancer, Organismal Injury and Abnormalities	EGFR expressing squamous cell carcinoma	EGFR expressing squamous cell carcinoma	0.000273					TUBB4A,RRM2,TUBA1A,TUBE1,TUBB4B	5
Cancer, Organismal Injury and Abnormalities, Respiratory Disease	EGFR mutation negative ALK rearrangement negative PD-L1 expression positive squamous non-small cell lung cancer	EGFR mutation negative ALK rearrangement negative PD-L1 expression positive squamous non-small cell lung cancer	0.000273					TUBB4A,RRM2,TUBA1A,TUBE1,TUBB4B	5
Cancer, Organismal Injury and Abnormalities, Reproductive System Disease	fallopian tube mucinous adenocarcinoma	Fallopian tube mucinous adenocarcinoma	0.000273					TUBB4A,RRM2,TUBA1A,TUBE1,TUBB4B	5
Cell Morphology, Cellular Assembly and Organization, Cellular Function and Maintenance, Embryonic Development, Organ Development, Organismal Development, Renal and Urological System Development and Function, Tissue Development	formation	Formation of primary cilia	0.000273					CFAP53,TCHP,MKS1,DYNC2LI1,ODF2	5
Cancer, Gastrointestinal Disease, Hepatic System Disease, Organismal Injury and Abnormalities	locally advanced gallbladder cancer	Locally advanced gallbladder cancer	0.000273					TUBB4A,RRM2,TUBA1A,TUBE1,TUBB4B	5
Cancer, Organismal Injury and Abnormalities, Reproductive System Disease	HER2-negative breast cancer	Locally recurrent HER2-negative breast cancer	0.000273					TUBB4A,RRM2,TUBA1A,TUBE1,TUBB4B	5
Cancer, Organismal Injury and Abnormalities, Reproductive System Disease, Tumor Morphology	metastatic estrogen receptor negative HER2 positive progesterone receptor negative breast cancer	Metastatic estrogen receptor negative HER2 positive progesterone receptor negative breast cancer	0.000273					TUBB4A,RRM2,TUBA1A,TUBE1,TUBB4B	5
Cancer, Organismal Injury and Abnormalities, Reproductive System Disease	metastatic triple negative breast carcinoma	Metastatic triple negative breast carcinoma	0.000273					TUBB4A,RRM2,TUBA1A,TUBE1,TUBB4B	5
Cancer, Organismal Injury and Abnormalities, Reproductive System Disease, Tumor Morphology	estrogen receptor negative HER2 positive progesterone receptor negative breast cancer	Progressive estrogen receptor negative HER2 positive progesterone receptor negative breast cancer	0.000273					TUBB4A,RRM2,TUBA1A,TUBE1,TUBB4B	5
Cancer, Endocrine System Disorders, Gastrointestinal Disease, Organismal Injury and Abnormalities, Tumor Morphology	pancreatic adenocarcinoma	Progressive pancreatic adenocarcinoma	0.000273					TUBB4A,RRM2,TUBA1A,TUBE1,TUBB4B	5
Cellular Assembly and Organization, DNA Replication, Recombination, and Repair	quantity	Quantity of mitotic spindle	0.000273		1.4	bias		UBE2B,AURKA,SPC25,CDKN2A,NUDCD3	5
Cancer, Connective Tissue Disorders, Organismal Injury and Abnormalities	Ewing sarcoma	Refractory Ewing sarcoma	0.000273					TUBB4A,RRM2,TUBA1A,TUBE1,TUBB4B	5
Cancer, Connective Tissue Disorders, Organismal Injury and Abnormalities	Ewing sarcoma	Relapsed Ewing sarcoma	0.000273					TUBB4A,RRM2,TUBA1A,TUBE1,TUBB4B	5
Cancer, Organismal Injury and Abnormalities	peritoneal cavity cancer	Stage III peritoneal cavity cancer	0.000273					TUBB4A,RRM2,TUBA1A,TUBE1,TUBB4B	5
Cancer, Organismal Injury and Abnormalities	primary peritoneal carcinoma	Stage III-IV primary peritoneal carcinoma	0.000273					TUBB4A,RRM2,TUBA1A,TUBE1,TUBB4B	5
Cancer, Organismal Injury and Abnormalities, Reproductive System Disease	fallopian tube cancer	Stage IV fallopian tube cancer	0.000273					TUBB4A,RRM2,TUBA1A,TUBE1,TUBB4B	5
Cancer, Gastrointestinal Disease, Organismal Injury and Abnormalities, Respiratory Disease	non-keratinizing nasopharyngeal carcinoma	TNM stage N2-3 non-keratinizing nasopharyngeal carcinoma	0.000273					TUBB4A,RRM2,TUBA1A,TUBE1,TUBB4B	5
Reproductive System Development and Function	morphology	Morphology of reproductive system	0.000281					TLR5,C3,CDKN2A,EHD1,MANBA,E2F3,SPINT1,RHCG,FZD1,MSH5,SKP2,ATRX,SPAG16,MGAT2,CCNA1,UBE2W,MXI1,AHR,SYCP1,CIB1,LHX1,ARL4A,MEIG1,EXO1,PRDX4,E2F1,TEKT4,HOXC11,DEDD,DNAAF6,BBS7,TP53INP1,SLC12A2,TTLL9,MOV10L1,MAF1,MSH4,WDR13,SPAG6,DMC1,SIRT7,SUN1,RAG2,ATM,CETN1,UBE2B,VDR,NPHP1,NME5,FZR1	50
Cancer, Hematological Disease, Immunological Disease, Organismal Injury and Abnormalities	grade 3b follicular lymphoma	Grade 3b follicular lymphoma	0.000282					TUBB4A,RRM2,TUBA1A,VDR,TUBE1,POLB,TUBB4B	7
Cell Cycle, Hepatic System Development and Function	ploidy	Ploidy of hepatocytes	0.000282		-0.577	bias		AHR,E2F2,E2F1,E2F3	4
Embryonic Development, Organismal Development	specification	Specification of midline axis	0.000321					IFT52,RPGRIP1L,IFT172,ARL13B,DYNC2LI1,KIF3B	6
Cancer, Organismal Injury and Abnormalities	pelvic tumor	Pelvic tumor	0.000332		1			ENKUR,MYO5C,CCDC171,HYDIN,CEP41,YOD1,VPS36,LRRIQ3,CBX3,TWNK,CCNA1,TXNIP,PABPC1,TM2D3,SMARCC2,ARMC10,PRKAR1A,FSIP1,NOL6,JAKMIP2,DECR1,TTC28,RDH16,DNAH2,POC1A,AK7,ANKRD22,FAAP24,ACY1,HOXC11,TEKT4,FAIM,CCDC40,CFAP92,UNC13D,STPG2,LENG9,TADA2B,MRM3,CFAP221,LEKR1,CFAP161,NKAIN1,SGSH,ECHDC2,IPO11,BTBD16,KATNAL2,RRM2,ABHD17A,WDR35,NRM,BRF2,SKP2,RAB36,POLQ,CFAP58,CFAP52,ZC4H2,PRC1,RNF26,ATP6V1A,PSME1,ACVR…	389
Hereditary Disorder, Neurological Disease, Organismal Injury and Abnormalities	autosomal recessive neurological disorder	Autosomal recessive neurological disorder	0.000333					B9D1,RNASET2,HADHA,DPAGT1,ADA2,CEP41,BBS5,WDPCP,ADPRS,TMEM231,RNF216,TBC1D20,TTC8,TWNK,IFT27,MTRFR,LRRC34,MTR,LHFPL5,FBXL4,CLPB,AHI1,LNPK,CSTB,DNAL4,TMEM216,DNAJC3,TCTN1,WDR19,C8orf37,DECR1,GEMIN4,ASAH1,PACRG,BBS7,DNAJC19,RPGRIP1L,IFT172,MKS1,ARL6IP1,GTPBP2,PIGK,ARL6,ATM,BBS1,CEP120,CBY1,MTHFS,TTC21B,BCS1L,PSEN2,ARL13B,VDR,COQ8A,NPHP1	55
Cellular Assembly and Organization, Cellular Function and Maintenance	organization	Organization of mitotic spindle	0.000333					GNAI1,EFHC1,AURKA,POC1A,SPC25,ANKRD53,NDC80,SUN2,KIF3B	9
Cancer, Hematological Disease, Immunological Disease, Organismal Injury and Abnormalities	AIDS-related plasmablastic lymphoma	AIDS-related plasmablastic lymphoma	0.000344					TUBB4A,TUBA1A,TUBE1,POLB,TUBB4B	5
Cancer, Organismal Injury and Abnormalities, Reproductive System Disease	malignant germ cell neoplasm	Advanced malignant germ cell neoplasm	0.000344					TUBB4A,RRM2,TUBA1A,TUBE1,TUBB4B	5
Cancer, Endocrine System Disorders, Organismal Injury and Abnormalities, Reproductive System Disease	ovarian germ cell tumor	Advanced ovarian germ cell tumor	0.000344					TUBB4A,RRM2,TUBA1A,TUBE1,TUBB4B	5
Cancer, Endocrine System Disorders, Organismal Injury and Abnormalities, Reproductive System Disease	brenner tumor	Brenner tumor	0.000344					TUBB4A,RRM2,TUBA1A,TUBE1,TUBB4B	5
Cancer, Hematological Disease, Immunological Disease, Organismal Injury and Abnormalities	relapsed mantle cell lymphoma	Early stage relapsed mantle cell lymphoma	0.000344					TUBB4A,TUBA1A,TUBE1,POLB,TUBB4B	5
Cancer, Hematological Disease, Immunological Disease, Organismal Injury and Abnormalities	indolent transformed lymphoma	Indolent transformed lymphoma	0.000344					TUBB4A,RRM2,TUBA1A,TUBE1,TUBB4B	5
Cancer, Neurological Disease, Organismal Injury and Abnormalities	infiltrative glioma	Infiltrative glioma	0.000344					TUBB4A,TUBA1A,TUBE1,TERT,TUBB4B	5
Cancer, Endocrine System Disorders, Organismal Injury and Abnormalities, Reproductive System Disease	invasive ovarian carcinoma	Invasive ovarian carcinoma	0.000344					TUBB4A,TUBA1A,MAP2K2,TUBE1,TUBB4B	5
Cancer, Organismal Injury and Abnormalities, Reproductive System Disease, Tumor Morphology	HER2 positive advanced breast cancer	Metastatic HER2 positive advanced breast cancer	0.000344					TUBB4A,RRM2,TUBA1A,TUBE1,TUBB4B	5
Cancer, Endocrine System Disorders, Organismal Injury and Abnormalities, Reproductive System Disease, Tumor Morphology	testicular germ cell cancer	Progressive testicular germ cell cancer	0.000344					TUBB4A,RRM2,TUBA1A,TUBE1,TUBB4B	5
Cancer, Endocrine System Disorders, Organismal Injury and Abnormalities, Reproductive System Disease	ovarian germ cell tumor	Recurrent ovarian germ cell tumor	0.000344					TUBB4A,RRM2,TUBA1A,TUBE1,TUBB4B	5
Cancer, Endocrine System Disorders, Organismal Injury and Abnormalities, Reproductive System Disease	testicular germ cell cancer	Relapsed testicular germ cell cancer	0.000344					TUBB4A,RRM2,TUBA1A,TUBE1,TUBB4B	5
Cancer, Organismal Injury and Abnormalities, Reproductive System Disease	infiltrating ductal breast carcinoma	Stage II-III infiltrating ductal breast carcinoma	0.000344					TUBB4A,RRM2,TUBA1A,TUBE1,TUBB4B	5
Cancer, Hematological Disease, Immunological Disease, Organismal Injury and Abnormalities	grade 3 follicular lymphoma	Stage III grade 3 follicular lymphoma	0.000344					TUBB4A,RRM2,TUBA1A,TUBE1,TUBB4B	5
Cancer, Hematological Disease, Immunological Disease, Organismal Injury and Abnormalities	grade 3 follicular lymphoma	Stage IV grade 3 follicular lymphoma	0.000344					TUBB4A,RRM2,TUBA1A,TUBE1,TUBB4B	5
Cancer, Organismal Injury and Abnormalities, Reproductive System Disease	cervical cancer	Stage IVB cervical cancer	0.000344					TUBB4A,RRM2,TUBA1A,TUBE1,TUBB4B	5
Cancer, Gastrointestinal Disease, Organismal Injury and Abnormalities, Respiratory Disease	non-keratinizing nasopharyngeal carcinoma	TNM stage M0 non-keratinizing nasopharyngeal carcinoma	0.000344					TUBB4A,RRM2,TUBA1A,TUBE1,TUBB4B	5
Embryonic Development, Nervous System Development and Function, Organ Development, Organismal Development, Tissue Development	formation	Formation of brain	0.000367		-1.609	bias		CNBP,FOXJ1,AK7,DPCD,E2F1,CDKN2A,BBS7,HYDIN,RPGRIP1L,GAS8,GSC,IFT172,MKS1,SPHK2,ODAD4,DLX1,ATRX,NEUROD2,CXADR,TTC8,DYNC2LI1,NME7,ARL6,SUN1,AK8,ATM,BBS1,AHI1,CEP120,TERT,CCDC85C,TTC21B,TCTN1,PSEN2,PHACTR1,CFAP43,NME5,DYNC2H1,LHX1,SUN2	40
Cell Cycle, Reproductive System Development and Function	meiosis	Meiosis of female germ cells	0.000368					SUN1,MEIOB,AURKA,ATM,MSH5,MSH4,CKS2,MAD2L1,DMC1	9
Cancer, Hematological Disease, Immunological Disease, Organismal Injury and Abnormalities	C-MYC rearrangement positive B-cell lymphoma	C-MYC rearrangement positive B-cell lymphoma	0.000371					TUBB4A,GNAI1,RRM2,TUBA1A,TUBE1,POLB,TUBB4B	7
Cancer, Organismal Injury and Abnormalities, Reproductive System Disease, Skeletal and Muscular Disorders	uterine leiomyosarcoma	Uterine leiomyosarcoma	0.000371					TUBB4A,RRM2,TUBA1A,ATM,TUBE1,ATRX,TUBB4B	7
Cancer, Hematological Disease, Immunological Disease, Organismal Injury and Abnormalities	ALK positive large B-cell lymphoma	ALK positive large B-cell lymphoma	0.00038					TUBB4A,RRM2,TUBA1A,TUBE1,POLB,TUBB4B	6
Cancer, Hematological Disease, Immunological Disease, Organismal Injury and Abnormalities	BCL2 rearrangement positive BCL6 rearrangement positive MYC rearrangement positive B-cell lymphoma	BCL2 rearrangement positive BCL6 rearrangement positive MYC rearrangement positive B-cell lymphoma	0.00038					TUBB4A,RRM2,TUBA1A,TUBE1,POLB,TUBB4B	6
Cancer, Hematological Disease, Immunological Disease, Organismal Injury and Abnormalities	CD20 positive refractory non Hodgkin lymphoma	CD20 positive refractory non Hodgkin lymphoma	0.00038					TUBB4A,RRM2,TUBA1A,TUBE1,POLB,TUBB4B	6
Cancer, Hematological Disease, Immunological Disease, Organismal Injury and Abnormalities	diffuse large B-cell lymphoma associated with chronic inflammation	Diffuse large B-cell lymphoma associated with chronic inflammation	0.00038					TUBB4A,RRM2,TUBA1A,TUBE1,POLB,TUBB4B	6
Cancer, Gastrointestinal Disease, Organismal Injury and Abnormalities	HER2 negative gastroesophageal junction adenocarcinoma	HER2 negative gastroesophageal junction adenocarcinoma	0.00038					TUBB4A,TUBA1A,MMP9,TUBE1,POLB,TUBB4B	6
Cancer, Organismal Injury and Abnormalities, Reproductive System Disease	metastatic breast adenocarcinoma	Metastatic breast adenocarcinoma	0.00038					TUBB4A,RRM2,TUBA1A,VDR,TUBE1,TUBB4B	6
Cancer, Organismal Injury and Abnormalities	primary recurrent peritoneal carcinoma	Primary recurrent peritoneal carcinoma	0.00038					TUBB4A,RRM2,TUBA1A,MAP2K2,TUBE1,TUBB4B	6
Cancer, Hematological Disease, Immunological Disease, Organismal Injury and Abnormalities	CD20 positive non-Hodgkin lymphoma	Refractory CD20 positive non-Hodgkin lymphoma	0.00038					TUBB4A,RRM2,TUBA1A,TUBE1,POLB,TUBB4B	6
Cancer, Dermatological Diseases and Conditions, Organismal Injury and Abnormalities	cutaneous melanoma	Stage IIIA cutaneous melanoma	0.00038					TUBB4A,TUBA1A,NEK11,MAP2K2,TUBE1,TUBB4B	6
Cancer, Hematological Disease, Immunological Disease, Organismal Injury and Abnormalities	follicular B-cell or T-cell lymphoma	Follicular B-cell or T-cell lymphoma	0.000382					BTG1,PEBP4,MCL1,ATM,CDKN2A,TEKT4,TUBE1,TUBB4B,TUBB4A,RRM2,TUBA1A,VDR,POLB,PRKCZ	14
Developmental Disorder, Hereditary Disorder, Ophthalmic Disease, Organismal Injury and Abnormalities	retinal dystrophy	Retinal dystrophy	0.000393					RPGR,CERKL,BBS1,AHI1,SLC7A14,BBS7,RPGRIP1L,TTC21B,IFT172,BBS5,WDR19,C8orf37,POC1B,NPHP1,ARL2BP,TTC8	16
Cell Cycle, Embryonic Development	S phase	Arrest in S phase of embryonic cell lines	0.000398					SUN1,PSEN2,SUN2,SIRT7	4
Embryonic Development, Nervous System Development and Function, Organismal Development, Tissue Development	patterning	Patterning of neural tube	0.000398					RPGRIP1L,IFT172,ARL13B,DZIP1L	4
Cancer, Hematological Disease, Immunological Disease, Organismal Injury and Abnormalities	AIDS-related Burkitt lymphoma	AIDS-related Burkitt lymphoma	0.00043					TUBB4A,TUBA1A,TUBE1,POLB,TUBB4B	5
Cancer, Hereditary Disorder, Organismal Injury and Abnormalities, Reproductive System Disease	BRCA1 germline mutation positive fallopian tube endometrioid adenocarcinoma	BRCA1 germline mutation positive fallopian tube endometrioid adenocarcinoma	0.00043					TUBB4A,RRM2,TUBA1A,TUBE1,TUBB4B	5
Cancer, Hereditary Disorder, Organismal Injury and Abnormalities, Reproductive System Disease	BRCA1 germline mutation positive fallopian tube serous adenocarcinoma	BRCA1 germline mutation positive fallopian tube serous adenocarcinoma	0.00043					TUBB4A,RRM2,TUBA1A,TUBE1,TUBB4B	5
Cancer, Endocrine System Disorders, Hereditary Disorder, Organismal Injury and Abnormalities, Reproductive System Disease	BRCA1 germline mutation positive ovarian endometrioid adenocarcinoma	BRCA1 germline mutation positive ovarian endometrioid adenocarcinoma	0.00043					TUBB4A,RRM2,TUBA1A,TUBE1,TUBB4B	5
Cancer, Endocrine System Disorders, Hereditary Disorder, Organismal Injury and Abnormalities, Reproductive System Disease	BRCA1 germline mutation positive ovarian serous adenocarcinoma	BRCA1 germline mutation positive ovarian serous adenocarcinoma	0.00043					TUBB4A,RRM2,TUBA1A,TUBE1,TUBB4B	5
Cancer, Hereditary Disorder, Organismal Injury and Abnormalities	BRCA1 germline mutation positive serous peritoneal adenocarcinoma	BRCA1 germline mutation positive serous peritoneal adenocarcinoma	0.00043					TUBB4A,RRM2,TUBA1A,TUBE1,TUBB4B	5
Cancer, Hereditary Disorder, Organismal Injury and Abnormalities, Reproductive System Disease	BRCA2 germline mutation positive fallopian tube endometrioid adenocarcinoma	BRCA2 germline mutation positive fallopian tube endometrioid adenocarcinoma	0.00043					TUBB4A,RRM2,TUBA1A,TUBE1,TUBB4B	5
Cancer, Hereditary Disorder, Organismal Injury and Abnormalities, Reproductive System Disease	BRCA2 germline mutation positive fallopian tube serous adenocarcinoma	BRCA2 germline mutation positive fallopian tube serous adenocarcinoma	0.00043					TUBB4A,RRM2,TUBA1A,TUBE1,TUBB4B	5
Cancer, Endocrine System Disorders, Hereditary Disorder, Organismal Injury and Abnormalities, Reproductive System Disease	BRCA2 germline mutation positive ovarian endometrioid adenocarcinoma	BRCA2 germline mutation positive ovarian endometrioid adenocarcinoma	0.00043					TUBB4A,RRM2,TUBA1A,TUBE1,TUBB4B	5
Cancer, Endocrine System Disorders, Hereditary Disorder, Organismal Injury and Abnormalities, Reproductive System Disease	BRCA2 germline mutation positive ovarian serous adenocarcinoma	BRCA2 germline mutation positive ovarian serous adenocarcinoma	0.00043					TUBB4A,RRM2,TUBA1A,TUBE1,TUBB4B	5
Cancer, Hereditary Disorder, Organismal Injury and Abnormalities	BRCA2 germline mutation positive peritoneal serous adenocarcinoma	BRCA2 germline mutation positive peritoneal serous adenocarcinoma	0.00043					TUBB4A,RRM2,TUBA1A,TUBE1,TUBB4B	5
Cancer, Hematological Disease, Immunological Disease, Organismal Injury and Abnormalities	CD20 positive Philadelphia chromosome negative lymphoblastic lymphoma	CD20 positive Philadelphia chromosome negative lymphoblastic lymphoma	0.00043					TUBB4A,TUBA1A,TUBE1,POLB,TUBB4B	5
Cancer, Hematological Disease, Immunological Disease, Organismal Injury and Abnormalities	CD20 positive acute lymphoblastic lymphoma	CD20 positive acute lymphoblastic lymphoma	0.00043					TUBB4A,TUBA1A,TUBE1,POLB,TUBB4B	5
Cancer, Organismal Injury and Abnormalities, Respiratory Disease	CD274 negative squamous non-small cell lung cancer	CD274 negative squamous non-small cell lung cancer	0.00043					TUBB4A,RRM2,TUBA1A,TUBE1,TUBB4B	5
Cell Cycle, Connective Tissue Development and Function	S phase	Entry into S phase of fibroblasts	0.00043	Increased	2.22	bias		ATM,E2F2,E2F1,CDKN2A,E2F3	5
Cancer, Hereditary Disorder, Organismal Injury and Abnormalities	primary BRCA1 mutation positive peritoneal serous adenocarcinoma	High grade primary BRCA1 mutation positive peritoneal serous adenocarcinoma	0.00043					TUBB4A,RRM2,TUBA1A,TUBE1,TUBB4B	5
Cancer, Organismal Injury and Abnormalities	primary BRCA2 mutation positive peritoneal serous adenocarcinoma	High grade primary BRCA2 mutation positive peritoneal serous adenocarcinoma	0.00043					TUBB4A,RRM2,TUBA1A,TUBE1,TUBB4B	5
Cancer, Organismal Injury and Abnormalities	peritoneal cavity cancer	Metastatic peritoneal neoplasm	0.00043					TUBB4A,RRM2,TUBA1A,TUBE1,TUBB4B	5
Cancer, Endocrine System Disorders, Organismal Injury and Abnormalities, Reproductive System Disease	metastatic testicular germ cell tumor	Metastatic testicular germ cell tumor	0.00043					TUBB4A,RRM2,TUBA1A,TUBE1,TUBB4B	5
Cancer, Gastrointestinal Disease, Organismal Injury and Abnormalities, Respiratory Disease	non-metastatic nasopharyngeal carcinoma	Non-metastatic nasopharyngeal carcinoma	0.00043					TUBB4A,RRM2,TUBA1A,TUBE1,TUBB4B	5
Cancer, Hereditary Disorder, Organismal Injury and Abnormalities	BRCA1 germline mutation positive peritoneal endometrioid adenocarcinoma	Primary BRCA1 germline mutation positive peritoneal endometrioid adenocarcinoma	0.00043					TUBB4A,RRM2,TUBA1A,TUBE1,TUBB4B	5
Cancer, Hereditary Disorder, Organismal Injury and Abnormalities	BRCA2 germline mutation positive peritoneal endometrioid adenocarcinoma	Primary BRCA2 germline mutation positive peritoneal endometrioid adenocarcinoma	0.00043					TUBB4A,RRM2,TUBA1A,TUBE1,TUBB4B	5
Cancer, Hematological Disease, Immunological Disease, Organismal Injury and Abnormalities	CD20-positive B-cell non-Hodgkin lymphoma	Primary CD20-positive B-cell non-Hodgkin lymphoma	0.00043					TUBB4A,TUBA1A,TUBE1,POLB,TUBB4B	5
Cancer, Immunological Disease, Organismal Injury and Abnormalities	thymic epithelial tumor	Recurrent thymic epithelial tumor	0.00043					TUBB4A,RRM2,TUBA1A,TUBE1,TUBB4B	5
Cancer, Gastrointestinal Disease, Organismal Injury and Abnormalities, Respiratory Disease	squamous cell cancer of the nasopharynx	Squamous cell carcinoma of nasopharynx	0.00043					TUBB4A,RRM2,TUBA1A,TUBE1,TUBB4B	5
Cancer, Hematological Disease, Immunological Disease, Organismal Injury and Abnormalities	Burkitt lymphoma	Stage I-II Burkitt lymphoma	0.00043					TUBB4A,TUBA1A,TUBE1,POLB,TUBB4B	5
Cancer, Hematological Disease, Immunological Disease, Organismal Injury and Abnormalities	primary mediastinal large B-cell lymphoma	Stage I-II primary mediastinal large B-cell lymphoma	0.00043					TUBB4A,TUBA1A,TUBE1,POLB,TUBB4B	5
Cancer, Endocrine System Disorders, Organismal Injury and Abnormalities, Reproductive System Disease	ovarian carcinoma	Stage IC ovarian carcinoma	0.00043					TUBB4A,RRM2,TUBA1A,TUBE1,TUBB4B	5
Cancer, Hematological Disease, Immunological Disease, Organismal Injury and Abnormalities	small B-cell lymphocytic lymphoma	Stage III small B-cell lymphocytic lymphoma	0.00043					TUBB4A,RRM2,TUBA1A,TUBE1,TUBB4B	5
Cancer, Organismal Injury and Abnormalities, Respiratory Disease	CD274 low expression positive squamous non-small cell lung cancer	Stage IV CD274 low expression positive squamous non-small cell lung cancer	0.00043					TUBB4A,RRM2,TUBA1A,TUBE1,TUBB4B	5
Cancer, Hematological Disease, Immunological Disease, Organismal Injury and Abnormalities	small B-cell lymphocytic lymphoma	Stage IV small B-cell lymphocytic lymphoma	0.00043					TUBB4A,RRM2,TUBA1A,TUBE1,TUBB4B	5
Cell Cycle, Embryonic Development	S phase	Initiation of S phase of embryonic cell lines	0.000448					E2F2,E2F1,E2F3	3
Cell Cycle, Hair and Skin Development and Function	S phase	S phase of epidermal cells	0.000448					CCNG2,E2F1,CDKN2A	3
Connective Tissue Disorders, Developmental Disorder, Hereditary Disorder, Organismal Injury and Abnormalities, Skeletal and Muscular Disorders	short rib-polydactyly syndrome type 4	Short rib-polydactyly syndrome type 4	0.000448					TTC21B,WDR19,DYNC2H1	3
Cancer, Hematological Disease, Immunological Disease, Organismal Injury and Abnormalities	histiocytic sarcoma	Histiocytic sarcoma	0.000448					TUBB4A,TUBA1A,E2F1,CDKN2A,TUBE1,TUBB4B	6
Cancer, Endocrine System Disorders, Organismal Injury and Abnormalities, Reproductive System Disease	recurrent serous ovarian carcinoma	Recurrent serous ovarian carcinoma	0.000448					TUBB4A,RRM2,TUBA1A,MAP2K2,TUBE1,TUBB4B	6
Cancer, Hematological Disease, Immunological Disease, Organismal Injury and Abnormalities	T-cell non-Hodgkin lymphoma	Stage II-IV T-cell non-Hodgkin lymphoma	0.000448					TUBB4A,RRM2,TUBA1A,TUBE1,POLB,TUBB4B	6
Endocrine System Disorders, Organ Morphology, Organismal Development, Organismal Injury and Abnormalities, Reproductive System Development and Function, Reproductive System Disease	abnormal morphology	Abnormal morphology of ovarian follicle	0.000452					SUN1,AHR,SYCP1,FZD1,ATM,MSH5,E2F1,VDR,E2F3,DMC1	10
Hereditary Disorder, Ophthalmic Disease, Organismal Injury and Abnormalities	autosomal recessive retinitis pigmentosa	Autosomal recessive retinitis pigmentosa	0.000452					ARL6,IFT172,NEK2,CERKL,WDR19,C8orf37,SLC7A14,ARL2BP,TTC8,DYNC2H1	10
Embryonic Development, Organismal Development	patterning	Patterning of embryo	0.000452					RPGRIP1L,IFT172,PSEN2,ARL13B,E2F1,HOXC11,DLX1,DZIP1L,E2F3,LHX1	10
Cardiovascular System Development and Function, Embryonic Development, Organ Development, Organ Morphology, Organismal Development, Tissue Development	looping morphogenesis	Looping morphogenesis of heart	0.00049					IFT52,IFT57,GSC,IFT172,IFT46,PSEN2,ARL13B,CCDC40,AHI1	9
Cell Cycle	cycling	Cycling of centrosome	0.000515		-1.452	bias		NEK2,AURKA,BNIP2,POC1A,PLAAT4,CEP120,TUBE1,CHMP5,POC1B,NDC80,ARL2,KIF3B	12
Cancer, Hematological Disease, Immunological Disease, Organismal Injury and Abnormalities	Waldenström macroglobulinemia	Relapsed Waldenström macroglobulinemia	0.000524					TUBB4A,RRM2,TUBA1A,TUBE1,TUBB4B,PSMB8	6
Cancer, Hematological Disease, Immunological Disease, Organismal Injury and Abnormalities	mantle cell lymphoma	Stage II mantle cell lymphoma	0.000524					TUBB4A,RRM2,TUBA1A,TUBE1,POLB,TUBB4B	6
Cancer, Hematological Disease, Immunological Disease, Organismal Injury and Abnormalities	mantle cell lymphoma	Stage III mantle cell lymphoma	0.000524					TUBB4A,RRM2,TUBA1A,TUBE1,POLB,TUBB4B	6
Cancer, Hematological Disease, Immunological Disease, Organismal Injury and Abnormalities	mantle cell lymphoma	Stage IV mantle cell lymphoma	0.000524					TUBB4A,RRM2,TUBA1A,TUBE1,POLB,TUBB4B	6
Cancer, Hematological Disease, Immunological Disease, Organismal Injury and Abnormalities	BCL2 rearrangement negative MYC rearrangement negative lymphoma	BCL2 rearrangement negative MYC rearrangement negative lymphoma	0.00053					TUBB4A,TUBA1A,VDR,TUBE1,TUBB4B	5
Cancer, Organismal Injury and Abnormalities, Reproductive System Disease	high grade BRCA1 mutation positive fallopian tube cancer	High grade BRCA1 mutation positive fallopian tube cancer	0.00053					TUBB4A,RRM2,TUBA1A,TUBE1,TUBB4B	5
Cancer, Organismal Injury and Abnormalities, Reproductive System Disease	high grade BRCA2 mutation positive fallopian tube cancer	High grade BRCA2 mutation positive fallopian tube cancer	0.00053					TUBB4A,RRM2,TUBA1A,TUBE1,TUBB4B	5
Cancer, Organismal Injury and Abnormalities, Reproductive System Disease	luminal B breast cancer	Luminal B breast carcinoma	0.00053					TUBB4A,TUBA1A,MYBL2,TUBE1,TUBB4B	5
Cancer, Connective Tissue Disorders, Organismal Injury and Abnormalities	Ewing sarcoma	Metastatic Ewing sarcoma	0.00053					TUBB4A,RRM2,TUBA1A,TUBE1,TUBB4B	5
Cancer, Hematological Disease, Immunological Disease, Organismal Injury and Abnormalities	T-cell lymphoblastic lymphoma	Refractory T-cell lymphoblastic lymphoma	0.00053					TUBB4A,TUBA1A,TUBE1,POLB,TUBB4B	5
Cancer, Endocrine System Disorders, Organismal Injury and Abnormalities, Reproductive System Disease	relapsed BRCA1 mutation positive serous ovarian cancer	Relapsed BRCA1 mutation positive serous ovarian carcinoma	0.00053					TUBB4A,RRM2,TUBA1A,TUBE1,TUBB4B	5
Cancer, Hematological Disease, Immunological Disease, Organismal Injury and Abnormalities	T-cell lymphoblastic lymphoma	Relapsed T-cell lymphoblastic lymphoma	0.00053					TUBB4A,TUBA1A,TUBE1,POLB,TUBB4B	5
Cancer, Organismal Injury and Abnormalities, Respiratory Disease	squamous cell cancer of the ethmoid sinus	Squamous cell carcinoma of the ethmoid sinus	0.00053					TUBB4A,RRM2,TUBA1A,TUBE1,TUBB4B	5
Cancer, Organismal Injury and Abnormalities, Respiratory Disease	squamous cell cancer of the glottis	Squamous cell carcinoma of the glottis	0.00053					TUBB4A,RRM2,TUBA1A,TUBE1,TUBB4B	5
Cancer, Gastrointestinal Disease, Organismal Injury and Abnormalities	squamous cell cancer of the lip	Squamous cell carcinoma of the lip	0.00053					TUBB4A,RRM2,TUBA1A,TUBE1,TUBB4B	5
Cancer, Connective Tissue Disorders, Gastrointestinal Disease, Organismal Injury and Abnormalities, Respiratory Disease, Skeletal and Muscular Disorders	squamous cell cancer of the maxillary sinus	Squamous cell carcinoma of the maxillary sinus	0.00053					TUBB4A,RRM2,TUBA1A,TUBE1,TUBB4B	5
Cancer, Organismal Injury and Abnormalities, Respiratory Disease	squamous cell cancer of the supraglottis	Squamous cell carcinoma of the supraglottis	0.00053					TUBB4A,RRM2,TUBA1A,TUBE1,TUBB4B	5
Cancer, Endocrine System Disorders, Organismal Injury and Abnormalities, Reproductive System Disease	ovarian carcinoma	Stage II ovarian carcinoma	0.00053					TUBB4A,RRM2,TUBA1A,TUBE1,TUBB4B	5
Cancer, Organismal Injury and Abnormalities, Renal and Urological Disease	bladder cancer	Stage III bladder cancer	0.00053					TUBB4A,RRM2,TUBA1A,TUBE1,TUBB4B	5
Cancer, Organismal Injury and Abnormalities, Respiratory Disease	non-squamous non-small cell lung cancer	TNM stage N0 non-squamous non-small cell lung cancer	0.00053					TUBB4A,RRM2,TUBA1A,TUBE1,TUBB4B	5
Cancer, Organismal Injury and Abnormalities, Respiratory Disease	non-squamous non-small cell lung cancer	TNM stage N1 non-squamous non-small cell lung cancer	0.00053					TUBB4A,RRM2,TUBA1A,TUBE1,TUBB4B	5
Cancer, Organismal Injury and Abnormalities, Respiratory Disease	non-squamous non-small cell lung cancer	TNM stage T2-T3 non-squamous non-small cell lung cancer	0.00053					TUBB4A,RRM2,TUBA1A,TUBE1,TUBB4B	5
Cancer, Organismal Injury and Abnormalities, Respiratory Disease	non-squamous non-small cell lung cancer	TNM stage T4 non-squamous non-small cell lung cancer	0.00053					TUBB4A,RRM2,TUBA1A,TUBE1,TUBB4B	5
Cancer, Gastrointestinal Disease, Organismal Injury and Abnormalities, Respiratory Disease	nasopharyngeal cancer	Unresectable nasopharyngeal cancer	0.00053					TUBB4A,RRM2,TUBA1A,TUBE1,TUBB4B	5
Cancer, Organismal Injury and Abnormalities	facial neoplasm	Facial neoplasm	0.000537					TUBB4A,NLGN2,RRM2,TUBA1A,CDKN2A,VDR,SNTB1,TUBE1,TUBB4B	9
Cancer, Organismal Injury and Abnormalities, Renal and Urological Disease	upper urinary tract transitional cell carcinoma	Upper urinary tract transitional cell carcinoma	0.000545					TUBB4A,RRM2,TUBA1A,ATM,CDKN2A,TUBE1,TERT,TUBB4B	8
Cancer, Organismal Injury and Abnormalities, Reproductive System Disease	estrogen receptor positive HER2 negative invasive non-inflammatory breast carcinoma	Estrogen receptor positive HER2 negative invasive non-inflammatory breast carcinoma	0.000545					TUBB4A,TUBA1A,TUBE1,TUBB4B	4
Cancer, Organismal Injury and Abnormalities, Reproductive System Disease	estrogen receptor positive invasive non-inflammatory breast cancer	Estrogen receptor positive invasive non-inflammatory breast cancer	0.000545					TUBB4A,TUBA1A,TUBE1,TUBB4B	4
Cell Cycle, DNA Replication, Recombination, and Repair	homologous pairing	Homologous pairing of chromosomes	0.000545					SUN1,MSH5,POLB,DMC1	4
Cancer, Endocrine System Disorders, Neurological Disease, Organismal Injury and Abnormalities	pheochromocytoma	Inoperable pheochromocytoma	0.000545					TUBB4A,TUBA1A,TUBE1,TUBB4B	4
Cancer, Hematological Disease, Immunological Disease, Organismal Injury and Abnormalities	interdigitating dendritic cell sarcoma	Interdigitating dendritic cell sarcoma	0.000545					TUBB4A,TUBA1A,TUBE1,TUBB4B	4
Cancer, Organismal Injury and Abnormalities, Reproductive System Disease	HER2 negative hormone receptor negative breast carcinoma	Locally recurrent HER2 negative hormone receptor negative breast carcinoma	0.000545					TUBB4A,TUBA1A,TUBE1,TUBB4B	4
Cancer, Hematological Disease, Immunological Disease, Organismal Injury and Abnormalities	lymphosarcoma	Lymphosarcoma	0.000545					TUBB4A,TUBA1A,TUBE1,TUBB4B	4
Cancer, Endocrine System Disorders, Neurological Disease, Organismal Injury and Abnormalities	malignant pheochromocytoma	Metastatic malignant pheochromocytoma	0.000545					TUBB4A,TUBA1A,TUBE1,TUBB4B	4
Cancer, Organismal Injury and Abnormalities, Respiratory Disease	non-squamous non-small cell lung cancer	Stage 4 inoperable non-squamous non-small cell lung cancer	0.000545					TUBB4A,TUBA1A,TUBE1,TUBB4B	4
Cancer, Organismal Injury and Abnormalities, Reproductive System Disease	teratocarcinoma	Teratocarcinoma	0.000545					TUBB4A,TUBA1A,TUBE1,TUBB4B	4
Cancer, Organismal Injury and Abnormalities, Reproductive System Disease	estrogen receptor positive HER2 negative invasive breast carcinoma	Unilateral estrogen receptor positive HER2 negative invasive breast carcinoma	0.000545					TUBB4A,TUBA1A,TUBE1,TUBB4B	4
Cell Morphology, Cellular Assembly and Organization	morphology	Morphology of cytoskeleton	0.000562					MEIG1,KIF20A,EXO1,SUN1,AURKA,CDKN2A,CETN1,RHOC,DNAAF6,BBS7,PRKAR1A,TTLL9,SPAG16,SPAG6,SUN2	15
Endocrine System Disorders, Organ Morphology, Organismal Development, Organismal Injury and Abnormalities, Reproductive System Development and Function, Reproductive System Disease	abnormal morphology	Abnormal morphology of ovary	0.000574					EXO1,SUN1,ATM,E2F1,E2F3,AHR,SYCP1,FZD1,MSH5,VDR,MSH4,LHX1,DMC1	13
Cell Death and Survival	survival	Survival of sarcoma cell lines	0.000578		-1.128	bias		RNF4,PPM1B,AURKA,HNRNPUL1,ATM,USP11,DYRK3,CDKN2A,ATRX,SMARCC2,SUMO1	11
Organismal Injury and Abnormalities	hepatorenal fibrocystic disease	Hepatorenal fibrocystic disease	0.000593					LRRC34,MMP9,B9D1,AHI1,CEP120,DZIP1L,TMEM216,CBY1,NEK8,LAMP1,RPGRIP1L,TTC21B,IFT172,TCTN1,CEP41,MKS1,WDR19,ARL13B,WDPCP,TMEM231,PRKAR1B,NPHP1,DYNC2H1	23
Cell Morphology	morphology	Morphology of cilia	0.000604					IFT57,IFT172,IFT46,BBS7,POLL,DYNC2H1,DYNC2LI1,KIF3B	8
Embryonic Development, Organismal Development	specification	Specification of body axis	0.000604					IFT52,RPGRIP1L,IFT172,AURKA,ARL13B,DYNC2LI1,LHX1,KIF3B	8
Cancer, Organismal Injury and Abnormalities	primary peritoneal serous adenocarcinoma	Primary peritoneal serous adenocarcinoma	0.000611					TUBB4A,RRM2,TUBA1A,MAP2K2,TUBE1,TUBB4B	6
Cancer, Organismal Injury and Abnormalities, Renal and Urological Disease	ureteral carcinoma	Ureteral carcinoma	0.000611					TUBB4A,RRM2,TUBA1A,CDKN2A,TUBE1,TUBB4B	6
Cancer, Neurological Disease, Organismal Injury and Abnormalities	astrocytoma	Grade 3 astrocytoma	0.000619					TUBB4A,TUBA1A,PRMT5,CDKN2A,TUBE1,ATRX,TUBB4B	7
Cancer, Organismal Injury and Abnormalities	primary ovarian or peritoneal serous adenocarcinoma	Primary ovarian or peritoneal serous adenocarcinoma	0.000619					TUBB4A,RRM2,TUBA1A,MAP2K2,TUBE1,E2F3,TUBB4B	7
Cancer, Hematological Disease, Immunological Disease, Organismal Injury and Abnormalities	Langerhans cell histiocytosis	Langerhans cell histiocytosis	0.000626					TUBB4A,RRM2,TUBA1A,C3,MMP9,NEK11,MAP2K2,TUBE1,POLB,TUBB4B	10
Cell Cycle	meiosis	Arrest in meiosis	0.000643					CCNA1,SUN1,MOV10L1,SYCP1,ATM,MSH5,CKS2,MGAT2,DMC1	9
Cancer, Hematological Disease, Immunological Disease, Organismal Injury and Abnormalities	11q23 mutation negative acute lymphoblastic leukemia	11q23 mutation negative acute lymphoblastic leukemia	0.000647					TUBB4A,TUBA1A,TUBE1,POLB,TUBB4B	5
Cancer, Organismal Injury and Abnormalities	BRCA germline mutation negative cancer	BRCA germline mutation negative cancer	0.000647					TUBB4A,RRM2,TUBA1A,TUBE1,TUBB4B	5
Cancer, Organismal Injury and Abnormalities	BRCA1 somatic mutation positive malignant solid tumor	BRCA1 somatic mutation positive malignant solid tumor	0.000647					TUBB4A,RRM2,TUBA1A,TUBE1,TUBB4B	5
Cancer, Organismal Injury and Abnormalities	BRCA2 somatic mutation positive malignant solid tumor	BRCA2 somatic mutation positive malignant solid tumor	0.000647					TUBB4A,RRM2,TUBA1A,TUBE1,TUBB4B	5
Cancer, Hematological Disease, Immunological Disease, Organismal Injury and Abnormalities	CD20 positive Burkitt lymphoma	CD20 positive Burkitt lymphoma	0.000647					TUBB4A,TUBA1A,TUBE1,POLB,TUBB4B	5
Cancer, Organismal Injury and Abnormalities, Reproductive System Disease	CD274 negative breast cancer	CD274 negative breast cancer	0.000647					TUBB4A,RRM2,TUBA1A,TUBE1,TUBB4B	5
Cancer, Hematological Disease, Immunological Disease, Organismal Injury and Abnormalities	mantle cell lymphoma	Early relapsed mantle cell lymphoma	0.000647					TUBB4A,TUBA1A,TUBE1,POLB,TUBB4B	5
Cancer, Hematological Disease, Immunological Disease, Organismal Injury and Abnormalities	CD20 positive primary mediastinal diffuse large B-cell lymphoma	High-risk CD20 positive primary mediastinal diffuse large B-cell lymphoma	0.000647					TUBB4A,TUBA1A,TUBE1,POLB,TUBB4B	5
Cancer, Organismal Injury and Abnormalities, Reproductive System Disease	prostate cancer	High-risk prostate cancer	0.000647					TUBB4A,TUBA1A,ATM,TUBE1,TUBB4B	5
Cancer, Gastrointestinal Disease, Organismal Injury and Abnormalities, Respiratory Disease	metastatic nasopharyngeal carcinoma	Metastatic nasopharyngeal carcinoma	0.000647					TUBB4A,RRM2,TUBA1A,TUBE1,TUBB4B	5
Cancer, Endocrine System Disorders, Organismal Injury and Abnormalities, Reproductive System Disease	non-mucinous ovarian carcinoma	Non-mucinous ovarian carcinoma	0.000647					TUBB4A,RRM2,TUBA1A,TUBE1,TUBB4B	5
Cancer, Organismal Injury and Abnormalities	occult primary cancer of head and neck	Occult primary cancer of head and neck	0.000647					TUBB4A,RRM2,TUBA1A,TUBE1,TUBB4B	5
Cancer, Organismal Injury and Abnormalities	secondary neoplasm of retroperitoneum and peritoneum	Secondary neoplasm of retroperitoneum and peritoneum	0.000647					TUBB4A,TUBA1A,TUBE1,PRKCZ,TUBB4B	5
Cancer, Organismal Injury and Abnormalities, Respiratory Disease	non-small cell lung cancer	Stage 3A resectable non-small cell lung cancer	0.000647					TUBB4A,RRM2,TUBA1A,TUBE1,TUBB4B	5
Cancer, Hematological Disease, Immunological Disease, Organismal Injury and Abnormalities	childhood Hodgkins lymphoma	Stage I childhood Hodgkins lymphoma	0.000647					TUBB4A,TUBA1A,TUBE1,POLB,TUBB4B	5
Cancer, Organismal Injury and Abnormalities, Respiratory Disease	stage IB lung squamous cell carcinoma	Stage IB lung squamous cell carcinoma	0.000647					TUBB4A,RRM2,TUBA1A,TUBE1,TUBB4B	5
Cancer, Hematological Disease, Immunological Disease, Organismal Injury and Abnormalities	childhood Hodgkins lymphoma	Stage II childhood Hodgkins lymphoma	0.000647					TUBB4A,TUBA1A,TUBE1,POLB,TUBB4B	5
Cancer, Organismal Injury and Abnormalities, Respiratory Disease	squamous cell lung cancer	Stage II squamous cell lung cancer	0.000647					TUBB4A,RRM2,TUBA1A,TUBE1,TUBB4B	5
Cancer, Hematological Disease, Immunological Disease, Organismal Injury and Abnormalities	Burkitt lymphoma	Stage III Burkitt lymphoma	0.000647					TUBB4A,TUBA1A,TUBE1,POLB,TUBB4B	5
Cancer, Hematological Disease, Immunological Disease, Organismal Injury and Abnormalities	acute lymphocytic leukemia, type L3	Stage III acute lymphocytic leukemia, type L3	0.000647					TUBB4A,TUBA1A,TUBE1,POLB,TUBB4B	5
Cancer, Hematological Disease, Immunological Disease, Organismal Injury and Abnormalities	childhood Hodgkins lymphoma	Stage III childhood Hodgkins lymphoma	0.000647					TUBB4A,TUBA1A,TUBE1,POLB,TUBB4B	5
Cancer, Hematological Disease, Immunological Disease, Organismal Injury and Abnormalities	primary mediastinal large B-cell lymphoma	Stage III primary mediastinal large B-cell lymphoma	0.000647					TUBB4A,TUBA1A,TUBE1,POLB,TUBB4B	5
Cancer, Organismal Injury and Abnormalities, Respiratory Disease	stage IIIA lung squamous cell carcinoma	Stage IIIA lung squamous cell carcinoma	0.000647					TUBB4A,RRM2,TUBA1A,TUBE1,TUBB4B	5
Cancer, Hematological Disease, Immunological Disease, Organismal Injury and Abnormalities	Burkitt lymphoma	Stage IV Burkitt lymphoma	0.000647					TUBB4A,TUBA1A,TUBE1,POLB,TUBB4B	5
Cancer, Hematological Disease, Immunological Disease, Organismal Injury and Abnormalities	acute lymphocytic leukemia, type L3	Stage IV acute lymphocytic leukemia, type L3	0.000647					TUBB4A,TUBA1A,TUBE1,POLB,TUBB4B	5
Cancer, Hematological Disease, Immunological Disease, Organismal Injury and Abnormalities	childhood Hodgkins lymphoma	Stage IV childhood Hodgkins lymphoma	0.000647					TUBB4A,TUBA1A,TUBE1,POLB,TUBB4B	5
Cancer, Endocrine System Disorders, Organismal Injury and Abnormalities, Respiratory Disease	metastatic small cell lung cancer	Stage IV metastatic small cell lung cancer	0.000647					TUBB4A,RRM2,TUBA1A,TUBE1,TUBB4B	5
Cancer, Gastrointestinal Disease, Organismal Injury and Abnormalities, Respiratory Disease	nasopharyngeal carcinoma	Stage IV nasopharyngeal carcinoma	0.000647					TUBB4A,RRM2,TUBA1A,TUBE1,TUBB4B	5
Inflammatory Disease, Organismal Injury and Abnormalities	systemic auto-inflammatory disorder	Systemic auto-inflammatory disorder	0.000647					TUBB4A,TUBA1A,ITCH,TUBE1,TUBB4B	5
Cancer, Organismal Injury and Abnormalities, Respiratory Disease	squamous cell lung cancer	TNM stage N2 squamous cell lung cancer	0.000647					TUBB4A,RRM2,TUBA1A,TUBE1,TUBB4B	5
Cancer, Organismal Injury and Abnormalities, Renal and Urological Disease	bladder cancer	Unresectable bladder cancer	0.000647					TUBB4A,RRM2,TUBA1A,TUBE1,TUBB4B	5
Cell Cycle	meiosis I	Meiosis I	0.000669		-0.469	bias		CCNA1,MOV10L1,MEIOB,MSH5,EIF4G3,CKS2,MAD2L1,DMC1	8
Hematological Disease, Immunological Disease, Organismal Injury and Abnormalities	histiocytosis	Histiocytosis	0.000682					TLR5,C3,MMP9,NEK11,E2F1,CDKN2A,TUBE1,TUBB4B,TUBB4A,RRM2,TUBA1A,MAP2K2,POLB,UNC13D	14
Cancer, Hematological Disease, Immunological Disease, Organismal Injury and Abnormalities	Burkitt lymphoma	Burkitt lymphoma	0.000694					GNAI1,PRMT5,PEBP4,MCL1,ATM,E2F1,CDKN2A,TUBE1,TUBB4B,TUBB4A,RRM2,TUBA1A,CFLAR,POLB,SLC29A2	15
Cancer, Cardiovascular Disease, Organismal Injury and Abnormalities	advanced AIDS related Kaposi sarcoma	Advanced AIDS related Kaposi sarcoma	0.000726					TUBB4A,TUBA1A,TUBE1,TUBB4B	4
Cancer, Organismal Injury and Abnormalities, Reproductive System Disease, Tumor Morphology	HER2 positive metastatic breast cancer	Advanced HER2 positive metastatic breast cancer	0.000726					TUBB4A,TUBA1A,TUBE1,TUBB4B	4
Cancer, Developmental Disorder, Endocrine System Disorders, Organismal Injury and Abnormalities, Reproductive System Disease	advanced ovarian granulosa cell tumor	Advanced ovarian granulosa cell tumor	0.000726					TUBB4A,TUBA1A,TUBE1,TUBB4B	4
Cancer, Neurological Disease, Organismal Injury and Abnormalities	anaplastic mixed glioma	Anaplastic mixed glioma	0.000726					TUBB4A,TUBA1A,TUBE1,TUBB4B	4
Cancer, Organismal Injury and Abnormalities, Reproductive System Disease	metastatic breast cancer	Anthracycline resistant metastatic breast cancer	0.000726					TUBB4A,TUBA1A,TUBE1,TUBB4B	4
Cancer, Organismal Injury and Abnormalities, Reproductive System Disease	anthracycline-resistant taxane-naive metastatic breast cancer	Anthracycline-resistant taxane-naive metastatic breast cancer	0.000726					TUBB4A,TUBA1A,TUBE1,TUBB4B	4
Cancer, Organismal Injury and Abnormalities, Reproductive System Disease	axillary node negative breast carcinoma	Axillary node negative breast carcinoma	0.000726					TUBB4A,TUBA1A,TUBE1,TUBB4B	4
Cancer, Hematological Disease, Immunological Disease, Organismal Injury and Abnormalities	CD20 positive CD30 positive anaplastic diffuse large B cell lymphoma	CD20 positive CD30 positive anaplastic diffuse large B cell lymphoma	0.000726					TUBB4A,TUBA1A,TUBE1,TUBB4B	4
Cancer, Hematological Disease, Immunological Disease, Organismal Injury and Abnormalities	CD20 positive anaplastic large cell lymphoma	CD20 positive anaplastic large cell lymphoma	0.000726					TUBB4A,TUBA1A,TUBE1,TUBB4B	4
Cancer, Hematological Disease, Immunological Disease, Organismal Injury and Abnormalities	CD20 positive centroblastic lymphoma	CD20 positive centroblastic lymphoma	0.000726					TUBB4A,TUBA1A,TUBE1,TUBB4B	4
Cancer, Hematological Disease, Immunological Disease, Organismal Injury and Abnormalities	CD20 positive immunoblastic diffuse large B-cell lymphoma	CD20 positive immunoblastic diffuse large B-cell lymphoma	0.000726					TUBB4A,TUBA1A,TUBE1,TUBB4B	4
Cancer, Cardiovascular Disease, Hematological Disease, Immunological Disease, Organismal Injury and Abnormalities	CD20 positive intravascular diffuse large B-cell lymphoma	CD20 positive intravascular diffuse large B-cell lymphoma	0.000726					TUBB4A,TUBA1A,TUBE1,TUBB4B	4
Cancer, Hematological Disease, Immunological Disease, Organismal Injury and Abnormalities	CD20 positive plasmablastic lymphoma	CD20 positive plasmablastic lymphoma	0.000726					TUBB4A,TUBA1A,TUBE1,TUBB4B	4
Cancer, Hematological Disease, Immunological Disease, Organismal Injury and Abnormalities	CD20 positive primary effusion lymphoma	CD20 positive primary effusion lymphoma	0.000726					TUBB4A,TUBA1A,TUBE1,TUBB4B	4
Cancer, Neurological Disease, Organismal Injury and Abnormalities	anaplastic oligodendroglioma	Grade 3 anaplastic oligodendroglioma	0.000726					TUBB4A,TUBA1A,TUBE1,TUBB4B	4
Cancer, Hematological Disease, Immunological Disease, Organismal Injury and Abnormalities	aggressive follicular lymphoma	Grade 3B aggressive follicular lymphoma	0.000726					TUBB4A,TUBA1A,TUBE1,TUBB4B	4
Cancer, Developmental Disorder, Endocrine System Disorders, Organismal Injury and Abnormalities, Reproductive System Disease	gynandroblastoma	Gynandroblastoma	0.000726					TUBB4A,TUBA1A,TUBE1,TUBB4B	4
Cancer, Organismal Injury and Abnormalities	HER2 positive head and neck cancer	HER2 positive head and neck cancer	0.000726					TUBB4A,TUBA1A,TUBE1,TUBB4B	4
Cancer, Endocrine System Disorders, Organismal Injury and Abnormalities, Reproductive System Disease	clear-cell ovarian carcinoma	High grade clear-cell ovarian carcinoma	0.000726					TUBB4A,TUBA1A,TUBE1,TUBB4B	4
Cancer, Organismal Injury and Abnormalities, Reproductive System Disease	fallopian tube clear cell adenocarcinoma	High grade fallopian tube clear cell adenocarcinoma	0.000726					TUBB4A,TUBA1A,TUBE1,TUBB4B	4
Cancer, Organismal Injury and Abnormalities, Reproductive System Disease	cervical cancer	High-risk cervical cancer	0.000726					TUBB4A,TUBA1A,TUBE1,TUBB4B	4
Cancer, Neurological Disease, Organismal Injury and Abnormalities	low-grade glioma	High-risk low-grade glioma	0.000726					TUBB4A,TUBA1A,TUBE1,TUBB4B	4
Cancer, Gastrointestinal Disease, Organismal Injury and Abnormalities	esophageal squamous cell carcinoma	Locally recurrent esophageal squamous cell carcinoma	0.000726					TUBB4A,TUBA1A,TUBE1,TUBB4B	4
Cancer, Organismal Injury and Abnormalities, Reproductive System Disease	luminal B invasive ductal breast carcinoma	Luminal B invasive ductal breast carcinoma	0.000726					TUBB4A,TUBA1A,TUBE1,TUBB4B	4
Cancer, Immunological Disease, Organismal Injury and Abnormalities, Reproductive System Disease	lymph node positive invasive ductal breast carcinoma	Lymph node positive invasive ductal breast carcinoma	0.000726					TUBB4A,TUBA1A,TUBE1,TUBB4B	4
Cancer, Developmental Disorder, Endocrine System Disorders, Organismal Injury and Abnormalities, Reproductive System Disease	ovarian sex cord tumor with annular tubules	Ovarian sex cord tumor with annular tubules	0.000726					TUBB4A,TUBA1A,TUBE1,TUBB4B	4
Cancer, Organismal Injury and Abnormalities, Reproductive System Disease	poorly differentiated endometrial carcinoma	Poorly differentiated endometrial carcinoma	0.000726					TUBB4A,TUBA1A,TUBE1,TUBB4B	4
Cancer, Organismal Injury and Abnormalities, Respiratory Disease, Tumor Morphology	EGFR mutation negative ALK rearrangement negative ROS1 rearrangement negative BRAF mutation negative non-small cell lung cancer	Progressive EGFR mutation negative ALK rearrangement negative ROS1 rearrangement negative BRAF mutation negative non-small cell lung cancer	0.000726					TUBB4A,TUBA1A,TUBE1,TUBB4B	4
Cancer, Organismal Injury and Abnormalities, Reproductive System Disease	germ cell tumor	Refractory germ cell tumor	0.000726					TUBB4A,TUBA1A,TUBE1,TUBB4B	4
Cancer, Endocrine System Disorders, Organismal Injury and Abnormalities, Reproductive System Disease	ovarian germ cell tumor	Relapsed ovarian germ cell tumor	0.000726					TUBB4A,TUBA1A,TUBE1,TUBB4B	4
Cancer, Developmental Disorder, Endocrine System Disorders, Organismal Injury and Abnormalities, Reproductive System Disease	sex cord tumor with annular tubules	Sex cord tumor with annular tubules	0.000726					TUBB4A,TUBA1A,TUBE1,TUBB4B	4
Cancer, Endocrine System Disorders, Organismal Injury and Abnormalities, Reproductive System Disease	stage 1C clear cell ovarian adenocarcinoma	Stage 1C clear cell ovarian adenocarcinoma	0.000726					TUBB4A,TUBA1A,TUBE1,TUBB4B	4
Cancer, Organismal Injury and Abnormalities, Reproductive System Disease	fallopian tube clear cell adenocarcinoma	Stage IC fallopian tube clear cell adenocarcinoma	0.000726					TUBB4A,TUBA1A,TUBE1,TUBB4B	4
Cancer, Organismal Injury and Abnormalities, Reproductive System Disease	high grade serous fallopian tube carcinoma	Stage IC high grade serous fallopian tube carcinoma	0.000726					TUBB4A,TUBA1A,TUBE1,TUBB4B	4
Cancer, Organismal Injury and Abnormalities, Reproductive System Disease	poorly differentiated fallopian tube carcinoma	Stage IC poorly differentiated fallopian tube carcinoma	0.000726					TUBB4A,TUBA1A,TUBE1,TUBB4B	4
Cancer, Endocrine System Disorders, Organismal Injury and Abnormalities, Reproductive System Disease	poorly differentiated ovarian carcinoma	Stage IC poorly differentiated ovarian carcinoma	0.000726					TUBB4A,TUBA1A,TUBE1,TUBB4B	4
Cancer, Endocrine System Disorders, Organismal Injury and Abnormalities, Reproductive System Disease	clear-cell ovarian carcinoma	Stage IIA clear-cell ovarian carcinoma	0.000726					TUBB4A,TUBA1A,TUBE1,TUBB4B	4
Cancer, Organismal Injury and Abnormalities, Reproductive System Disease	fallopian tube clear cell adenocarcinoma	Stage IIA fallopian tube clear cell adenocarcinoma	0.000726					TUBB4A,TUBA1A,TUBE1,TUBB4B	4
Cancer, Organismal Injury and Abnormalities, Reproductive System Disease	high grade serous fallopian tube carcinoma	Stage IIA high grade serous fallopian tube carcinoma	0.000726					TUBB4A,TUBA1A,TUBE1,TUBB4B	4
Cancer, Organismal Injury and Abnormalities, Reproductive System Disease	poorly differentiated fallopian tube carcinoma	Stage IIA poorly differentiated fallopian tube carcinoma	0.000726					TUBB4A,TUBA1A,TUBE1,TUBB4B	4
Cancer, Endocrine System Disorders, Organismal Injury and Abnormalities, Reproductive System Disease	poorly differentiated ovarian carcinoma	Stage IIA poorly differentiated ovarian carcinoma	0.000726					TUBB4A,TUBA1A,TUBE1,TUBB4B	4
Cancer, Organismal Injury and Abnormalities, Reproductive System Disease	postmenopausal breast cancer	Stage IIA-IIIC postmenopausal breast cancer	0.000726					TUBB4A,TUBA1A,TUBE1,TUBB4B	4
Cancer, Organismal Injury and Abnormalities, Respiratory Disease	CD274 negative non-small cell lung cancer	Stage IIIB CD274 negative non-small cell lung cancer	0.000726					TUBB4A,TUBA1A,TUBE1,TUBB4B	4
Cancer, Organismal Injury and Abnormalities, Respiratory Disease	squamous cell lung cancer	Stage IIIB locally advanced squamous cell lung cancer	0.000726					TUBB4A,TUBA1A,TUBE1,TUBB4B	4
Cancer, Organismal Injury and Abnormalities, Respiratory Disease, Tumor Morphology	locally advanced nonsquamous non-small cell lung cancer	Stage IIIB progressive locally advanced nonsquamous non-small cell lung cancer	0.000726					TUBB4A,TUBA1A,TUBE1,TUBB4B	4
Cancer, Organismal Injury and Abnormalities, Respiratory Disease, Tumor Morphology	squamous cell lung cancer	Stage IIIB progressive squamous cell lung cancer	0.000726					TUBB4A,TUBA1A,TUBE1,TUBB4B	4
Cancer, Organismal Injury and Abnormalities, Reproductive System Disease	HER2 negative hormone receptor positive breast adenocarcinoma	Stage IIIC HER2 negative hormone receptor positive breast adenocarcinoma	0.000726					TUBB4A,TUBA1A,TUBE1,TUBB4B	4
Cancer, Organismal Injury and Abnormalities, Reproductive System Disease	HER2 negative invasive breast adenocarcinoma	Stage IIIC HER2 negative invasive breast adenocarcinoma	0.000726					TUBB4A,TUBA1A,TUBE1,TUBB4B	4
Cancer, Endocrine System Disorders, Organismal Injury and Abnormalities, Reproductive System Disease	HER2 negative hormone receptor positive breast adenocarcinoma	Stage IV HER2 negative hormone receptor positive breast adenocarcinoma	0.000726					TUBB4A,TUBA1A,TUBE1,TUBB4B	4
Cancer, Endocrine System Disorders, Organismal Injury and Abnormalities, Reproductive System Disease	HER2 negative hormone receptor positive invasive breast carcinoma	Stage IV HER2 negative hormone receptor positive invasive breast carcinoma	0.000726					TUBB4A,TUBA1A,TUBE1,TUBB4B	4
Cancer, Endocrine System Disorders, Organismal Injury and Abnormalities, Reproductive System Disease	HER2 negative invasive breast adenocarcinoma	Stage IV HER2 negative invasive breast adenocarcinoma	0.000726					TUBB4A,TUBA1A,TUBE1,TUBB4B	4
Cancer, Gastrointestinal Disease, Organismal Injury and Abnormalities	squamous cell carcinoma of middle third of esophagus	TNM stage T1-4N1-3M0 squamous cell carcinoma of middle third of esophagus	0.000726					TUBB4A,TUBA1A,TUBE1,TUBB4B	4
Cancer, Developmental Disorder, Endocrine System Disorders, Organismal Injury and Abnormalities, Reproductive System Disease	unclassified ovarian sex cord stromal tumor	Unclassified ovarian sex cord stromal tumor	0.000726					TUBB4A,TUBA1A,TUBE1,TUBB4B	4
Cell Cycle	S phase	Entry into S phase of cardiomyocytes	0.000767					E2F2,E2F1,E2F3	3
Cellular Development, Connective Tissue Development and Function	lifespan	Lifespan of fibroblasts	0.000767					CDKN2A,MYBL2,TERT	3
Cell Cycle, Connective Tissue Development and Function	cell cycle progression	Re-entry into cell cycle progression of fibroblasts	0.000767					ATM,CDKN2A,E2F3	3
Organismal Injury and Abnormalities, Reproductive System Disease	sperm flagellar defects and male infertility	Sperm flagellar defects and male infertility	0.000767					DNAH2,CFAP58,CFAP65	3
Cancer, Organismal Injury and Abnormalities	tumorigenesis	Tumorigenesis of epithelial neoplasm	0.000777	Increased	2.711			ENKUR,MYO5C,CCDC171,DZANK1,HYDIN,TCHP,DNAAF3,CEP41,TXLNA,YOD1,VPS36,LRRIQ3,ARL2BP,NUDCD3,CBX3,TWNK,GABARAPL2,CCNA1,TXNIP,PABPC1,TM2D3,SMARCC2,ARMC10,PRKAR1A,FSIP1,NOL6,JAKMIP2,SNX15,TTC28,RDH16,DNAH2,NUDT9,AK7,ANKRD22,ACY1,TEKT4,RELL1,FAIM,SLC18B1,ACBD3,CCDC40,CFAP92,UNC13D,STPG2,CYB5R1,LENG9,MTHFS,TADA2B,CFAP221,LEKR1,CFAP161,ECHDC2,IPO11,EHD1,ADA2,KATNAL2,RRM2,ABHD17A,ISCU,WDR35,BRF2,SKP2,RAB36…	434
Cancer, Organismal Injury and Abnormalities, Reproductive System Disease, Tumor Morphology	advanced HER2 positive hormone receptor positive malignant neoplasm of breast	Advanced HER2 positive hormone receptor positive malignant neoplasm of breast	0.000782					TUBB4A,RRM2,TUBA1A,TUBE1,TUBB4B	5
Cancer, Organismal Injury and Abnormalities	BRCA2 mutation positive endometrioid cancer	BRCA2 mutation positive endometrioid cancer	0.000782					TUBB4A,RRM2,TUBA1A,TUBE1,TUBB4B	5
Cancer, Hematological Disease, Immunological Disease, Organismal Injury and Abnormalities	CD20 positive T-cell/histiocyte rich diffuse large B-cell lymphoma	CD20 positive T-cell/histiocyte rich diffuse large B-cell lymphoma	0.000782					TUBB4A,RRM2,TUBA1A,TUBE1,TUBB4B	5
Cancer, Hematological Disease, Immunological Disease, Organismal Injury and Abnormalities	childhood lymphoblastic lymphoma	Childhood lymphoblastic lymphoma	0.000782					TUBB4A,TUBA1A,TUBE1,POLB,TUBB4B	5
Cancer, Hematological Disease, Immunological Disease, Organismal Injury and Abnormalities	intrachromosomal amplification of chromosome 21 acute lymphoblastic leukemia	Intrachromosomal amplification of chromosome 21 acute lymphoblastic leukemia	0.000782					TUBB4A,TUBA1A,TUBE1,POLB,TUBB4B	5
Cancer, Endocrine System Disorders, Gastrointestinal Disease, Organismal Injury and Abnormalities	pancreatic ductal adenocarcinoma	Metastatic pancreatic ductal adenocarcinoma	0.000782					TUBB4A,RRM2,TUBA1A,TUBE1,TUBB4B	5
Cancer, Organismal Injury and Abnormalities	recurrent peritoneal cancer	Primary recurrent peritoneal cancer	0.000782					TUBB4A,RRM2,TUBA1A,TUBE1,TUBB4B	5
Cancer, Gastrointestinal Disease, Organismal Injury and Abnormalities, Tumor Morphology	advanced gastric cancer	Progressed advanced gastric cancer	0.000782					TUBB4A,TUBA1A,TUBE1,POLB,TUBB4B	5
Cancer, Endocrine System Disorders, Organismal Injury and Abnormalities, Reproductive System Disease, Tumor Morphology	epithelial ovarian cancer	Progressive epithelial ovarian cancer	0.000782					TUBB4A,RRM2,TUBA1A,TUBE1,TUBB4B	5
Cancer, Developmental Disorder, Endocrine System Disorders, Organismal Injury and Abnormalities, Reproductive System Disease	Sertoli cell tumor	Sertoli cell tumor	0.000782					TUBB4A,TUBA1A,TUBE1,TUBB4B,PRKAR1A	5
Cancer, Organismal Injury and Abnormalities, Respiratory Disease	non-small cell lung cancer	Stage 3B resectable non-small cell lung cancer	0.000782					TUBB4A,RRM2,TUBA1A,TUBE1,TUBB4B	5
Cancer, Organismal Injury and Abnormalities, Respiratory Disease	ALK fusion negative CD274 negative non-small cell lung cancer	Stage IV ALK fusion negative CD274 negative non-small cell lung cancer	0.000782					TUBB4A,RRM2,TUBA1A,TUBE1,TUBB4B	5
Cancer, Organismal Injury and Abnormalities, Respiratory Disease	ALK fusion negative CD274 positive non-small cell lung cancer	Stage IV ALK fusion negative CD274 positive non-small cell lung cancer	0.000782					TUBB4A,RRM2,TUBA1A,TUBE1,TUBB4B	5
Cancer, Organismal Injury and Abnormalities, Reproductive System Disease	unilateral infiltrating ductal breast carcinoma	Unilateral infiltrating ductal breast carcinoma	0.000782					TUBB4A,RRM2,TUBA1A,TUBE1,TUBB4B	5
Cancer, Hematological Disease, Immunological Disease, Organismal Injury and Abnormalities	CD20 negative lymphoma	CD20 negative lymphoma	0.000816					TUBB4A,RRM2,TUBA1A,TUBE1,POLB,TUBB4B	6
Cancer, Organismal Injury and Abnormalities, Renal and Urological Disease	renal pelvis carcinoma	Renal pelvis carcinoma	0.000816					TUBB4A,RRM2,TUBA1A,CDKN2A,TUBE1,TUBB4B	6
Cancer, Hematological Disease, Immunological Disease, Organismal Injury and Abnormalities	mantle cell lymphoma	Untreated mantle cell lymphoma	0.000816					TUBB4A,RRM2,TUBA1A,TUBE1,POLB,TUBB4B	6
Cancer, Cell Cycle, DNA Replication, Recombination, and Repair, Organismal Injury and Abnormalities	DNA damage checkpoint	DNA damage checkpoint of lymphoma cells	0.000831					ATM,TERT	2
Cellular Compromise, Endocrine System Disorders, Organismal Injury and Abnormalities, Reproductive System Disease	degeneration	Degeneration of spermatocytes	0.000831					AHR,ATM	2
Cellular Development, Connective Tissue Development and Function, Tissue Development	maturation	Delay in maturation of chondrocytes	0.000831					E2F2,E2F3	2
Developmental Disorder, Hereditary Disorder, Neurological Disease, Organismal Injury and Abnormalities	digenic Bardet-Biedl syndrome 1/7	Digenic Bardet-Biedl syndrome 1/7	0.000831					BBS1,BBS7	2
Endocrine System Disorders, Organismal Injury and Abnormalities	dysplasia	Dysplasia of endocrine cells	0.000831					E2F2,E2F1	2
Cell Cycle, Hair and Skin Development and Function	S phase	Entry into S phase of epidermal cells	0.000831					CDKN2A,E2F1	2

## Sheet: CPxCB_disease & function
Diseases and Bio Functions for My Projects->Organ & Tissue Only IPAs-> ControlPseudoOverControlBulk
Categories	Functions	Diseases or Functions Annotation	p-Value	Predicted Activation State	Activation z-score	Notes	Bias-corrected z-score	Molecules	# Molecules
Dermatological Diseases and Conditions, Organismal Injury and Abnormalities	psoriasis	Chronic psoriasis	1.56e-08					TOP1,C1QBP,GOT2,TUBG1,PKM,GSK3A,CFLAR,H2AZ1,ELL2,STAT1,ATP1B1,CCT5,MTX1,CCNF,PPP2CA,ARPC1A,PGD,SULT2B1,AMD1,ID1,KPNA2,COPB2,CSTB,UBE2N,KPNB1,MANF,HAL,KDELR2,MFSD10,PTP4A1,UBE2I,HIF1A,RB1,ATOX1,PPIF,PCBD1	36
Cancer, Organismal Injury and Abnormalities	nonhematologic malignant neoplasm	Nonhematologic malignant neoplasm	1.95e-07		0.775		0.776	VRK2,C11orf58,ENKUR,ADD1,NDUFB7,SAR1B,RPS5,GNPDA1,PDE6C,POLR2K,ACADM,PORCN,FBXW5,TXLNA,MID1IP1,PPA1,IMMP2L,MRPS18B,AZIN1,VCPKMT,SLC25A37,TM2D3,CALR,HAT1,EIF4EBP3,CEP19,TUBA4A,BAX,IFT81,TMCC3,TMEM97,NUDT1,LGI1,DLAT,CCN1,TTC1,ATXN7L2,RFNG,EIF3I,MTPN,SUMO1,DNAL1,FAIM,GTF2F1,PSMG3,PRMT3,HNRNPAB,MRPL2,GPX8,CYB5R1,TMED3,ZBTB14,MXD3,TM9SF4,ARRDC3,MOB3A,ACTR6,EAPP,MRPL35,PTP4A1,DCTN4,RNF114,LEO1,SLC49A4,…	1353
Dermatological Diseases and Conditions, Organismal Injury and Abnormalities	chronic skin disorder	Chronic skin disorder	6.83e-07					TOP1,C1QBP,GOT2,TUBG1,PKM,GSK3A,FOS,CFLAR,H2AZ1,ELL2,STAT1,ARHGDIA,ATP1B1,CCT5,MTX1,CCNF,PPP2CA,ARPC1A,PGD,SULT2B1,AMD1,TXNIP,ID1,KPNA2,COPB2,CSTB,UBE2N,KPNB1,MANF,CALR,HAL,KDELR2,MFSD10,PTP4A1,UBE2I,HIF1A,RB1,ATOX1,PPIF,PCBD1	40
Cancer, Organismal Injury and Abnormalities	malignant solid tumor	Malignant solid tumor	8.01e-07		1.008		1.01	VRK2,C11orf58,ENKUR,ADD1,NDUFB7,SAR1B,RPS5,GNPDA1,PDE6C,POLR2K,ACADM,PORCN,FBXW5,TXLNA,MID1IP1,PPA1,IMMP2L,MRPS18B,AZIN1,KTI12,VCPKMT,SLC25A37,TM2D3,CALR,HAT1,EIF4EBP3,CEP19,TUBA4A,BAX,IFT81,TMCC3,TMEM97,NUDT1,LGI1,DLAT,CCN1,TTC1,ATXN7L2,RFNG,EIF3I,MTPN,SUMO1,DNAL1,FAIM,GTF2F1,PSMG3,PRMT3,HNRNPAB,MRPL2,GPX8,CYB5R1,TMED3,ZBTB14,MXD3,TM9SF4,ARRDC3,MOB3A,ACTR6,EAPP,MRPL35,PTP4A1,DCTN4,RNF114,LEO1,SL…	1356
Cancer, Organismal Injury and Abnormalities	extracranial solid tumor	Extracranial solid tumor	1.81e-06		0.722		0.726	VRK2,C11orf58,ENKUR,ADD1,NDUFB7,SAR1B,RPS5,GNPDA1,PDE6C,POLR2K,ACADM,PORCN,FBXW5,TXLNA,MID1IP1,PPA1,IMMP2L,MRPS18B,AZIN1,KTI12,VCPKMT,SLC25A37,TM2D3,CALR,HAT1,EIF4EBP3,CEP19,TUBA4A,BAX,IFT81,TMCC3,TMEM97,NUDT1,LGI1,DLAT,CCN1,TTC1,ATXN7L2,RFNG,EIF3I,MTPN,SUMO1,DNAL1,FAIM,GTF2F1,PSMG3,PRMT3,HNRNPAB,MRPL2,GPX8,CYB5R1,TMED3,ZBTB14,MXD3,TM9SF4,ARRDC3,MOB3A,ACTR6,EAPP,MRPL35,PTP4A1,DCTN4,RNF114,LEO1,SL…	1355
Cancer, Organismal Injury and Abnormalities	carcinoma	Carcinoma	1.16e-05		0.714		0.717	VRK2,C11orf58,ENKUR,ADD1,NDUFB7,SAR1B,RPS5,GNPDA1,PDE6C,POLR2K,ACADM,PORCN,FBXW5,TXLNA,PPA1,IMMP2L,MRPS18B,AZIN1,SLC25A37,TM2D3,CALR,HAT1,EIF4EBP3,CEP19,TUBA4A,BAX,IFT81,TMCC3,TMEM97,NUDT1,LGI1,DLAT,CCN1,TTC1,ATXN7L2,RFNG,EIF3I,MTPN,SUMO1,DNAL1,FAIM,GTF2F1,PSMG3,PRMT3,HNRNPAB,MRPL2,GPX8,CYB5R1,TMED3,ZBTB14,MXD3,TM9SF4,ARRDC3,MOB3A,ACTR6,EAPP,MRPL35,PTP4A1,DCTN4,RNF114,LEO1,SLC49A4,ULK3,RPL10A,TK1…	1333
Cancer, Organismal Injury and Abnormalities	non-melanoma solid tumor	Non-melanoma solid tumor	1.22e-05		1.232		1.24	VRK2,C11orf58,ENKUR,ADD1,NDUFB7,SAR1B,RPS5,GNPDA1,PDE6C,POLR2K,ACADM,PORCN,FBXW5,TXLNA,PPA1,IMMP2L,MRPS18B,AZIN1,KTI12,SLC25A37,TM2D3,CALR,HAT1,EIF4EBP3,CEP19,TUBA4A,BAX,IFT81,TMCC3,TMEM97,NUDT1,LGI1,DLAT,CCN1,TTC1,ATXN7L2,RFNG,EIF3I,MTPN,SUMO1,DNAL1,FAIM,GTF2F1,PSMG3,PRMT3,HNRNPAB,MRPL2,GPX8,CYB5R1,TMED3,ZBTB14,MXD3,TM9SF4,ARRDC3,MOB3A,ACTR6,EAPP,MRPL35,PTP4A1,DCTN4,RNF114,LEO1,SLC49A4,ULK3,RPL1…	1334
Cell Cycle	ploidy	Ploidy of epithelial cells	6.02e-05		-0.479		-0.455	MYC,PAFAH1B1,AHR,AURKA,RB1,CUL3,TERT,BECN1	8
Cell Cycle	G2/M phase	G2/M phase	0.00011					PRKCD,MYC,BIRC5,PPP2CB,RB1,ATRX,PPP2CA	7
Cell Cycle	ploidy	Ploidy	0.000243		-1.785		-1.751	PAFAH1B1,AURKA,CCNG1,BIRC5,CDC20,TERT,BECN1,MAD2L1,MYC,AHR,PLK4,BAX,RB1,CUL3	14
Cell Cycle, Cell Morphology, Cellular Assembly and Organization, Cellular Function and Maintenance	length	Length of telomeres	0.000299					MYC,ID1,XRCC5,XPC,TERT	5
Cell Cycle	ploidy	Ploidy of cells	0.000474		-0.754		-0.725	MYC,PAFAH1B1,AHR,AURKA,BIRC5,CDC20,BAX,RB1,CUL3,TERT,BECN1	11
Immunological Disease, Inflammatory Disease, Inflammatory Response, Organismal Injury and Abnormalities, Respiratory Disease	allergic asthma	Allergic asthma	0.000491					CTSS,NR3C1,HSPA5,HNRNPAB,ALDH2,ACO2,PDIA3,PRDX1,P4HB	9
Cellular Movement, Hematological Disease, Immunological Disease, Inflammatory Disease, Inflammatory Response, Organismal Injury and Abnormalities, Respiratory Disease	allergic pulmonary eosinophilia	Allergic pulmonary eosinophilia	0.00052					CTSS,HSPA5,HNRNPAB,ALDH2,ACO2,PDIA3,PRDX1,P4HB	8
Dermatological Diseases and Conditions, Organismal Injury and Abnormalities	psoriasis	Psoriasis	0.000551					TOP1,C1QBP,GOT2,TUBG1,GSK3A,PKM,FOS,CFLAR,H2AZ1,ELL2,STAT1,ARHGDIA,ATP1B1,MTX1,CCT5,CCNF,ARPC1A,PPP2CA,PGD,SULT2B1,AMD1,TXNIP,ID1,KPNA2,COPB2,CDK2,CSTB,UBE2N,CDK5,KPNB1,MANF,CALR,HAL,KDELR2,MFSD10,PTP4A1,UBE2I,HSPA5,HIF1A,SYVN1,RB1,ATOX1,PPIF,PCBD1	44
Cell Cycle, Cell Morphology, Cellular Assembly and Organization	morphology	Morphology of chromosome components	0.000605					MYC,ID1,XRCC5,RB1,XPC,TERT	6
Cancer, Organismal Injury and Abnormalities, Respiratory Disease	metastatic squamous cell lung cancer	Metastatic squamous cell lung cancer	0.000734					TUBB4A,RRM2,HSP90B1,TUBG1,TUBA4A,HSP90AB1,HSP90AA1	7
Amino Acid Metabolism, Small Molecule Biochemistry	accumulation	Accumulation of glutamine family amino acid	0.000793					BCS1L,GLUL,MYC	3
Cancer, Organismal Injury and Abnormalities	advanced solid tumor	Stage IV advanced solid tumor	0.00107					TUBB4A,RRM2,HSP90B1,TUBG1,TUBA4A,HSP90AB1,HSP90AA1	7
Immunological Disease, Inflammatory Disease, Inflammatory Response	allergic inflammation	Allergic inflammation	0.00121					CTSS,NR3C1,HSPA5,HNRNPAB,STAT6,ALDH2,ACO2,PDIA3,PRDX1,P4HB	10
Cell Cycle	G2 phase	G2 phase	0.00137					PRKCD,MYC,BIRC5,PPP2CB,ATRX,RB1,XPC,PPP2CA	8
Cell Cycle, Hepatic System Development and Function	ploidy	Ploidy of hepatocytes	0.00194		-0.555		-0.535	MYC,AHR,PAFAH1B1,RB1,CUL3	5
Cell Cycle	G2/M phase	Arrest in G2/M phase	0.00204					PRKCD,BIRC5,PPP2CB,PPP2CA	4
Endocrine System Disorders, Gastrointestinal Disease, Inflammatory Disease, Inflammatory Response, Organismal Injury and Abnormalities	chronic pancreatitis	Chronic pancreatitis	0.00204					PRKCD,AHR,CASP1,TP53INP1	4
Cellular Assembly and Organization	binding	Binding of zona pellucida	0.00264					HSPA1L,CCT4,CCT8,CCT7,SNU13,VDAC2,TCP1,CCT2,CCT3,H1-6,CCT5	11
Cell Cycle	interphase	Interphase of gonadal cells	0.00378					BTG1,CDC20,ATRX,MAD2L1	4
Cell Cycle	G2 phase	Arrest in G2 phase	0.00589					PRKCD,MYC,BIRC5,PPP2CB,XPC,PPP2CA	6
Cellular Assembly and Organization, DNA Replication, Recombination, and Repair	quantity	Quantity of centrosome	0.00631		-1.154		-1.138	AURKA,GADD45A,BAX,BECN1	4
Cell Cycle, Hair and Skin Development and Function	G2 phase	Arrest in G2 phase of epidermal cells	0.00688					MYC,PRKCD,XPC	3
Cancer, Organismal Injury and Abnormalities, Respiratory Disease	advanced lung cancer	Advanced lung cancer	0.0083					TUBB4A,RRM2,MYC,ING4,CCN1,HSP90B1,TUBG1,TUBA4A,HSP90AB1,HSP90AA1,AKT2	11
DNA Replication, Recombination, and Repair	damage	DNA damage	0.00831		-0.32		-0.305	NUDT1,PARK7,RNF8,PRDX1,TERT,BECN1,RHOA,RRM2,MYC,AHR,CCNE1,ALDH2,PDIA3,RB1	14
Amino Acid Metabolism, Small Molecule Biochemistry	accumulation	Accumulation of glutamine	0.00858					GLUL,MYC	2
Reproductive System Development and Function	activation	Activation of placenta	0.00858					CDC42,RB1	2
Cell Cycle	G2/M phase	Arrest in G2/M phase of pancreatic duct cells	0.00858					PPP2CB,PPP2CA	2
Cell Cycle, Skeletal and Muscular System Development and Function	cell cycle progression	Cell cycle progression of myotube	0.00858					RB1,TFDP1	2
DNA Replication, Recombination, and Repair	class switch recombination repair	Class switch recombination repair	0.00858					RNF8,H2AX	2
Tissue Morphology	deficiency	Deficiency of phagocytes	0.00858					CFLAR,AHR	2
Lymphoid Tissue Structure and Development, Organismal Development, Tissue Morphology	dilation	Dilation of lymph vessel	0.00858					SPRED2,SPRED1	2
Cell Morphology, Cellular Function and Maintenance, DNA Replication, Recombination, and Repair, Hematological System Development and Function	double-stranded DNA break repair	Double-stranded DNA break repair of B lymphocytes	0.00858					RNF8,H2AX	2
Cellular Movement, Hematological System Development and Function, Immune Cell Trafficking	homing	Homing of inflammatory leukocytes	0.00858					MYC,MMP9	2
Cell Cycle	M phase	M phase of keratinocytes	0.00858					NME1,MAD2L1	2
DNA Replication, Recombination, and Repair	oxidation	Oxidation of DNA	0.00858					NUDT1,PARK7	2
Lipid Metabolism, Small Molecule Biochemistry	recycling	Recycling of lipid	0.00858					RAB4A,PPP2CA	2
Cellular Function and Maintenance	regulation	Regulation of Sertoli cells	0.00858					USF1,USF2	2
Cancer, Cell Cycle, Organismal Injury and Abnormalities, Tumor Morphology	senescence	Senescence of B cell lymphoma cells	0.00858					UBE3A,MYC	2
Carbohydrate Metabolism	uptake	Uptake of sucrose	0.00858					VDAC1,BAX	2
Cell Cycle	interphase	Arrest in interphase	0.00901					BTG1,PRKCD,MYC,BIRC5,PPP2CB,RB1,XPC,PPP2CA	8
Cardiovascular Disease, Organismal Injury and Abnormalities	failure	Failure of heart	0.00957		0.493		0.508	PEBP1,CFLAR,TFAM,PDPK1,MCL1,BIRC5,CASP1,MDM2,PPIF,BECN1,CAPNS1	11
Cell Cycle, Humoral Immune Response	cell cycle progression	Cell cycle progression of B lymphocytes	0.0128					MYC,HIF1A,CKS1B	3
Cancer, Organismal Injury and Abnormalities, Reproductive System Disease	hyperplasia	Hyperplasia of mammary cells	0.0128					MYC,ING4,RB1	3
Cellular Development, Cellular Growth and Proliferation, Endocrine System Development and Function, Organ Development	proliferation	Proliferation of thyrocytes	0.0128					GNA11,MTOR,CTNS	3
Cellular Function and Maintenance, Skeletal and Muscular System Development and Function	respiration	Respiration of muscle cells	0.0128					VDAC1,MCL1,LDHB	3
Cardiovascular Disease	cardiovascular disorder	Severe cardiovascular disorder	0.0142					KCMF1,MCL1,RHOA,CD81	4
Cell-To-Cell Signaling and Interaction, Reproductive System Development and Function	binding	Binding of sperm	0.0162					HSPA1L,CCT4,CCT8,CCT7,SNU13,VDAC2,TCP1,CCT2,CCT3,H1-6,CCT5	11
Cell Cycle	interphase	Interphase	0.0178		-0.963		-0.977	BTG1,MTOR,CCNG1,BIRC5,CDK2,CDC20,MAD2L1,MYC,PRKCD,PPP2CB,ATRX,RB1,XPC,PPP2CA	14
Organismal Survival	organismal death	Organismal death	0.0197		0.818		0.834	MCL1,ATP1A1,BNIP3L,ATP1A3,ACTC1,HDAC3,NSF,BECN1,SMARCB1,CAPZB,RHOA,CALR,EPB41L3,TFAM,MYC,PDPK1,HIF1A,ATP1B1,MDM2,TFDP1,PPIF,DGCR8,TFRC	23
Cellular Compromise, DNA Replication, Recombination, and Repair	chromosomal instability	Chromosomal instability	0.0198					PTPN11,MDM2,RB1,BECN1	4
Organismal Injury and Abnormalities, Renal and Urological Disease	formation	Formation of renal cyst	0.0198					MYC,MAL,LGMN,HIF1A	4
Cell Signaling, Vitamin and Mineral Metabolism	leakage	Leakage of Ca2+	0.0209					CAT,ADH5,MANF	3
Cellular Development, Cellular Growth and Proliferation, Organ Development, Renal and Urological System Development and Function	proliferation	Proliferation of podocytes	0.0209					DUSP1,USF1,CDK2	3
Cardiovascular System Development and Function, Tissue Morphology	quantity	Quantity of vascular endothelial cells	0.0209					CCNE1,SPRED2,SPRED1	3
Hair and Skin Development and Function, Organ Morphology	scaling	Scaling of skin	0.0209					DBI,TNIP1,DEGS1	3
Cell Morphology, Organ Morphology, Reproductive System Development and Function	morphology	Morphology of germ cells	0.0216					VDAC3,DNAJA1,PICK1,TEKT4,GSK3A,CIRBP,ING2,PITHD1,GPX4,SPO11,PAFAH1B3,BSCL2,SPAG6,DMC1,CUL4B,SUN1,LIMK2,DDB1,GMCL1,CDK2,PSMC3IP,H1-6,PHYH,AGO4,LDB1,STYX,HSPA4,AHR,UBE2B,PLK4,FKBP6,BAX,TALDO1,RAD18	34
Inflammatory Disease, Inflammatory Response, Organismal Injury and Abnormalities, Respiratory Disease	asthma	Asthma	0.0237					CTSS,NR3C1,RAG2,HSPA5,STAT6,HNRNPAB,UCHL3,ALDH2,ACO2,PDIA3,PRDX1,P4HB	12
DNA Replication, Recombination, and Repair	chromosomal aberration	Chromosomal aberration	0.0238		-1.067		-1.047	PTPN11,MUS81,NAE1,MDM2,RB1,BECN1	6
Digestive System Development and Function, Organ Morphology	permeability	Permeability of intestine	0.0238		-0.728		-0.734	F11R,PRKCD,PARK7,HIF1A,STAT6,PRKCI	6
Cell Morphology, Immunological Disease, Inflammatory Response	abnormal morphology	Abnormal morphology of Langerhans cells	0.0241					PDPK1,LAMTOR2	2
Molecular Transport	accumulation	Accumulation of DNA	0.0241					NEK8,CTC1	2
Molecular Transport, RNA Trafficking	accumulation	Accumulation of RNA	0.0241					UBTF,METTL3	2
Cancer, Cell Death and Survival, Organismal Injury and Abnormalities, Tumor Morphology	apoptosis	Apoptosis of mammary tumor cells	0.0241					GADD45A,MDM2	2
Cell Cycle	interphase	Arrest in interphase of muscle cells	0.0241					BIRC5,RB1	2
Cell Morphology	cell rounding	Cell rounding of connective tissue cells	0.0241					ARHGDIA,RHOA	2
Tissue Morphology	deficiency	Deficiency of myeloid cells	0.0241					CFLAR,AHR	2
Cell Cycle	cell cycle progression	Entry into cell cycle progression of retinal cone cells	0.0241					MDM2,RB1	2
Cancer, Cellular Development, Organismal Injury and Abnormalities	immortalization	Immortalization of mammary epithelial cells	0.0241					ID1,EIF4E	2
Cellular Function and Maintenance, Skeletal and Muscular System Development and Function	mitochondrial respiration	Mitochondrial respiration of muscle cells	0.0241					MCL1,LDHB	2
Cancer, Endocrine System Disorders, Gastrointestinal Disease, Organismal Injury and Abnormalities	neoplasia	Neoplasia of beta islet cells	0.0241					MYC,BAX	2
Cancer, Endocrine System Disorders, Organismal Injury and Abnormalities, Tissue Morphology	quantity	Quantity of endocrine gland tumor	0.0241					SULT2B1,RB1	2
Cancer, Organismal Injury and Abnormalities, Reproductive System Disease	tumorigenesis	Tumorigenesis of basal epithelial prostate cells	0.0241					MYC,ING4	2
Cellular Movement, Hematological Disease, Immunological Disease, Inflammatory Disease, Inflammatory Response, Organismal Injury and Abnormalities, Respiratory Disease	eosinophilia	Eosinophilia of lung	0.0249					CTSS,RAG2,HSPA5,STAT6,HNRNPAB,ALDH2,ACO2,PDIA3,PRDX1,P4HB	10
Cell Cycle	cell cycle progression	Cell cycle progression of blood cells	0.0262					MYC,HIF1A,BIRC5,CKS1B,RB1	5
Organ Morphology, Organismal Development, Skeletal and Muscular System Development and Function	morphology	Morphology of anterior tibial muscle	0.0262					SGCB,MTOR,MMP9,DNM2,RPS6KB1	5
Cell Cycle, Hair and Skin Development and Function	cell cycle progression	Cell cycle progression of epidermal cells	0.0265					CCNE1,CDK2,RB1,XPC	4
Cell Death and Survival	cell death	Cell death of dendritic cells	0.0265		0		-0.012	CASP1,LAMTOR2,BAX,HSP90AB1	4
Cell Cycle, DNA Replication, Recombination, and Repair	homologous pairing	Homologous pairing of chromosomes	0.0265		0		-0.024	SUN1,SPO11,FKBP6,DMC1	4
Cell Morphology, Cellular Assembly and Organization	morphology	Morphology of nucleus	0.028					MYC,GPX4,ID1,PICK1,XRCC5,GMCL1,FKBP6,RB1,XPC,TERT	10
Cell Cycle	interphase	Entry into interphase	0.0286		0		-0.006	MYC,PRKCD,MTOR,CDC20,RB1,MAD2L1	6
Cell Cycle	aneuploidy	Aneuploidy	0.0289		-1.166		-1.139	AURKA,PLK4,CDC20,BAX,RB1,BECN1,MAD2L1	7
Cellular Assembly and Organization	binding	Binding of chromosome components	0.0311					SUV39H1,GMNN,FZR1	3
Cell Cycle	polyploidization	Polyploidization of cells	0.0311					AURKA,CCNG1,RB1	3
Cardiovascular Disease, Organismal Injury and Abnormalities	supraventricular arrhythmia	Supraventricular arrhythmia	0.0311					CALR,ACTC1,RHOA	3
Cardiovascular System Development and Function, Organ Development, Organ Morphology	systole	Systole of left ventricle	0.0311					CALR,MTOR,NDUFS6	3
Cancer, Organismal Injury and Abnormalities	carcinoma	Advanced stage carcinoma	0.0322					TUBB4A,RRM2,HSP90B1,TUBG1,LSM7,TUBA4A,HSP90AB1,HSP90AA1	8
Cellular Development, Cellular Growth and Proliferation, Connective Tissue Development and Function, Tissue Development	generation	Generation of dermal fibroblasts	0.0345		-0.707		-0.723	MYC,SMAD7,ID1,MYCL	4
Cell Morphology, Organ Morphology, Organismal Development	morphology	Morphology of adrenal gland cells	0.0345					PDPK1,VAMP2,PEX13,NR3C1	4
Cell Morphology	permeabilization	Permeabilization of mitochondria	0.0345					MCL1,BAX,RB1,SMPD4	4
Cardiovascular Disease, Cell Death and Survival, Organismal Injury and Abnormalities, Skeletal and Muscular Disorders	cell death	Cell death of cardiomyocytes	0.0349		0.459		0.478	CCN1,MCL1,ATG16L1,BNIP3L,ACTC1,GSK3A,PTN,NDUFA13,PLRG1,PPP1R10,STAT1,PTPN11,CAT,MDK,TXNIP,PARK7,BIRC5,CYP2J2,CDK2,CASP1,TERT,BECN1,MANF,IRAK4,RHOA,CALR,PRKCD,PDPK1,CSK,HIF1A,MDM2,RB1,PPIF,TFDP1,HK1	35
Cell Death and Survival, Skeletal and Muscular Disorders	cell death	Cell death of muscle cells	0.0374		0.807		0.832	CNBP,CCN1,MCL1,ATG16L1,BNIP3L,ACTC1,GPX1,GSK3A,PTN,NDUFA13,PLRG1,PPP1R10,STAT1,PTPN11,CAT,MDK,CTSS,SGCB,TXNIP,PARK7,ID1,BIRC5,CYP2J2,CDK2,CASP1,TERT,BECN1,MANF,IRAK4,RHOA,CALR,PRKCD,PDPK1,NR3C1,CSK,HIF1A,MDM2,RB1,PPIF,TFDP1,HK1,PRKAB2	42
Cell Morphology, Endocrine System Disorders, Organ Morphology, Organismal Injury and Abnormalities, Reproductive System Development and Function, Reproductive System Disease	abnormal morphology	Abnormal morphology of germ cells	0.0401					VDAC3,DNAJA1,PICK1,TEKT4,GSK3A,CIRBP,ING2,SPO11,PAFAH1B3,BSCL2,DMC1,CUL4B,SUN1,LIMK2,DDB1,CDK2,GMCL1,PSMC3IP,H1-6,PHYH,AGO4,LDB1,STYX,HSPA4,AHR,UBE2B,PLK4,FKBP6,BAX,RAD18,TALDO1	31
Cancer, Organismal Injury and Abnormalities	metastatic carcinoma	Metastatic carcinoma	0.0415					TUBB4A,RRM2,HSP90B1,TUBG1,LSM7,TUBA4A,HSP90AB1,HSP90AA1	8
Cancer, Endocrine System Disorders, Gastrointestinal Disease, Organismal Injury and Abnormalities	angiogenesis	Angiogenesis of pancreatic tumor	0.0435					CTSS,MYC,MMP9	3
Cell Cycle, Hair and Skin Development and Function	cell cycle progression	Cell cycle progression of keratinocytes	0.0435					CCNE1,CDK2,RB1	3
Amino Acid Metabolism, Molecular Transport, Small Molecule Biochemistry	concentration	Concentration of L-glutamic acid	0.0435					BCS1L,MYC,GLUD1	3
Developmental Disorder, Organismal Injury and Abnormalities, Reproductive System Disease	hypoplasia	Hypoplasia of labyrinthine zone of placenta	0.0435					MYC,CCNC,FZR1	3
Cell Morphology	modification	Modification of lymphatic system cells	0.0435					RRM2,RNF8,H2AX	3
Cellular Development, Cellular Growth and Proliferation, Hematological System Development and Function, Lymphoid Tissue Structure and Development	proliferation	Proliferation of activated T lymphocytes	0.0435					CALR,FKBP1A,CTH	3
Cardiovascular Disease, Organismal Injury and Abnormalities, Reproductive System Disease	severe preeclampsia	Severe preeclampsia	0.0435					KCMF1,MCL1,CD81	3
Cell Morphology, Digestive System Development and Function, Hepatic System Development and Function, Organ Morphology, Organismal Development, Tissue Morphology	size	Size of hepatocytes	0.0435					MYC,AHR,CUL3	3
Cell Cycle	cell cycle progression	Cell cycle progression of lymphocytes	0.0437					MYC,HIF1A,BIRC5,CKS1B	4
Cellular Development, Cellular Growth and Proliferation, Tissue Development	development	Development of induced pluripotent stem cells	0.0437		-0.669		-0.685	MYC,SMAD7,ID1,MYCL	4
Cell Morphology, Cellular Assembly and Organization	mass	Mass of mitochondria	0.0437					MYC,TFAM,GPX4,BNIP3L	4
Endocrine System Disorders, Organ Morphology, Organismal Development, Organismal Injury and Abnormalities, Reproductive System Development and Function, Reproductive System Disease	abnormal morphology	Abnormal morphology of primordial ovarian follicle	0.0453					AHR,SPO11	2
Tissue Development	activation	Activation of brown adipose tissue	0.0453					ADIPOR1,ADIPOR2	2
Cell Cycle	aneuploidy	Aneuploidy of epithelial cells	0.0453					AURKA,BECN1	2
Cell Death and Survival	antiapoptosis	Antiapoptosis	0.0453					BIRC5,CTH	2
Cell Death and Survival	apoptosis	Apoptosis of retinal rods	0.0453					FOS,AKT2	2
Cell Cycle, Hair and Skin Development and Function	G2 phase	Arrest in G2 phase of keratinocytes	0.0453					MYC,PRKCD	2
DNA Replication, Recombination, and Repair	DNA damage response	DNA damage response of cells	0.0453					FOS,PPP1R10	2
Organismal Injury and Abnormalities, Renal and Urological Disease	degeneration	Degeneration of renal tubule	0.0453					ARHGDIA,MDK	2
Developmental Disorder, Hereditary Disorder, Organismal Injury and Abnormalities, Skeletal and Muscular Disorders	dystrophy	Dystrophy of skeletal muscle	0.0453					SGCB,MTOR	2
Cancer, Gastrointestinal Disease, Hepatic System Disease, Organismal Injury and Abnormalities	liver cancer	Early stage liver cancer	0.0453					FOS,BIRC5	2
Cellular Movement, Reproductive System Development and Function	ejection	Ejection of first polar body	0.0453					CDK1,CCNB1	2
Cell Cycle, Reproductive System Development and Function	interphase	Entry into interphase of oocytes	0.0453					CDC20,MAD2L1	2
Cellular Assembly and Organization	erosion	Erosion of telomeres	0.0453					RB1,TERT	2
Behavior	exercise	Exercise	0.0453					FKBP1A,LDHB	2
Cell Cycle, DNA Replication, Recombination, and Repair	modification	Modification of chromatin	0.0453					NR3C1,RNF8	2
Cellular Assembly and Organization, Cellular Function and Maintenance	organization	Organization of microtubules	0.0453					DNAAF6,DLGAP5	2
Cell Morphology, Cellular Function and Maintenance, Digestive System Development and Function, Organ Morphology	permeability	Permeability of intestinal cells	0.0453					F11R,PRKCD	2
Amino Acid Metabolism, Molecular Transport, Small Molecule Biochemistry	quantity	Quantity of L-cysteine	0.0453					MYC,GNMT	2
Cancer, Organismal Injury and Abnormalities, Tissue Morphology	quantity	Quantity of head and neck tumor	0.0453					EIF4EBP2,RB1	2
Cardiovascular Disease, Organismal Injury and Abnormalities, Reproductive System Disease	early-onset preeclampsia	Severe early-onset preeclampsia	0.0453					MCL1,CD81	2
Cellular Assembly and Organization	shortening	Shortening of telomeres	0.0453					PPP1R10,TERT	2
Cardiovascular Disease, Cell Death and Survival, Organismal Injury and Abnormalities, Skeletal and Muscular Disorders	apoptosis	Apoptosis of cardiomyocytes	0.0467		0.376		0.394	CCN1,MCL1,ATG16L1,BNIP3L,ACTC1,GSK3A,PTN,NDUFA13,PLRG1,PPP1R10,PTPN11,CAT,MDK,TXNIP,PARK7,BIRC5,CYP2J2,CDK2,CASP1,TERT,BECN1,IRAK4,RHOA,CALR,PRKCD,CSK,HIF1A,MDM2,RB1,TFDP1	30
Cell Cycle	aneuploidy	Aneuploidy of cells	0.0471		-0.618		-0.596	AURKA,CDC20,BAX,RB1,BECN1	5

## Sheet: CPxCB_canonical
Canonical Pathways for My Projects->Organ & Tissue Only IPAs->ControlPseudoOverControlBulk
Ingenuity Canonical Pathways	-log(p-value)	zScore	Ratio	Molecules
1D-myo-inositol Hexakisphosphate Biosynthesis II (Mammalian)	0		0.0625	INPP5A
Acetone Degradation I (to Methylglyoxal)	0		0.0571	CYP2J2,PRXL2B
Actin Cytoskeleton Signaling	0	-1.29099	0.0655	ACTC1,ACTG1,Actn3,ARPC1A,CDC42,CFL2,CSK,GNG12,LIMK2,MAP2K2,MYL12B,MYL9,PIK3R3,RAP2B,RHOA
Actin Nucleation by ARP-WASP Complex	0	-1	0.0465	ARPC1A,CDC42,RAP2B,RHOA
Activation of IRF by Cytosolic Pattern Recognition Receptors	0	-1	0.0741	CHUK,NFKBIE,PPIB,STAT1
Acute Phase Response Signaling	0	0	0.0615	AKT2,CHUK,FOS,MAP2K2,MTOR,NFKBIE,NR3C1,PDPK1,PIK3R3,PTPN11,RAP2B
Adenosine Nucleotides Degradation II	0		0.0769	NT5C3A
Adrenomedullin signaling pathway	0	-1.38675	0.0753	AKT2,BAX,CSK,CTH,FOS,GNA11,GSK3A,HIF1A,MAP2K2,PDIA3,PIK3R3,PRKAR1B,PRKAR2A,RAP2B
Agranulocyte Adhesion and Diapedesis	0		0.0312	ACTC1,ACTG1,CLDN4,MMP9,MYL9,SDC4
Agrin Interactions at Neuromuscular Junction	0	-1	0.0588	ACTC1,ACTG1,CDC42,RAP2B
Airway Inflammation in Asthma	0		0.0333	MMP9
Airway Pathology in Chronic Obstructive Pulmonary Disease	0		0.00901	MMP9
Allograft Rejection Signaling	0		0.0328	B2M,HLA-A
Altered T Cell and B Cell Signaling in Rheumatoid Arthritis	0		0.0204	CHUK,HLA-A
Androgen Biosynthesis	0		0.0476	HSD17B14
Antioxidant Action of Vitamin C	0	-1	0.0784	CHUK,GLRX,GSTO1,NFKBIE,PDIA3,PLA2G12A,TXN,TXNRD3
Apelin Liver Signaling Pathway	0		0.0769	COL1A1,GSK3A
Apelin Pancreas Signaling Pathway	0	0	0.0909	PIK3R3,PRKAB2,PRKAR1B,PRKAR2A
Atherosclerosis Signaling	0		0.0315	COL1A1,F3,MMP9,PLA2G12A
Autoimmune Thyroid Disease Signaling	0		0.0182	HLA-A
Axonal Guidance Signaling	0		0.081	ACE2,AKT2,ARPC1A,CDC42,CDK5,CFL2,CHMP1A,CHP1,COPS5,EIF4E,FZD1,GNA11,GNAO1,GNG10,GNG12,GNG3,GNG5,LIMK2,MAP2K2,MMP9,MYL12B,MYL9,PDIA3,PIK3R3,PMPCB,PRKAR1B,PRKAR2A,PRKCD,PRKCI,PTPN11,RAP2B,RHOA,SDC2,TUBA1B,TUBA4A,TUBB4A,TUBG1
B Cell Development	0		0.0667	HLA-A,RAG2
B Cell Receptor Signaling	0	0	0.0769	AKT2,CDC42,CFL2,CHUK,CSK,GSK3A,MAP2K2,MTOR,NFKBIE,PDPK1,PIK3R3,PTPN11,RAP2B,RPS6KB1
BMP signaling pathway	0	-0.447214	0.0588	MAP2K2,PRKAR1B,PRKAR2A,RAP2B,SMAD7
Basal Cell Carcinoma Signaling	0		0.0441	FZD1,TCF7L1,TCF7L2
Bladder Cancer Signaling	0		0.0818	HDAC3,MAP2K2,MDM2,MMP9,MYC,RAP2B,RB1,SUV39H1,TFDP1
Breast Cancer Regulation by Stathmin1	0	-1.67126	0.0597	AURKA,CDK1,CDK2,FZD1,GNG10,GNG12,GNG3,GNG5,GPR157,HIF1A,MAP2K2,MMP9,MTOR,PIK3R3,PPM1L,PPP1R10,PPP2CA,PPP2CB,PPP2R2A,PPP2R5E,PRKAR1B,PRKAR2A,PRKCD,PRKCI,RAP2B,RHOA,RPS6KB1,STMN1,TUBA1B,TUBA4A,TUBB4A,TUBG1
Bupropion Degradation	0		0.04	CYP2J2
CCR5 Signaling in Macrophages	0		0.0826	FOS,GNA11,GNAO1,GNG10,GNG12,GNG3,GNG5,PRKCD,PRKCI
CD27 Signaling in Lymphocytes	0		0.0909	CHUK,CYC1,FOS,MAP2K2,NFKBIE
CDC42 Signaling	0	-1.88982	0.0878	ARPC1A,B2M,CDC42,CFL2,EXOC2,EXOC3,EXOC5,FOS,HLA-A,LIMK2,MYL12B,MYL9,PRKCI
CREB Signaling in Neurons	0	-1.50756	0.0424	AKT2,FZD1,GNA11,GNAO1,GNG10,GNG12,GNG3,GNG5,GPR157,MAP2K2,PDIA3,PIK3R3,POLR2G,POLR2H,POLR2I,POLR2J,POLR2K,POLR2L,PRKAR1B,PRKAR2A,PRKCD,PRKCI,RAP2B
Calcium Signaling	0	-2.23607	0.0452	ACTC1,CALR,CHP1,GRINA,HDAC3,MYL9,PRKAR1B,PRKAR2A,RAP2B
Calcium-induced T Lymphocyte Apoptosis	0	-1	0.0597	CHP1,HLA-A,PRKCD,PRKCI
Cancer Drug Resistance By Drug Efflux	0		0.0877	AKT2,MAP2K2,MDM2,PIK3R3,RAP2B
Cardiac Hypertrophy Signaling	0	-1.21268	0.0921	CDC42,CHP1,EIF2B3,EIF2B5,EIF4E,GNA11,GNAO1,GNG10,GNG12,GNG3,GNG5,MAP2K2,MTOR,MYL12B,MYL9,PDIA3,PIK3R3,PRKAR1B,PRKAR2A,RAP2B,RHOA,RPS6KB1
Cardiac Hypertrophy Signaling (Enhanced)	0	0	0.0597	AKT2,CHP1,CHUK,EIF2B3,EIF2B5,EIF4E,FZD1,GNA11,GNG10,GNG12,GNG3,GNG5,GSK3A,HDAC3,MAP2K2,MKNK2,MTOR,MYC,PDE12,PDE6C,PDE6D,PDIA3,PIK3R3,PRKAR1B,PRKAR2A,PRKCD,PRKCI,RAP2B,RHOA,RPS6KB1,TDP2
Cellular Effects of Sildenafil (Viagra)	0		0.0543	ACTC1,ACTG1,MYL12B,MYL9,PDIA3,PRKAR1B,PRKAR2A
Chemokine Signaling	0	-1.34164	0.0667	FOS,LIMK2,MAP2K2,RAP2B,RHOA
Cholecystokinin/Gastrin-mediated Signaling	0	-1.63299	0.0614	CDC42,FOS,MAP2K2,PRKCD,PRKCI,RAP2B,RHOA
Choline Biosynthesis III	0		0.0909	CHPT1
Chondroitin Sulfate Biosynthesis	0		0.0208	SULT2B1
Chondroitin Sulfate Biosynthesis (Late Stages)	0		0.0238	SULT2B1
Clathrin-mediated Endocytosis Signaling	0		0.0824	ACTC1,ACTG1,AP1S2,ARPC1A,CDC42,CHP1,CSNK2B,DNM2,HGS,MDM2,PIK3R3,RAB4A,RAB4B,RAB5A,TFRC
Coagulation System	0		0.0286	F3
Colorectal Cancer Metastasis Signaling	0	-0.942809	0.0923	AKT2,BAX,BIRC5,CDC42,FOS,FZD1,GNA11,GNAO1,GNG10,GNG12,GNG3,GNG5,JAK1,MAP2K2,MMP9,MYC,PIK3R3,PRKAR1B,PRKAR2A,RAP2B,RHOA,STAT1,TCF7L1,TCF7L2
Communication between Innate and Adaptive Immune Cells	0		0.0204	B2M,HLA-A
Complement System	0		0.0278	C1QBP
Corticotropin Releasing Hormone Signaling	0	-1.88982	0.0567	CTH,FOS,GNAO1,MAP2K2,PRKAR1B,PRKAR2A,PRKCD,PRKCI
Crosstalk between Dendritic Cells and Natural Killer Cells	0		0.0405	ACTC1,ACTG1,HLA-A
Cytotoxic T Lymphocyte-mediated Apoptosis of Target Cells	0		0.075	B2M,CYC1,HLA-A
D-myo-inositol (1,3,4)-trisphosphate Biosynthesis	0		0.0625	INPP5A
D-myo-inositol (1,4,5)-trisphosphate Degradation	0		0.0667	INPP5A
DNA Double-Strand Break Repair by Non-Homologous End Joining	0		0.0769	XRCC5
DNA Methylation and Transcriptional Repression Signaling	0		0.0833	H4C15,RBBP7
Death Receptor Signaling	0	0	0.0753	ACTC1,ACTG1,CFLAR,CHUK,CRADD,CYC1,NFKBIE
Dendritic Cell Maturation	0	-1	0.0508	AKT2,B2M,CHUK,COL1A1,HLA-A,NFKBIE,PDIA3,PIK3R3,STAT1
Dermatan Sulfate Biosynthesis	0		0.02	SULT2B1
Dermatan Sulfate Biosynthesis (Late Stages)	0		0.0256	SULT2B1
Dilated Cardiomyopathy Signaling Pathway	0	-0.707107	0.0647	ACTC1,ACTG1,AKT2,BAX,MTOR,MYL9,PRKAR1B,PRKAR2A,PTPN11
Dopamine Degradation	0		0.0741	ALDH2,ALDH4A1
Dopamine-DARPP32 Feedback in cAMP Signaling	0	-1.94145	0.0824	CDK5,CHP1,GRINA,PDIA3,PPM1L,PPP1R10,PPP2CA,PPP2CB,PPP2R2A,PPP2R5E,PRKAR1B,PRKAR2A,PRKCD,PRKCI
Eicosanoid Signaling	0		0.0149	PLA2G12A
Endocannabinoid Neuronal Synapse Pathway	0	0	0.087	CHP1,DNALI1,GNA11,GNAO1,GNG10,GNG12,GNG3,GNG5,GRINA,PDIA3,PRKAR1B,PRKAR2A
Endothelin-1 Signaling	0	-1.50756	0.0618	CASP1,FOS,GNA11,GNAO1,MYC,PDIA3,PIK3R3,PLA2G12A,PRKCD,PRKCI,RAP2B
Ephrin Receptor Signaling	0	-0.471405	0.0923	ACP1,AKT2,ARPC1A,CDC42,CFL2,GNA11,GNAO1,GNG10,GNG12,GNG3,GNG5,GRINA,LIMK2,MAP2K2,PTPN11,RAP2B,RHOA,SDC2
Erythropoietin Signaling Pathway	0	-2.13809	0.0848	AKT2,FOS,HIF1A,MACROH2A2,MAP2K2,MDM2,MTOR,NFKBIE,PDPK1,PIK3R3,PRKCD,PRKCI,RAP2B,RPS6KB1
Estrogen Biosynthesis	0		0.0682	CYP2J2,HSD17B14,HSD17B7
Extrinsic Prothrombin Activation Pathway	0		0.0625	F3
FAK Signaling	0		0.0901	ACTC1,ACTG1,AKT2,CAPN7,CAPNS1,CSK,MAP2K2,PDPK1,PIK3R3,RAP2B
FGF Signaling	0		0.037	AKT2,PIK3R3,PTPN11
FXR/RXR Activation	0		0.00813	AKT2
Factors Promoting Cardiogenesis in Vertebrates	0	-2.12132	0.0563	FZD1,MYC,PDIA3,PRKCD,PRKCI,RHOA,TCF7L1,TCF7L2
Fatty Acid Activation	0		0.0667	ACSL4
Fc Epsilon RI Signaling	0	-1	0.0818	AKT2,MAP2K2,PDPK1,PIK3R3,PLA2G12A,PRKCD,PRKCI,PTPN11,RAP2B
FcγRIIB Signaling in B Lymphocytes	0		0.0405	PDPK1,PIK3R3,RAP2B
G-Protein Coupled Receptor Signaling	0	-0.755929	0.0437	AKT2,CDC42,CHP1,CHUK,DUSP1,FOS,FZD1,GNA11,GNAO1,GNG10,GNG12,GNG3,GNG5,GPR157,MAP2K2,MTOR,MYL12B,MYL9,NFKBIE,PDE12,PDE6C,PDE6D,PDPK1,PIK3R3,PRKAR1B,PRKAR2A,RAP2B,TDP2
GABA Receptor Signaling	0		0.0579	GNA11,GNAO1,GNG10,GNG12,GNG3,GNG5,NSF
GDNF Family Ligand-Receptor Interactions	0	-0.447214	0.0857	CDC42,FOS,MAP2K2,PDLIM7,PIK3R3,RAP2B
GM-CSF Signaling	0	-0.816497	0.0896	AKT2,MAP2K2,PIK3R3,PTPN11,RAP2B,STAT1
GNRH Signaling	0	-1.26491	0.0722	CDC42,FOS,GNA11,GNG10,GNG12,GNG3,GNG5,MAP2K2,PRKAR1B,PRKAR2A,PRKCD,PRKCI,RAP2B
GP6 Signaling Pathway	0	-1.13389	0.0593	AKT2,COL1A1,GSK3A,PDPK1,PIK3R3,PRKCD,PRKCI
GPCR-Mediated Integration of Enteroendocrine Signaling Exemplified by an L Cell	0	0	0.0571	GNA11,PDIA3,PRKAR1B,PRKAR2A
GPCR-Mediated Nutrient Sensing in Enteroendocrine Cells	0	-1.26491	0.0926	GNA11,GNG10,GNG12,GNG3,GNG5,PDIA3,PRKAR1B,PRKAR2A,PRKCD,PRKCI
Glioma Invasiveness Signaling	0	-1	0.0746	CDC42,MMP9,PIK3R3,RAP2B,RHOA
Glutathione-mediated Detoxification	0		0.0857	GGH,GSTO1,Gstt3
Glycogen Degradation III	0		0.0833	PGM1
Graft-versus-Host Disease Signaling	0		0.0192	HLA-A
Granulocyte Adhesion and Diapedesis	0		0.0234	CLDN4,MMP9,SDC2,SDC4
Guanosine Nucleotides Degradation III	0		0.0909	NT5C3A
Gustation Pathway	0		0.016	LRRC8A,PRKAR1B,PRKAR2A
Gα12/13 Signaling	0	0	0.088	AKT2,CDC42,CDH2,CHUK,MAP2K2,MYL12B,MYL9,NFKBIE,PIK3R3,RAP2B,RHOA
Gαi Signaling	0	1	0.0662	GNA11,GNAO1,GNG10,GNG12,GNG3,GNG5,PRKAR1B,PRKAR2A,RAP2B
Gαs Signaling	0	0.447214	0.082	ADD1,GNA11,GNAO1,GNG10,GNG12,GNG3,GNG5,MAP2K2,PRKAR1B,PRKAR2A
HGF Signaling	0	-0.632456	0.08	AKT2,CDC42,CDK2,FOS,MAP2K2,PIK3R3,PRKCD,PRKCI,PTPN11,RAP2B
HMGB1 Signaling	0	-1	0.0566	AKT2,CDC42,FOS,HAT1,MAP2K2,PIK3R3,RAP2B,RBBP7,RHOA
HOTAIR Regulatory Pathway	0	-0.57735	0.0822	AGO4,AKT2,COL1A1,LAMTOR5,MDM2,MMP9,MYC,PIK3R3,RBBP7,RCOR1,TCF7L1,TCF7L2
Heparan Sulfate Biosynthesis	0	0	0.0571	DTD2,EXTL2,PPME1,SULT2B1
Heparan Sulfate Biosynthesis (Late Stages)	0	0	0.0615	DTD2,EXTL2,PPME1,SULT2B1
Hepatic Cholestasis	0		0.037	CHUK,IRAK4,NFKBIE,PRKAR1B,PRKAR2A,PRKCD,PRKCI
Hepatic Fibrosis / Hepatic Stellate Cell Activation	0		0.0376	BAX,COL1A1,KLF6,MMP9,MYL9,SMAD7,STAT1
Hepatic Fibrosis Signaling Pathway	0	-1.34715	0.0704	AKT2,CDC42,CHUK,COL1A1,FOS,FZD1,HIF1A,IRAK4,JAK1,MAP2K2,MTOR,MYC,MYL12B,MYL9,NFKBIE,PIK3R3,PRKAR1B,PRKAR2A,PRKCD,PRKCI,RAP2B,RHOA,RPS6KB1,SDHA,SMAD7,TCF7L1,TCF7L2,TFRC
Histidine Degradation VI	0		0.0385	HAL
ICOS-ICOSL Signaling in T Helper Cells	0	-0.377964	0.0714	AKT2,CHP1,CHUK,CSK,HLA-A,NFKBIE,PDPK1,PIK3R3
IL-10 Signaling	0		0.0857	ARG2,BLVRB,CHUK,FOS,JAK1,NFKBIE
IL-12 Signaling and Production in Macrophages	0		0.0909	AKT2,CHUK,FOS,JMJD6,MAP2K2,NFKBIE,PIK3R3,PRKCD,PRKCI,STAT1,STAT6
IL-15 Production	0	-1	0.0354	CSK,JAK1,PRKCI,STAT1
IL-17 Signaling	0	-1.66667	0.0559	AKT2,FOS,HSP90AA1,HSP90AB1,HSP90B1,JAK1,MMP9,PIK3R3,RAP2B
IL-17A Signaling in Fibroblasts	0		0.0811	CHUK,FOS,NFKBIE
IL-17A Signaling in Gastric Cells	0		0.0385	FOS
IL-23 Signaling Pathway	0		0.0682	AKT2,HIF1A,PIK3R3
IL-6 Signaling	0	0.301511	0.0887	AKT2,CHUK,COL1A1,CSNK2B,FOS,MAP2K2,MCL1,NFKBIE,PIK3R3,PTPN11,RAP2B
IL-9 Signaling	0		0.0909	JAK1,PIK3R3,STAT1
Induction of Apoptosis by HIV1	0	0	0.0769	BAX,CHUK,CYC1,NFKBIE,TRAF1
Inflammasome pathway	0		0.05	CASP1
Inhibition of Angiogenesis by TSP1	0		0.0882	AKT2,MMP9,SDC2
Inhibition of Matrix Metalloproteases	0		0.0556	MMP9,SDC2
Intrinsic Prothrombin Activation Pathway	0		0.0238	COL1A1
Ketogenesis	0		0.0909	HADHB
LPS/IL-1 Mediated Inhibition of RXR Function	0		0.0378	ABCC4,ACSL4,ALAS1,ALDH2,ALDH4A1,CAT,CYP2J2,GSTO1,SULT2B1
LXR/RXR Activation	0		0.0168	ARG2,MMP9
Leukocyte Extravasation Signaling	0	-0.83205	0.0782	ACTC1,ACTG1,Actn3,ARHGAP1,CDC42,CLDN4,F11R,MAP2K2,MMP9,PIK3R3,PRKCD,PRKCI,PTPN11,RHOA
MIF Regulation of Innate Immunity	0		0.0682	FOS,NFKBIE,PLA2G12A
MIF-mediated Glucocorticoid Regulation	0		0.0833	NFKBIE,NR3C1,PLA2G12A
MSP-RON Signaling In Cancer Cells Pathway	0	-0.57735	0.0896	AKT2,FOS,HIF1A,MAP2K2,MTOR,MYC,PIK3R3,RAP2B,TCF7L1,TCF7L2,YWHAB,YWHAH
MSP-RON Signaling In Macrophages Pathway	0	-1.34164	0.0472	CHUK,FOS,PIK3R3,RAP2B,STAT1
MSP-RON Signaling Pathway	0		0.0536	ACTC1,ACTG1,PIK3R3
Maturity Onset Diabetes of Young (MODY) Signaling	0		0.0145	ALDOB
Melanocyte Development and Pigmentation Signaling	0	-1.88982	0.0879	DCT,MAP2K2,PIK3R3,PRKAR1B,PRKAR2A,PTPN11,RAP2B,RPS6KB1
Melatonin Degradation I	0		0.037	CYP2J2,UGT2A3
Methylglyoxal Degradation III	0		0.0476	PRXL2B
Mismatch Repair in Eukaryotes	0		0.0714	RFC5
Mitochondrial L-carnitine Shuttle Pathway	0		0.0526	ACSL4
NAD biosynthesis II (from tryptophan)	0		0.0833	KMO
NF-κB Signaling	0	-0.57735	0.0718	AKT2,AZI2,CHUK,CSNK2B,IRAK4,NFKBIE,PIK3R3,RAP2B,TAB3,TDP2,TNIP1,UBE2N,UBE2V1
NUR77 Signaling in T Lymphocytes	0	0	0.0645	B2M,CHP1,HLA-A,MAP2K2,PRKCD,PRKCI
Netrin Signaling	0		0.0462	CHP1,PRKAR1B,PRKAR2A
Neuroinflammation Signaling Pathway	0	-1.41421	0.0657	AKT2,APH1A,B2M,BIRC5,CASP1,CFLAR,CHP1,CHUK,FOS,FZD1,GLUL,GRINA,HLA-A,IRAK4,JAK1,MMP9,PIK3R3,PLA2G12A,STAT1
Neuropathic Pain Signaling In Dorsal Horn Neurons	0	-2.82843	0.0879	FOS,GRINA,PDIA3,PIK3R3,PRKAR1B,PRKAR2A,PRKCD,PRKCI
Neuroprotective Role of THOP1 in Alzheimer's Disease	0	1	0.0463	HLA-A,MMP9,PRKAR1B,PRKAR2A,PRSS27
Neurovascular Coupling Signaling Pathway	0	-0.816497	0.0286	CTH,GRINA,PLA2G12A,PRKAR1B,PRKAR2A,RHOA
Nicotine Degradation II	0		0.0339	CYP2J2,UGT2A3
Nicotine Degradation III	0		0.0385	CYP2J2,UGT2A3
Notch Signaling	0		0.0571	APH1A,RFNG
OX40 Signaling Pathway	0		0.0476	B2M,HLA-A,NFKBIE
Opioid Signaling Pathway	0	-1.29099	0.0792	AKT2,CDC42,FOS,GNA11,GNAO1,GNG10,GNG12,GNG3,GNG5,GRINA,MAP2K2,MYC,PRKAR1B,PRKAR2A,PRKCD,PRKCI,RAP2B,RPS6KB1,SIGMAR1,TCF7L1,TCF7L2
Osteoarthritis Pathway	0	1.1547	0.0536	CASP1,CHUK,FZD1,HDAC3,HIF1A,MMP9,MTOR,PRKAB2,SDC4,SMAD7,TCF7L1,TCF7L2
Oxidative Ethanol Degradation III	0		0.0625	ALDH2,ALDH4A1,CYP2J2
Oxytocin Signaling Pathway	0	-2.13201	0.0846	AKT2,CCDC51,CHP1,CTH,EEF2,FOS,GNA11,GNAO1,GNG10,GNG12,GNG3,GNG5,MYL9,PIK3R3,PLA2G12A,PRKAB2,PRKAR1B,PRKAR2A,PRKCD,PRKCI,RAP2B,RHOA
PAK Signaling	0	-1.13389	0.0734	CDC42,CFL2,LIMK2,MAP2K2,MYL12B,MYL9,PIK3R3,RAP2B
PCP (Planar Cell Polarity) Pathway	0		0.0345	FZD1,RHOA
PI3K Signaling in B Lymphocytes	0	0	0.0833	AKT2,CD81,CHP1,CHUK,FOS,MAP2K2,NFKBIE,PDIA3,PDPK1,PRKCI,RAP2B
PKCθ Signaling in T Lymphocytes	0	-0.377964	0.0449	CHP1,CHUK,FOS,HLA-A,NFKBIE,PIK3R3,RAP2B
PPAR Signaling	0	0.707107	0.0777	CHUK,FOS,HSP90AA1,HSP90AB1,HSP90B1,MAP2K2,NFKBIE,RAP2B
PTEN Signaling	0	0	0.0753	AKT2,CDC42,CHUK,CSNK2B,GSK3A,MAP2K2,PDPK1,PIK3R3,RAP2B,RPS6KB1,YWHAH
PXR/RXR Activation	0		0.0769	AKT2,ALAS1,NR3C1,PRKAR1B,PRKAR2A
Paxillin Signaling	0	-1.88982	0.0686	ACTC1,ACTG1,Actn3,CDC42,CSK,PIK3R3,RAP2B
Phagosome Formation	0	-0.654654	0.0342	AKT2,AP1S2,ARPC1A,CDC42,CFL2,FZD1,GPR157,LIMK2,MAP2K2,MTOR,MYL12B,MYL9,PIK3R3,PIP4K2A,PIP4K2C,PLA2G12A,PRKCD,PRKCI,RAP2B,RHOA,RPS6KB1
Phospholipase C Signaling	0	-0.301511	0.0602	CDC42,CHP1,GNG10,GNG12,GNG3,GNG5,HDAC3,MAP2K2,MYL12B,MYL9,PEBP1,PLA2G12A,PRKCD,PRKCI,RAP2B,RHOA
Phospholipases	0		0.0345	PDIA3,PLA2G12A
Phototransduction Pathway	0		0.0741	PDE6C,PDE6D,PRKAR1B,PRKAR2A
Primary Immunodeficiency Signaling	0		0.0238	RAG2
Pulmonary Fibrosis Idiopathic Signaling Pathway	0	-1.09109	0.0737	ACTC1,ACTG1,AKT2,BAX,BIRC5,CDH2,COL1A1,EIF4EBP2,EIF4EBP3,FOS,FZD1,MMP9,MTOR,PEX13,PIK3R3,RAP2B,RBBP7,RHOA,RPS6KB1,STAT6,TCF7L1,TCF7L2,TERT
Pulmonary Healing Signaling Pathway	0	-0.83205	0.0681	CCNB1,CDC42,CFL2,FZD1,HIF1A,MMP9,MYC,PRKAB2,PRKCD,PRKCI,RAP2B,TCF7L1,TCF7L2
Purine Nucleotides Degradation II (Aerobic)	0		0.0625	NT5C3A
RAC Signaling	0	-1.50756	0.0909	ARPC1A,CDC42,CFL2,LIMK2,MAP2K2,PIK3R3,PIP4K2A,PIP4K2C,PRKCI,RAP2B,RHOA,RPS6KB1
RANK Signaling in Osteoclasts	0	0.816497	0.0805	AKT2,CHP1,CHUK,FOS,MAP2K2,NFKBIE,PIK3R3
Regulation Of The Epithelial Mesenchymal Transition By Growth Factors Pathway	0	0.27735	0.0691	AKT2,CDC42,CDH2,CHUK,FOS,JAK1,MAP2K2,MMP9,MTOR,PIK3R3,PTPN11,RAP2B,RHOA
Regulation Of The Epithelial Mesenchymal Transition In Development Pathway	0		0.0602	APH1A,FZD1,HIF1A,TCF7L1,TCF7L2
Regulation of Actin-based Motility by Rho	0	-1.66667	0.0857	ACTC1,ARHGDIA,ARPC1A,CDC42,MYL12B,MYL9,PIP4K2A,PIP4K2C,RHOA
Regulation of IL-2 Expression in Activated and Anergic T Lymphocytes	0	1.13389	0.07	CHP1,CHUK,FOS,MAP2K2,NFKBIE,RAP2B,TOB1
Regulation of the Epithelial-Mesenchymal Transition Pathway	0		0.0741	AKT2,APH1A,CDH2,FZD1,HIF1A,JAK1,MAP2K2,MMP9,PIK3R3,PTPN11,RAP2B,RHOA,TCF7L1,TCF7L2
Renin-Angiotensin Signaling	0	-2.12132	0.0776	FOS,MAP2K2,PIK3R3,PRKAR1B,PRKAR2A,PRKCD,PRKCI,RAP2B,STAT1
Retinoate Biosynthesis I	0		0.0263	RDH16
Retinoic acid Mediated Apoptosis Signaling	0		0.0227	CFLAR
Role of Hypercytokinemia/hyperchemokinemia in the Pathogenesis of Influenza	0		0.0441	CASP1,JAK1,STAT1
Role of IL-17A in Arthritis	0		0.0556	MAP2K2,NFKBIE,PIK3R3
Role of IL-17F in Allergic Inflammatory Airway Diseases	0		0.0238	MAP2K2
Role of JAK1 and JAK3 in γc Cytokine Signaling	0		0.0923	JAK1,PIK3R3,PTPN11,RAP2B,STAT1,STAT6
Role of JAK1, JAK2 and TYK2 in Interferon Signaling	0		0.087	JAK1,STAT1
Role of JAK2 in Hormone-like Cytokine Signaling	0		0.0909	JAK1,PTPN11,STAT1
Role of MAPK Signaling in Inhibiting the Pathogenesis of Influenza	0	0	0.0533	BAX,MAP2K2,NFKBIE,PLA2G12A
Role of MAPK Signaling in the Pathogenesis of Influenza	0		0.0625	AKT2,BAX,MAP2K2,PLA2G12A,RAP2B
Role of Macrophages, Fibroblasts and Endothelial Cells in Rheumatoid Arthritis	0		0.0682	AKT2,CEBPG,CEBPZ,CHP1,CHUK,FOS,FZD1,GNAO1,IRAK4,MAP2K2,MYC,NFKBIE,PDIA3,PIK3R3,PRKCD,PRKCI,RAP2B,RHOA,TCF7L1,TCF7L2,TRAF1
Role of NANOG in Mammalian Embryonic Stem Cell Pluripotency	0	-0.447214	0.0609	AKT2,FZD1,JAK1,MAP2K2,PIK3R3,RAP2B,TCF7L1
Role of NFAT in Cardiac Hypertrophy	0	-0.904534	0.0728	AKT2,CHP1,GNG10,GNG12,GNG3,GNG5,HDAC3,MAP2K2,PDIA3,PIK3R3,PRKAR1B,PRKAR2A,PRKCD,PRKCI,RAP2B
Role of OCT4 in Mammalian Embryonic Stem Cell Pluripotency	0		0.0444	CCNF,RB1
Role of Osteoblasts, Osteoclasts and Chondrocytes in Rheumatoid Arthritis	0		0.0459	AKT2,CHP1,CHUK,COL1A1,FOS,FZD1,NFKBIE,PIK3R3,TCF7L1,TCF7L2
Role of Pattern Recognition Receptors in Recognition of Bacteria and Viruses	0	-1	0.0278	CASP1,PIK3R3,PRKCD,PRKCI
Role of RIG1-like Receptors in Antiviral Innate Immunity	0		0.0571	CHUK,NFKBIE
Role of WNT/GSK-3β Signaling in the Pathogenesis of Influenza	0		0.0462	FZD1,TCF7L1,TCF7L2
SAPK/JNK Signaling	0	-0.447214	0.0708	CDC42,GADD45A,GNG10,GNG12,GNG3,GNG5,PIK3R3,RAP2B
SPINK1 General Cancer Pathway	0	-0.447214	0.0833	AKT2,JAK1,MAP2K2,PIK3R3,RAP2B
SPINK1 Pancreatic Cancer Pathway	0		0.0185	CTSA
STAT3 Pathway	0	0	0.0305	MAP2K2,MYC,NDUFA13,RAP2B
Semaphorin Neuronal Repulsive Signaling Pathway	0	0	0.0896	AKT2,CDK5,CFL2,DPYSL3,LIMK2,MAP2K2,MYL12B,MYL9,PIK3R3,PRKAR1B,PRKAR2A,RHOA
Serotonin Degradation	0	1.34164	0.0862	ADH5,ADHFE1,ALDH2,ALDH4A1,UGT2A3
Serotonin Receptor Signaling	0		0.0465	PCBD1,QDPR
Sperm Motility	0	-1.63299	0.0581	CSK,GNA11,GNAO1,GNG10,GNG12,GNG3,GNG5,JAK1,PDIA3,PLA2G12A,PRKAR1B,PRKAR2A,PRKCD,PRKCI
Sphingosine-1-phosphate Signaling	0	-0.816497	0.0741	AKT2,ASAH1,CASP1,CDC42,PDIA3,PIK3R3,RHOA,SMPD4
Stearate Biosynthesis I (Animals)	0	0	0.0714	ACSL4,DBT,PORCN,PRXL2B
Superpathway of Citrulline Metabolism	0		0.0667	ARG2
Superpathway of D-myo-inositol (1,4,5)-trisphosphate Metabolism	0		0.0476	INPP5A
Superpathway of Melatonin Degradation	0		0.0339	CYP2J2,UGT2A3
Synaptic Long Term Depression	0	0	0.0787	CTH,GNA11,GNAO1,MAP2K2,PDIA3,PLA2G12A,PPM1L,PPP2CA,PPP2CB,PPP2R2A,PPP2R5E,PRKCD,PRKCI,RAP2B
Synaptic Long Term Potentiation	0	-1.50756	0.0917	CHP1,GNA11,GRINA,MAP2K2,PDIA3,PPP1R10,PRKAR1B,PRKAR2A,PRKCD,PRKCI,RAP2B
Synaptogenesis Signaling Pathway	0	-1.22474	0.0877	AKT2,ARPC1A,BET1L,CDC42,CDH2,CDK5,DNAJC5,EIF4EBP2,EIF4EBP3,GRINA,MTOR,NAPA,NSF,PAFAH1B1,PIK3R3,PRKAR1B,PRKAR2A,PRKCD,RAB5A,RAP2B,RHOA,RPS6KB1,SYT11,VAMP2,VTI1B
Systemic Lupus Erythematosus In B Cell Signaling Pathway	0	-0.229416	0.0736	AKT2,CHP1,CSK,FOS,IRAK4,JAK1,MAP2K2,MCL1,MTOR,MYC,PDPK1,PIK3R3,PIM2,PRKCD,PRKCI,PTPN11,RAP2B,STAT1,TRAF1
T Cell Exhaustion Signaling Pathway	0	-2.33333	0.0881	AKT2,FOS,HLA-A,JAK1,MTOR,PIK3R3,PPM1L,PPP2CA,PPP2CB,PPP2R2A,PPP2R5E,PTPN11,RAP2B,STAT1
T Cell Receptor Signaling	0	0	0.0829	AKT2,B2M,CHP1,CHUK,CSK,FOS,GSK3A,HLA-A,MAP2K2,MTOR,NFKBIE,PIK3R3,PTPN11,RAP2B,TCF7L1,TCF7L2
T Helper Cell Differentiation	0		0.0375	HLA-A,STAT1,STAT6
TEC Kinase Signaling	0	-2.52982	0.0924	ACTC1,ACTG1,CDC42,FOS,GNA11,GNAO1,GNG10,GNG12,GNG3,GNG5,JAK1,PIK3R3,PRKCD,PRKCI,RHOA,STAT1,STAT6
TGF-β Signaling	0	-0.447214	0.0745	CDC42,FOS,MAP2K2,PIAS4,RAP2B,SMAD7,TFE3
TR/RXR Activation	0		0.0769	AKT2,HDAC3,HIF1A,MDM2,MTOR,PIK3R3
TREM1 Signaling	0		0.0267	AKT2,CASP1
TWEAK Signaling	0		0.0811	CHUK,NFKBIE,TRAF1
Telomere Extension by Telomerase	0		0.0714	XRCC5
Th1 Pathway	0	-2.23607	0.0455	APH1A,HLA-A,JAK1,PIK3R3,STAT1
Th1 and Th2 Activation Pathway	0		0.0375	APH1A,HLA-A,JAK1,PIK3R3,STAT1,STAT6
Th2 Pathway	0	-1	0.0394	APH1A,HLA-A,JAK1,PIK3R3,STAT6
Thyroid Hormone Metabolism II (via Conjugation and/or Degradation)	0		0.0312	UGT2A3
Toll-like Receptor Signaling	0		0.0526	CHUK,FOS,IRAK4,TRAF1
Transcriptional Regulatory Network in Embryonic Stem Cells	0		0.0682	H4C15,SET,TCF7L1
Triacylglycerol Biosynthesis	0	-1	0.0889	AGPAT1,AGPAT5,DBT,PORCN
Triacylglycerol Degradation	0		0.0612	ABHD16A,DTD2,PPME1
Tryptophan Degradation X (Mammalian, via Tryptamine)	0		0.0833	ALDH2,ALDH4A1
Tumor Microenvironment Pathway	0	-0.301511	0.0643	AKT2,CFLAR,COL1A1,FOS,HIF1A,HLA-A,MAP2K2,MMP9,MYC,PIK3R3,RAP2B
Tumoricidal Function of Hepatic Natural Killer Cells	0		0.0833	BAX,M6PR
Type I Diabetes Mellitus Signaling	0	0	0.0598	CHUK,CYC1,HLA-A,ICA1,JAK1,NFKBIE,STAT1
Ubiquinol-10 Biosynthesis (Eukaryotic)	0		0.0385	BCKDHA
Urate Biosynthesis/Inosine 5'-phosphate Degradation	0		0.0833	NT5C3A
VDR/RXR Activation	0		0.0526	CCNC,GADD45A,PRKCD,PRKCI
WNT/Ca+ pathway	0	-1	0.069	FZD1,PDE6C,PDE6D,PDIA3
White Adipose Tissue Browning Pathway	0	-2.44949	0.0469	HIF1AN,LDHA,LDHB,PRKAB2,PRKAR1B,PRKAR2A
Wound Healing Signaling Pathway	0	-1	0.037	CHUK,COL1A1,FOS,JAK1,MAP2K2,MMP9,NFKBIE,RAP2B,STAT1
Xenobiotic Metabolism CAR Signaling Pathway	0	-1.29099	0.0857	ALDH2,ALDH4A1,GSTO1,HSP90AA1,HSP90AB1,HSP90B1,MAP2K2,PPM1L,PPP2CA,PPP2CB,PPP2R2A,PPP2R5E,PRKCD,PRKCI,SULT2B1
Xenobiotic Metabolism General Signaling Pathway	0	-0.632456	0.0752	AHR,AKT2,CUL3,GCLC,GSTO1,MAP2K2,PIK3R3,PRKCD,PRKCI,RAP2B
Xenobiotic Metabolism PXR Signaling Pathway	0	0.258199	0.0852	ALDH2,ALDH4A1,CAT,CDK2,CDK5,GSTO1,HSP90AA1,HSP90AB1,HSP90B1,PPP1R10,PRKAR1B,PRKAR2A,PRKCD,PRKCI,SULT2B1
Xenobiotic Metabolism Signaling	0		0.0821	AHR,ALDH2,ALDH4A1,CAT,CUL3,GCLC,GSTO1,HSP90AA1,HSP90AB1,HSP90B1,MAP2K2,PIK3R3,PPM1L,PPP2CA,PPP2CB,PPP2R2A,PPP2R5E,PRKCD,PRKCI,RAP2B,SULT2B1,SUMO1
cAMP-mediated signaling	0	1	0.04	DUSP1,GNAO1,MAP2K2,PDE12,PDE6C,PDE6D,PRKAR1B,PRKAR2A,TDP2
p38 MAPK Signaling	0	0.816497	0.0614	DUSP1,IRAK4,MKNK2,MYC,PLA2G12A,RPS6KB1,STAT1
γ-linolenate Biosynthesis II (Animals)	0		0.0556	ACSL4
Glycogen Degradation II	0.206		0.1	PGM1
Citrulline Biosynthesis	0.234		0.111	ARG2
Heme Biosynthesis II	0.234		0.111	ALAS1
Salvage Pathways of Pyrimidine Deoxyribonucleotides	0.234		0.111	TK1
B Cell Activating Factor Signaling	0.242		0.093	CHUK,FOS,NFKBIE,TRAF1
BER (Base Excision Repair) Pathway	0.242	0	0.093	LIG1,MAP2K2,POLE,RFC5
April Mediated Signaling	0.257	0	0.0952	CHUK,FOS,NFKBIE,TRAF1
Oncostatin M Signaling	0.257	-1	0.0952	JAK1,MAP2K2,RAP2B,STAT1
CD40 Signaling	0.259	0	0.0938	CHUK,FOS,MAP2K2,NFKBIE,PIK3R3,TRAF1
IL-17A Signaling in Airway Cells	0.259	0	0.0938	AKT2,CHUK,JAK1,MAP2K2,NFKBIE,PIK3R3
Estrogen-Dependent Breast Cancer Signaling	0.26	-1	0.0933	AKT2,FOS,HSD17B14,HSD17B7,PIK3R3,RAP2B,TERT
NF-κB Activation by Viruses	0.26	-0.377964	0.0933	AKT2,CHUK,NFKBIE,PIK3R3,PRKCD,PRKCI,RAP2B
Pyroptosis Signaling Pathway	0.26	0	0.093	BAX,CASP1,DHX9,IRF2,PRKAR1B,PRKAR2A,RHOA,TXNIP
UVA-Induced MAPK Signaling	0.26	-2	0.093	FOS,MTOR,PDIA3,PIK3R3,RAP2B,RPS6KB1,SMPD4,STAT1
Sphingosine and Sphingosine-1-phosphate Metabolism	0.267		0.125	ASAH1
Superoxide Radicals Degradation	0.267		0.125	CAT
Fatty Acid α-oxidation	0.27		0.105	ALDH2,ALDH4A1
Putrescine Degradation III	0.27		0.105	ALDH2,ALDH4A1
Lipid Antigen Presentation by CD1	0.272		0.1	B2M,CALR,PDIA3
Role of PI3K/AKT Signaling in the Pathogenesis of Influenza	0.272	0	0.0962	AKT2,KPNA3,MAP2K2,NFKBIE,PIK3R3
tRNA Splicing	0.272	1	0.0976	PDE12,PDE6C,PDE6D,TDP2
Human Embryonic Stem Cell Pluripotency	0.275		0.0932	AKT2,CRYGA,FZD1,GNA11,GNAO1,GNG10,GNG12,GNG3,GNG5,GSK3A,PDPK1,PIK3R3,SMAD7,TCF7L1,TCF7L2
Systemic Lupus Erythematosus In T Cell Signaling Pathway	0.278	-0.688247	0.093	AKT2,B2M,CASP1,CDC42,CHP1,FOS,GADD45A,HLA-A,MAP2K2,MTOR,PIK3R3,PPM1L,PPP2CA,PPP2CB,PPP2R2A,PPP2R5E,RAB4A,RAP2B,RHOA,RPS6KB1
PPARα/RXRα Activation	0.281	-0.534522	0.0934	ACAA1,ADIPOR1,ADIPOR2,CHUK,GNA11,GOT2,GPD1,HSP90AA1,HSP90AB1,HSP90B1,MAP2K2,NFKBIE,PDIA3,PRKAB2,PRKAR1B,PRKAR2A,RAP2B
ERB2-ERBB3 Signaling	0.285	0	0.0968	GSK3A,MAP2K2,MYC,PDPK1,PIK3R3,RAP2B
TNFR1 Signaling	0.287	1.34164	0.098	CDC42,CHUK,CRADD,FOS,NFKBIE
PD-1, PD-L1 cancer immunotherapy pathway	0.292	1	0.0957	AKT2,B2M,CDK2,CSK,CSNK2B,HLA-A,JAK1,PIK3R3,PTPN11
Histamine Degradation	0.295		0.111	ALDH2,ALDH4A1
Isoleucine Degradation I	0.295		0.111	BCAT1,HADHB
Gap Junction Signaling	0.297		0.0944	ACTC1,ACTG1,AKT2,CTH,MAP2K2,PDIA3,PIK3R3,PRKAR1B,PRKAR2A,PRKCD,PRKCI,RAP2B,SGSM3,TUBA1B,TUBA4A,TUBB4A,TUBG1
WNT/β-catenin Signaling	0.299	0.27735	0.0947	AKT2,CDH2,CSNK2B,FZD1,GNAO1,GSK3A,MDM2,MYC,PPM1L,PPP2CA,PPP2CB,PPP2R2A,PPP2R5E,RUVBL2,TCF7L1,TCF7L2
FAT10 Cancer Signaling Pathway	0.302		0.1	AKT2,CHUK,MAD2L1,NFKBIE,TCF7L2
Inositol Pyrophosphates Biosynthesis	0.307		0.143	IP6K2
Macropinocytosis Signaling	0.31	-1.34164	0.0986	CDC42,PIK3R3,PRKCD,PRKCI,RAB5A,RAP2B,RHOA
Xenobiotic Metabolism AHR Signaling Pathway	0.319	2.82843	0.0988	AHR,ALDH2,ALDH4A1,GSTO1,HSP90AA1,HSP90AB1,HSP90B1,SUMO1
ERK5 Signaling	0.323	-1.13389	0.1	FOS,MYC,PTPN11,RAP2B,RPS6KB1,YWHAB,YWHAH
Amyotrophic Lateral Sclerosis Signaling	0.324	-1	0.098	BAX,CAPN7,CAPNS1,CASP1,CAT,GLUL,GPX1,GRINA,PIK3R3,RAB5A
CDK5 Signaling	0.331	-1.26491	0.0982	CDK5,MAP2K2,PPM1L,PPP1R10,PPP2CA,PPP2CB,PPP2R2A,PPP2R5E,PRKAR1B,PRKAR2A,RAP2B
Natural Killer Cell Signaling	0.332	1.21268	0.0966	AKT2,B2M,CDC42,CFL2,COL1A1,HLA-A,HSPA14,HSPA1L,HSPA4,HSPA5,IRAK4,LIMK2,MAP2K2,MTOR,PIK3R3,PTPN11,RAP2B
Th17 Activation Pathway	0.332	1.41421	0.1	AHR,HIF1A,HSP90AA1,HSP90AB1,HSP90B1,IRAK4,JAK1,MTOR
VEGF Family Ligand-Receptor Interactions	0.332	-0.707107	0.1	AKT2,FOS,MAP2K2,PIK3R3,PLA2G12A,PRKCD,PRKCI,RAP2B
Glutathione Redox Reactions I	0.335		0.111	GPX1,GPX4,GPX8
Integrin Signaling	0.335	-1.69775	0.0964	ACTC1,ACTG1,Actn3,AKT2,Arf2,ARF4,ARF5,ARPC1A,CAPN7,CAPNS1,CDC42,MAP2K2,MYL12B,MYL9,PIK3R3,RAP2B,RHOA,TSPAN1,TSPAN7
Apoptosis Signaling	0.336	-1	0.099	BAX,CAPN7,CAPNS1,CDK1,CHUK,CYC1,MAP2K2,MCL1,NFKBIE,RAP2B
Leptin Signaling in Obesity	0.338	0	0.101	AKT2,MAP2K2,PDIA3,PIK3R3,PRKAR1B,PRKAR2A,PTPN11
Role of BRCA1 in DNA Damage Response	0.338		0.101	BRD7,FANCE,GADD45A,RB1,RFC5,SMARCB1,STAT1
Apelin Adipocyte Signaling Pathway	0.34	-1	0.1	CAT,GNA11,GPX1,GPX4,GPX8,HIF1A,PRKAB2,PRKAR1B,PRKAR2A
Type II Diabetes Mellitus Signaling	0.342	0.57735	0.0979	ACSL4,ADIPOR1,ADIPOR2,AKT2,CHUK,MTOR,NFKBIE,PDPK1,PIK3R3,PKM,PRKAB2,PRKCD,PRKCI,SMPD4
Signaling by Rho Family GTPases	0.346	-2	0.0964	ACTC1,ACTG1,ARPC1A,CDC42,CDH2,CFL2,FOS,GNA11,GNAO1,GNG10,GNG12,GNG3,GNG5,LIMK2,MAP2K2,MYL12B,MYL9,PIK3R3,PIP4K2A,PIP4K2C,PRKCI,RHOA,SEPTIN8,STMN1
Thrombin Signaling	0.353	-1.89737	0.0974	AKT2,CDC42,GNA11,GNAO1,GNG10,GNG12,GNG3,GNG5,MAP2K2,MYL12B,MYL9,PDIA3,PDPK1,PIK3R3,PRKCD,PRKCI,RAP2B,RHOA,RPS6KB1
Fcγ Receptor-mediated Phagocytosis in Macrophages and Monocytes	0.353	-1.66667	0.101	ACTC1,ACTG1,AKT2,ARPC1A,CDC42,PIK3R3,PRKCD,PRKCI,RPS6KB1
Arginine Degradation VI (Arginase 2 Pathway)	0.355		0.167	ARG2
Ceramide Degradation	0.355		0.167	ASAH1
Phosphatidylcholine Biosynthesis I	0.355		0.167	CHPT1
Sphingomyelin Metabolism	0.355		0.167	SMPD4
Trehalose Degradation II (Trehalase)	0.355		0.167	HK1
Tryptophan Degradation to 2-amino-3-carboxymuconate Semialdehyde	0.355		0.167	KMO
Urea Cycle	0.355		0.167	ARG2
Nitric Oxide Signaling in the Cardiovascular System	0.355	-1.89737	0.1	AKT2,ARG2,HSP90AA1,HSP90AB1,HSP90B1,MAP2K2,PIK3R3,PRKAR1B,PRKAR2A,PRKCD,PRKCI
Fatty Acid β-oxidation I	0.366	0	0.111	ACAA1,ACADM,ACSL4,HADHB
Growth Hormone Signaling	0.368	-2.64575	0.104	FOS,PDPK1,PIK3R3,PRKCD,PRKCI,RPS6KB1,STAT1
Melatonin Signaling	0.368	-1.88982	0.104	GNAO1,MAP2K2,PDIA3,PRKAR1B,PRKAR2A,PRKCD,PRKCI
RAR Activation	0.371		0.0984	AKT2,BRD7,CSK,CSNK2B,DUSP1,FOS,GTF2H1,GTF2H2,PDPK1,PIK3R3,PRKAR1B,PRKAR2A,PRKCD,PRKCI,PRMT1,RDH16,SMAD7,SMARCB1,TNIP1
PFKFB4 Signaling Pathway	0.372	-1.34164	0.109	GPI,HK1,MAP2K2,PRKAR1B,PRKAR2A
Endometrial Cancer Signaling	0.378	0	0.107	AKT2,MAP2K2,MYC,PDPK1,PIK3R3,RAP2B
Regulation of Cellular Mechanics by Calpain Protease	0.381	-0.816497	0.103	Actn3,CAPN7,CAPNS1,CCNE1,CCNE2,CDK1,CDK2,RAP2B,RB1
Molecular Mechanisms of Cancer	0.381		0.0965	AKT2,APH1A,AURKA,BAX,CCNE1,CCNE2,CDC42,CDK1,CDK2,CDK5,CFLAR,FOS,FZD1,GNA11,GNAO1,GNG10,GNG12,GNG3,GNG5,GSK3A,HAT1,HDAC3,HIF1A,JAK1,MAP2K2,MDM2,MYC,NFKBIE,PIK3R3,PRKAR1B,PRKAR2A,PRKCD,PRKCI,PTPN11,RALBP1,RAP2B,RB1,RHOA,SMAD7,SUV39H1,TFDP1
Role of JAK family kinases in IL-6-type Cytokine Signaling	0.385		0.12	JAK1,PTPN11,STAT1
Glioma Signaling	0.385	-0.377964	0.102	AKT2,HDAC3,MAP2K2,MDM2,MTOR,PIK3R3,PRKCD,PRKCI,RAP2B,RB1,SUV39H1,TFDP1
RHOGDI Signaling	0.385	1.60357	0.099	ACTC1,ACTG1,ARHGAP1,ARHGDIA,ARPC1A,CDC42,CDH2,CFL2,GNA11,GNAO1,GNG10,GNG12,GNG3,GNG5,LIMK2,MYL12B,MYL9,PIP4K2A,PIP4K2C,RHOA
Parkinson's Signaling	0.386		0.133	PARK7,UCHL1
Sertoli Cell-Sertoli Cell Junction Signaling	0.39		0.0995	ACTC1,ACTG1,Actn3,AKT2,CDC42,CLDN4,CLINT1,F11R,GSK3A,MAP2K2,MTMR2,PRKAR1B,PRKAR2A,RAB8B,RAP2B,TUBA1B,TUBA4A,TUBB4A,TUBG1
Adipogenesis pathway	0.403		0.102	BSCL2,CDK5,FZD1,GTF2H1,GTF2H2,HAT1,HDAC3,HIF1A,RB1,RBBP7,RPS6KB1,SIRT2,TXNIP
IL-15 Signaling	0.41	0.333333	0.106	AKT2,JAK1,MAP2K2,MTOR,MYC,PIK3R3,RAP2B,RPS6KB1,STAT6
[truncated: 279 more rows]

## Sheet: TPxTB_canonical
Canonical Pathways for My Projects->Organ & Tissue Only IPAs->TCDDPseudoOverTCDDBulk
[truncated: 569 more rows]

[truncated: 2 more sheets: CDxCI_disease & function, CDxCI_canonical]
